# Supplementary material for: Maternal high fat diet exposure modifies amniotic fluid metabolites and expands group 3 innate lymphoid cells dependent on the maternal microbiome and MyD88-signaling
Source: Front Immunol. 2024 Nov 18;15:1439804. doi: 10.3389/fimmu.2024.1439804 (PMC11609847; doi:10.3389/fimmu.2024.1439804)
Supplement: Supplementary file 2 [file DataSheet2.xlsx]

## Sheet: samples
dsIdx	dsSampleCode	dsSampleType	dsSamplePosition	dsPlateInj	dsPlate	dsUser1	dsUser2	dsUser3	dsTotalInt	dsMedianInt	dsCentroidCount
113	43	Sample	P1-D7	137	0	Mouse_AmnioticFluid	GermFree_RD_AF	GermFree_RD_AF	6.51224e+07	10529	3003
114	43	Sample	P1-D7	138	0	Mouse_AmnioticFluid	GermFree_RD_AF	GermFree_RD_AF	6.23237e+07	10001.1	2913
79	44	Sample	P1-D8	95	0	Mouse_AmnioticFluid	GermFree_RD_AF	GermFree_RD_AF	6.81413e+07	10226.8	3235
80	44	Sample	P1-D8	96	0	Mouse_AmnioticFluid	GermFree_RD_AF	GermFree_RD_AF	6.51455e+07	9828.55	3109
17	45	Sample	P1-D9	21	0	Mouse_AmnioticFluid	GermFree_RD_AF	GermFree_RD_AF	6.86943e+07	10347.4	3289
18	45	Sample	P1-D9	22	0	Mouse_AmnioticFluid	GermFree_RD_AF	GermFree_RD_AF	6.57826e+07	10139.9	3159
31	46	Sample	P1-D10	39	0	Mouse_AmnioticFluid	GermFree_RD_AF	GermFree_RD_AF	5.85533e+07	9615.67	3065
32	46	Sample	P1-D10	40	0	Mouse_AmnioticFluid	GermFree_RD_AF	GermFree_RD_AF	5.67025e+07	9418.06	2986
129	47	Sample	P1-D11	157	0	Mouse_AmnioticFluid	GermFree_RD_AF	GermFree_RD_AF	4.97374e+07	9092.79	2714
130	47	Sample	P1-D11	158	0	Mouse_AmnioticFluid	GermFree_RD_AF	GermFree_RD_AF	4.7587e+07	8617.12	2616
15	49	Sample	P1-E1	19	0	Mouse_AmnioticFluid	GermFree_RD_AF	GermFree_RD_AF	1.46434e+08	16395.5	4987
16	49	Sample	P1-E1	20	0	Mouse_AmnioticFluid	GermFree_RD_AF	GermFree_RD_AF	1.41604e+08	15818.1	4871
39	50	Sample	P1-E2	47	0	Mouse_AmnioticFluid	GermFree_RD_AF	GermFree_RD_AF	1.21084e+08	14621.8	4598
40	50	Sample	P1-E2	48	0	Mouse_AmnioticFluid	GermFree_RD_AF	GermFree_RD_AF	1.16278e+08	14392.2	4460
117	51	Sample	P1-E3	141	0	Mouse_AmnioticFluid	GermFree_RD_AF	GermFree_RD_AF	6.15077e+07	10384.1	3062
118	51	Sample	P1-E3	142	0	Mouse_AmnioticFluid	GermFree_RD_AF	GermFree_RD_AF	5.9067e+07	9772.44	2930
55	52	Sample	P1-E4	67	0	Mouse_AmnioticFluid	GermFree_RD_AF	GermFree_RD_AF	6.32897e+07	10644.1	3178
56	52	Sample	P1-E4	68	0	Mouse_AmnioticFluid	GermFree_RD_AF	GermFree_RD_AF	6.04461e+07	9993.09	3067
121	53	Sample	P1-E5	145	0	Mouse_AmnioticFluid	GermFree_RD_AF	GermFree_RD_AF	6.9667e+07	11244.5	3355
122	53	Sample	P1-E5	146	0	Mouse_AmnioticFluid	GermFree_RD_AF	GermFree_RD_AF	6.65179e+07	10552.3	3202
99	54	Sample	P1-E6	119	0	Mouse_AmnioticFluid	GermFree_RD_AF	GermFree_RD_AF	6.47656e+07	10618.2	3116
100	54	Sample	P1-E6	120	0	Mouse_AmnioticFluid	GermFree_RD_AF	GermFree_RD_AF	6.19527e+07	10140.2	3024
115	55	Sample	P1-E7	139	0	Mouse_AmnioticFluid	GermFree_HFD_AF	GermFree_HFD_AF	6.16325e+07	10829.8	3021
116	55	Sample	P1-E7	140	0	Mouse_AmnioticFluid	GermFree_HFD_AF	GermFree_HFD_AF	5.91047e+07	10267.2	2884
109	56	Sample	P1-E8	133	0	Mouse_AmnioticFluid	GermFree_HFD_AF	GermFree_HFD_AF	6.62536e+07	10456.1	3220
110	56	Sample	P1-E8	134	0	Mouse_AmnioticFluid	GermFree_HFD_AF	GermFree_HFD_AF	6.3119e+07	10255.6	3087
75	57	Sample	P1-E9	91	0	Mouse_AmnioticFluid	GermFree_HFD_AF	GermFree_HFD_AF	6.51478e+07	10768.7	3184
76	57	Sample	P1-E9	92	0	Mouse_AmnioticFluid	GermFree_HFD_AF	GermFree_HFD_AF	6.22133e+07	10326.9	3070
19	58	Sample	P1-E10	23	0	Mouse_AmnioticFluid	GermFree_HFD_AF	GermFree_HFD_AF	5.78188e+07	10604.5	3053
20	58	Sample	P1-E10	24	0	Mouse_AmnioticFluid	GermFree_HFD_AF	GermFree_HFD_AF	5.54428e+07	10240.5	2977
73	59	Sample	P1-E11	89	0	Mouse_AmnioticFluid	GermFree_HFD_AF	GermFree_HFD_AF	5.74116e+07	10378.4	2921
74	59	Sample	P1-E11	90	0	Mouse_AmnioticFluid	GermFree_HFD_AF	GermFree_HFD_AF	5.5453e+07	10127.9	2838
131	61	Sample	P1-F1	159	0	Mouse_AmnioticFluid	GermFree_HFD_AF	GermFree_HFD_AF	1.61577e+08	18506.2	5196
132	61	Sample	P1-F1	160	0	Mouse_AmnioticFluid	GermFree_HFD_AF	GermFree_HFD_AF	1.56616e+08	17551.9	4990
91	62	Sample	P1-F2	111	0	Mouse_AmnioticFluid	GermFree_HFD_AF	GermFree_HFD_AF	1.37872e+08	14937.2	4716
92	62	Sample	P1-F2	112	0	Mouse_AmnioticFluid	GermFree_HFD_AF	GermFree_HFD_AF	1.32719e+08	14490.7	4600
65	63	Sample	P1-F3	77	0	Mouse_AmnioticFluid	GermFree_HFD_AF	GermFree_HFD_AF	6.16713e+07	10396.5	3024
66	63	Sample	P1-F3	78	0	Mouse_AmnioticFluid	GermFree_HFD_AF	GermFree_HFD_AF	5.91891e+07	10057.5	2930
63	64	Sample	P1-F4	75	0	Mouse_AmnioticFluid	GermFree_HFD_AF	GermFree_HFD_AF	7.38652e+07	11422.7	3360
64	64	Sample	P1-F4	76	0	Mouse_AmnioticFluid	GermFree_HFD_AF	GermFree_HFD_AF	7.05734e+07	10946.3	3265
81	65	Sample	P1-F5	97	0	Mouse_AmnioticFluid	GermFree_HFD_AF	GermFree_HFD_AF	7.7413e+07	13810.3	3611
82	65	Sample	P1-F5	98	0	Mouse_AmnioticFluid	GermFree_HFD_AF	GermFree_HFD_AF	7.39097e+07	13235.9	3482
1	pSS_1	pSS	P12-C1	5	0	_QC_pSS	_QC_pSS	_QC_pSS	1.08786e+08	19134.8	4969
2	pSS_1	pSS	P12-C1	6	0	_QC_pSS	_QC_pSS	_QC_pSS	1.04452e+08	18206.2	4764
23	pSS_2	pSS	P12-C1	31	0	_QC_pSS	_QC_pSS	_QC_pSS	1.03909e+08	18421.5	4745
24	pSS_2	pSS	P12-C1	32	0	_QC_pSS	_QC_pSS	_QC_pSS	9.92815e+07	17726.5	4636
45	pSS_3	pSS	P12-C1	57	0	_QC_pSS	_QC_pSS	_QC_pSS	1.02825e+08	18401.5	4775
46	pSS_3	pSS	P12-C1	58	0	_QC_pSS	_QC_pSS	_QC_pSS	9.97211e+07	18084.5	4659
67	pSS_4	pSS	P12-C1	83	0	_QC_pSS	_QC_pSS	_QC_pSS	1.02728e+08	18368.4	4764
68	pSS_4	pSS	P12-C1	84	0	_QC_pSS	_QC_pSS	_QC_pSS	9.79148e+07	17891.6	4569
85	pSS_5	pSS	P12-C1	105	0	_QC_pSS	_QC_pSS	_QC_pSS	9.99396e+07	17841	4647
86	pSS_5	pSS	P12-C1	106	0	_QC_pSS	_QC_pSS	_QC_pSS	9.61833e+07	17195.3	4494
105	pSS_6	pSS	P12-C1	129	0	_QC_pSS	_QC_pSS	_QC_pSS	1.00099e+08	17898.8	4623
106	pSS_6	pSS	P12-C1	130	0	_QC_pSS	_QC_pSS	_QC_pSS	9.54616e+07	16825.4	4468
127	pSS_7	pSS	P12-C1	155	0	_QC_pSS	_QC_pSS	_QC_pSS	9.96411e+07	17778.6	4609
128	pSS_7	pSS	P12-C1	156	0	_QC_pSS	_QC_pSS	_QC_pSS	9.5642e+07	17078.4	4428
137	pSS_8	pSS	P12-C1	169	0	_QC_pSS	_QC_pSS	_QC_pSS	9.916e+07	17645.1	4578
138	pSS_8	pSS	P12-C1	170	0	_QC_pSS	_QC_pSS	_QC_pSS	9.435e+07	16617.5	4365

## Sheet: ions
ionIdx	ionMz	ionAverageInt	ionTopFormula	ionTopIon	ionTopName	43	44	45	46	47	49	50	51	52	53	54	55	56	57	58	59	61	62	63	64	65	pSS_1	pSS_2	pSS_3	pSS_4	pSS_5	pSS_6	pSS_7	pSS_8
1	55.0188	8842.68	C3H4O	-H(-)	Acrolein	9035	9549.5	7232.5	8585	6843	8258	7892	8010	7469	7914.5	9144	7333	8304	8848	8121.5	8548	8135	8945.5	8167	9195	10415.5	13414.5	14970	11322	13400.5	14742.5	14422	13894	12047.5
2	57.0344	49862.7	C3H6O	-H(-)	Acetone	53346	53390.5	54414.5	46008	37663	42434	41449.5	48355.5	47882.5	53693.5	53755.5	50282.5	49311.5	49696.5	45027.5	44099	47228.5	54364	48131.5	57978.5	64639.5	66064	70385	66737	67961.5	67046	65060.5	63379	65297.5
3	59.0501	10667	C3H8O	-H(-)	Propanol	11650.5	12836.5	10286	11731	9385	10335.5	6192	9896	9876.5	10470.5	12832	10320	10546	11069	9296	9909	9732.5	14059	10070	10935.5	10610	8759.5	10685	11049	10280	11740.5	11139.5	9708.5	9652
4	59.0512	10560.3	C3H8O	-H(-)	Propanol	11381.5	12103.5	10482.5	11281.5	8764.5	10140.5	6572.5	10172.5	10185.5	10379	12265	10574.5	10244	11217	9367	9489	9428	13225	10203.5	11345	11196.5	9289	11367.5	10912.5	10980.5	11883	11426	10568.5	10025.5
5	61.0293	9087.17	C2H6O2	-H(-)	Ethylene glycol	9292	8102.5	9234	8148.5	7757.5	8386	6309.5	7791	8541	10988.5	9292	10114	8871.5	9130.5	8808.5	7899	7144.5	8493.5	7619	9952.5	8683	18547.5	18842	17983	17742.5	18724	17927	16113	17759
6	61.9885	249750	HNO3	-H(-)	Peroxynitrite	98913	129035	130380	104894	86189	444206	375468	186120	176534	268868	154806	186760	163758	169846	157326	110727	433508	262968	110700	153805	167840	854350	838870	840988	849094	846094	850120	845070	857842
7	69.0345	67619.4	C4H6O	-H(-)	Butynol	83390.5	77445	73647.5	62721.5	47380	66463	65135	68869	67319	79891	69799	67495.5	65276	69390	57206	65432	65791	81365	67538.5	87719.5	96216.5	88637.5	88390	85917	91415.5	79894	81212	84598	83002.5
8	71.0137	40353	C3H4O2	-H(-)	Propenoic acid C3:1	41650.5	38245.5	37864.5	32236.5	24737	35047.5	38016.5	35094	35433	40419	39644	33606	35217	38077	30941.5	33786.5	36002.5	36489.5	34736	42252	48275	48639.5	43416	42237	45023	44448	44626.5	41175	42969.5
9	72.9932	6841.76	C2H2O3	-H(-)	Glyoxylic acid	5742	5658	5190.5	5314	4580.5	6027	6328.5	5226	6379	6082.5	6652	5640	5094.5	6870	6668	5651.5	6943.5	5680.5	4646.5	6062	8818.5	12471	12942.5	11296	13415.5	12694.5	10598	12206	12064.5
10	73.0115	21773.4	C3H6S	-H(-)	Propene-thiol	14244.5	17226	18430	16913.5	14704.5	68335	45339.5	16350.5	15263	18185	17939	15035	15979.5	15290	13417	11360	76347	67155	13194	18330	13471	32974.5	31955	31729.5	32125.5	30638.5	30684.5	30891.5	31496
11	73.0296	25639.7	C3H6O2	-H(-)	C3:0 (Propionic acid)	19398	22125.5	20667.5	19698.5	20289	21617.5	18782	21177.5	20172	22645	23569	22840.5	21129.5	19346.5	19959.5	21284	23331.5	21768	18112	21937.5	26746.5	64473.5	67772.5	63263	64156	65952	63644	62507	66082.5
12	74.0248	7640.7	C2H5NO2	-H(-)	Glycine	7452	2289.5	3885	2556	2509.5	5425.5	5052	4517	4785.5	4475	4483	8026.5	9132	7573.5	8597.5	9654.5	7811	4964.5	7267	5477	5927	6734.5	5759	7025.5	6864	7535.5	6250	6833	6433.5
13	74.9908	116553	C2H4OS	-H(-)	Thioacetic acid	40113.5	82191.5	81295	56336.5	35676.5	593982	353654	53627	58012.5	79984.5	60029.5	33997.5	71046.5	57430	40950.5	25727.5	716238	587172	38329.5	77920	51496.5	150722	148346	139896	143487	139358	144628	136170	148636
14	83.0502	28745.1	C5H8O	-H(-)	Methyl propenyl ketone	27967.5	25033.5	26453.5	24733.5	25157.5	29600.5	26631	25325.5	25562	27406	24578	25026	26739	25625	26389	23998	30922	29189	22924	26614.5	31855.5	47122	49643.5	45556	44778.5	44158.5	44749	49135	46431.5
15	83.9915	6817.93	C3H3NS	-H(-)	Thiazole	5914	5551	6182	7150	5748	6115	5047.5	7473	6170.5	5325	6944	6015	5913.5	7054.5	6540.5	7082.5	5951.5	5743.5	5273.5	5310.5	6654	5454.5	6821.5	7145.5	7892.5	6726	6892.5	7280	6523
16	84.0459	7044.5	C4H7NO	-H(-)	Acetone cyanohydrin	6990	7139	6048	7079.5	6866.5	6687	6114.5	7300	6076.5	6459	7024.5	6112	6240.5	7626.5	7438.5	7384.5	6441	7493	7416	6886.5	6727	6409.5	7793.5	6976	6817	7779.5	6973	6219.5	7614
17	85.0295	812003	C4H6O2	-H(-)	Succinic aldehyde	956946	945726	922359	764504	573802	759256	871800	850546	830884	947324	887230	824546	825989	828460	692080	775674	813024	973924	855248	1.06671e+06	1182926	1.07755e+06	1.00732e+06	1.01112e+06	987530	971530	951104	954828	939822
18	85.0409	35035.7	C3H6N2O	-H(-)	Nitrosomethylvinylamine	40672	40912.5	39741.5	34526	27403.5	32285.5	34345	38563.5	36583.5	39739	38401	36008	36303.5	37487	32726	34594.5	32642	40923	37922.5	45194.5	47407.5	41670	42047.5	40331.5	40554.5	40242.5	39258.5	38283	37657.5
19	85.0649	21593.3	C5H10O	-H(-)	Iso-Valeraldehyde	24121.5	22751.5	23512.5	21710	16294.5	18792.5	20321	22210	20812.5	21903	22210.5	21395	21899.5	23356.5	20615.5	20632.5	18735.5	23400	24013	26323.5	26670	25931.5	25328	28384.5	24437	26790	24546.5	25198.5	23027
20	85.0770	15852.4	C4H10N2	-H(-)	Piperazine	17866	17732	18122	15060.5	10189.5	14566	16749	15399.5	16008	17297.5	16547	15222.5	15223	15884.5	13405.5	14687.5	13896	18492	17107.5	21497.5	22771.5	21507	20553	21221.5	19013	18838.5	18477.5	17592.5	17110.5
21	87.0452	70507.6	C4H8O2	-H(-)	C4:0 (Butyric acid)	77460.5	68898.5	71979	67807	65090	77753.5	64515.5	67730.5	68635.5	75592	73826	72976.5	68678	74914	71818	75885.5	75814	83978.5	71701	74102	79539.5	84733	83800.5	80846.5	79460.5	82162	80844.5	77374	76710
22	88.0404	77433	C3H7NO2	-H(-)	Alanine	96191.5	33986	47599	44026.5	42353.5	48627.5	46004	46105	40653.5	46273	54568	121716	116988	117194	117920	137078	87055.5	54970.5	110746	80830.5	79729.5	68802	73510.5	74224.5	73762	77734	75436	67527	74067
23	89.0246	1.10827e+06	C3H6O3	-H(-)	Lactate	939479	841581	928164	955210	1038223	709839	633196	860636	834634	867306	1.04928e+06	1.21777e+06	1.19717e+06	1.21502e+06	1579739	1.54947e+06	997201	925168	1277869	1079251	1.27402e+06	942942	1.01287e+06	1.00429e+06	1017666	1.05216e+06	1043935	982898	971548
24	90.9856	13482.1	C2H4O2S	-H(-)	Thioglycolic acid	9976.5	11933.5	12604.5	10952.5	11187.5	33426	38211	10450.5	12573	12880	10353	11208.5	12307.5	12005	10682	10282	39802.5	28119	10319	13427.5	11166	16935.5	15696.5	17209.5	16450.5	14653	13558	13904	16225.5
25	91.0221	1.13809e+06	C3H8OS	-H(-)	Cibulins	379754	841639	859753	548556	326070	5.79066e+06	3456893	522450	593606	791196	589750	300544	669766	583744	381232	225784	6637538	5719128	388941	790202	468116	1.53229e+06	1.4581e+06	1440285	1.46063e+06	1419578	1447070	1.44321e+06	1479037
26	92.0500	5835.2	C6H7N	-H(-)	Aniline	4524	5224	3732	4015	3140.5	13160	11560	4251.5	4786	4337.5	5050.5	3913.5	3979.5	5258.5	3728.5	3788	13144.5	13800.5	4223	3261	4116.5	7771.5	7416.5	8038	9070	8101.5	6426.5	7607.5	7440.5
27	92.9835	8131.26	C2H6S2	-H(-)	Dimethyldisulfide	6002	6820	6167	5398	7047.5	13524.5	14291	5774.5	6187.5	7066	6519	6355	6457	6352.5	6809	6257.5	14944.5	13445	6901	7949.5	5773.5	11083	7910	8924.5	8623	8943.5	8520.5	8282	9768.5
28	93.0344	258044	C6H6O	-H(-)	Phenol	194764	197140	226679	212038	214692	376836	327085	203294	211656	210446	200772	202600	200974	203864	210235	204052	405435	346253	198644	209940	199324	283614	277538	276882	270172	260535	264258	269760	262878
29	94.0292	27727.3	C5H5NO	-H(-)	Hydroxypyridine	22973	24319	23694.5	23608	21789.5	43104	37136	23702	26008.5	23709	24154.5	23210	23202.5	23295.5	22794	21954	44513.5	37647.5	22710	24666	47161.5	35098.5	33764	33846.5	35209	32207	32323.5	34745.5	31636
30	94.9806	854597	CH4O3S	-H(-)	Mesylate	628110	712604	749352	659651	631702	2082349	1859136	680012	705059	729218	673182	630993	709628	672216	614710	582416	2393491	1853774	626680	743046	639037	1.03617e+06	931732	934583	926252	881970	898885	929484	916640
31	95.0500	18889.2	C6H8O	-H(-)	Cyclohexenone	13876.5	17994	18888	15936	16762.5	28315.5	23351.5	14789.5	18971.5	15314.5	15619	16079	16037.5	16259.5	16363.5	14627	27567.5	22069.5	16912.5	15852	19975.5	29934	29682.5	31325	30801.5	27810	29398.5	28824	26491
32	96.0088	14922.4	C4H3NO2	-H(-)	Maleimide	14362.5	14235	16588.5	14459.5	15250.5	16930.5	17671	15039	14391.5	13383.5	15906.5	14716	15840	15183.5	15119	14675.5	16337	16240.5	13697.5	15212	13883	16744.5	17161	14428.5	15873	15030.5	12909.5	15467.5	13506.5
33	97.0291	524426	C5H6O2	-H(-)	C5:2	586774	578446	572488	487884	387758	486526	554450	534312	557006	574012	545812	520858	527603	523764	452292	488852	508495	587834	538204	657207	705576	666215	620356	636206	616371	602662	590630	598612	585585
34	97.0661	50497.7	C6H10O	-H(-)	Cyclohexanone	40675	42227.5	44391.5	45227.5	44163	55212.5	49811	42089	43992	46767	44421	42433	43936.5	44040	44006	41447	53603	51516.5	43324	47439.5	51470	83320	84586	77673	78077.5	77663	74027	74678.5	76712.5
35	98.0254	29337.7	C4H5NO2	-H(-)	Succinimide	27286	29239.5	31994.5	29613	28949	31758	31535	26387.5	29402.5	28632.5	28975	28540	30506	31388	32293	29239	28264	28847	31216.5	28937.5	29688.5	32818	32810	32116.5	31531.5	30358	31209	30122.5	31588.5
36	99.0447	66007.5	C5H8O2	-H(-)	Valerolactone	57790.5	68310.5	70023	61422.5	64922	63536.5	60842	61155	73602.5	67171	60569.5	62847	57639.5	69116.5	63815	61820.5	63984.5	66222	67404.5	68381	70277.5	81499	81791	83733	77866	77556	79307.5	74642	77913.5
37	99.0818	34664.2	C6H12O	-H(-)	Cyclohexanol	33761	32388	34155	34507.5	32933.5	34886.5	33550.5	32361	36489	33267.5	31504.5	33317	34984.5	33581	36287.5	35558	32437	34129.5	35797.5	33545.5	33336.5	38703	37989	39285	36982	37338.5	38629.5	37160.5	38553
38	101.0239	80481.7	C4H6O3	-H(-)	Oxobutanoic acid	64739	60583.5	59368	59280	62050	55185	56693	62271	57318.5	65016	62313.5	62073	64833.5	64399	60696.5	60041.5	56562	53897.5	59504	67417.5	69397	246206	261482	257995	263846	264774	262090	263912	242007
39	101.0605	102006	C5H10O2	-H(-)	Pentanoic acid	102047	96935	106447	98234	103912	134007	103224	96200.5	97278.5	96021	97558.5	95910	96775.5	105478	102576	107381	130964	126050	98537.5	102762	98847	115916	124010	121662	110988	112072	115790	115415	110886
40	101.0715	18169.2	C4H10N2O	-H(-)	NDEA	20146.5	16449	19116	17287	17185	18033.5	21346	17753	19257.5	17568.5	18314.5	20988	19715.5	19290.5	19606	20516.5	19533.5	19361	21123	20689	18622.5	22961.5	21384.5	21182	20358	21243.5	20888.5	19500	18749.5
41	102.0560	23424.4	C4H9NO2	-H(-)	Aminobutanoic acid (ABA)	16577	11381	11565.5	11515.5	12979	14254	12985	12012.5	13272	13640	13106	20927	20531	22627.5	20578.5	25288	19334.5	14316	18950.5	16629.5	16972	27593	25482.5	26638.5	26333	23822.5	24546	26027	25055.5
42	103.0035	26618.4	C3H4O4	-H(-)	Hydroxypyruvate	23048.5	23949	25986.5	24497	22602.5	33766.5	30840	23752	25596	23944	22744.5	22895.5	24961.5	25271.5	25900.5	25228	33426	29535.5	25708.5	26686	25529.5	31302.5	31611	31040.5	29624	29301	29468.5	28478	27993.5
43	103.0151	15154.3	C2H4N2O3	-H(-)	Urea carboxylate	14197	14649.5	15629.5	15005.5	13951.5	14632.5	17176.5	14007.5	15465.5	14312.5	14244.5	14029	14505.5	15529.5	16776.5	15079.5	14045	14086.5	16421.5	16303	14896.5	17332.5	16175	17251.5	15647	16218.5	15651	14564.5	14210.5
44	103.0397	60618.9	C4H8O3	-H(-)	Hydroxybutanoic acid	41938.5	39166.5	41801	38966	40565	37916	31008.5	35188	36739.5	39361.5	41802.5	51894	55243	51816.5	60707	56091.5	45464	45749.5	45896.5	45353.5	52206.5	45145.5	47497	46539	46569	50554.5	47602	43924	48412.5
45	103.0580	11924.3	C5H12S	-H(-)	Pentanethiol	12026	10610.5	10278	11914	11319	12504.5	10516.5	12271	11009.5	10323.5	11459	10553.5	12952	11433.5	12398	13159	11074	13473.5	11910.5	12089	13507.5	11282	12985.5	12056.5	12905	11329.5	12062.5	12677	11798.5
46	104.0351	19341.9	C3H7NO3	-H(-)	Serine	33138.5	4200	10601.5	5797	7592	11177	9052.5	11079.5	8958	12560.5	13822	40858	40595	35525.5	20401	22793.5	14626.5	8960	21260.5	11434	11859	17818	17076.5	16087.5	16147.5	18914	17820	16912	17665.5
47	105.0011	9700.39	C3H6O2S	-H(-)	Methylthioglycolic acid	9737	10806	8951.5	8942.5	10406.5	8589.5	7124.5	11320.5	11191	10447	9466	10278.5	10039.5	8185.5	9556.5	8834.5	8278	10263.5	10832.5	9777.5	10809.5	10952	11001	10285	12571	13742.5	10715	11517	11320.5
48	105.0190	12025.2	C3H6O4	-H(-)	Glyceric acid	8028.5	8343.5	8813.5	7546	7060	9779.5	7987	8797	9633.5	9702.5	9595	9172.5	7835	8202.5	9722	9011.5	8490.5	8976	8539	8482.5	12893	16288.5	17898	16572	16259.5	17302.5	15555.5	15886.5	16201
49	105.0375	11377.1	C4H10OS	-H(-)	Methylthio)-propanol	7293	7969	8297	6049	4950.5	33149.5	21537	7149	7924	8842.5	8039	8421.5	8811	7875.5	7490.5	5587.5	48498	43118	6059.5	9004.5	7695.5	14863.5	15809.5	16010	14119	14839	15344.5	13695.5	15152.5
50	105.0711	5398.45	C8H10	-H(-)	Xylene	4619	5075.5	4743.5	4313.5	4424.5	4192.5	3880.5	4615.5	4867	4246.5	5526	4645.5	4217	5280.5	4333.5	4953.5	5269	4997	4883	4991.5	5268	5056	5936.5	6672.5	5879.5	6839.5	6210	6390	6528.5
51	107.0359	5189.03	C3H8O4	-H(-)	Dihydroperoxypropane	3856.5	4806.5	4545.5	3653.5	3915	9097	7383.5	4087	4581.5	4055	4007	3896.5	4554.5	3863	4569.5	4234	10104	8405.5	4304	5602	4112.5	6069.5	6602.5	5578	5565.5	5514	5501.5	5350.5	5689
52	107.0501	62659.9	C7H8O	-H(-)	Benzyl alcohol	51721	49248.5	47203	46842.5	47488.5	46063	52804.5	45530.5	47488	53367.5	51017.5	48923.5	47199.5	50215	44487	49057	50183	47319	46625	55251	53591	67581	62474	66415.5	57622	63880	58616	58245	60646.5
53	108.0119	8396.05	C2H7NO2S	-H(-)	Hypotaurine	8276	7252	8359	7840	7429	6583.5	6480.5	8730.5	6736	6363.5	8580	7984.5	8369	8035.5	6987	7980	5807.5	6035.5	7048	7198.5	7773	7811.5	6950	8214.5	7581.5	8725	8244	7552	7686
54	108.0217	55086	C6H5O2	-H(-)	Benzosemiquinone	59717.5	55867	58264.5	51128.5	42672.5	62647.5	62952	53164	53576.5	57326.5	57843	53577.5	50690.5	54638	50762.5	54689	69957.5	65220.5	57538	61123.5	74029.5	69779	63429	62344	62887.5	61324.5	60887	63730.5	59188
55	108.0454	21469.7	C6H7NO	-H(-)	Aminophenol	17189	20474.5	19210	18696	19073	20341.5	23541	19594	18875	21494	18944.5	19746	18982.5	19989.5	26732	26819	26472	20710	21173.5	21771.5	28904.5	28042	28555.5	25296	29775	27858	26738	29392.5	27512
56	108.9963	55026	C2H6O3S	-H(-)	Methyl methanesulfonic acid	36954	53586.5	48856	43832.5	38220	171149	139550	45571.5	45072	50437	43508.5	39433.5	47504.5	43085	38535	36429.5	187448	157317	40249	50134	41903	70552	65767.5	63390	64356	65783.5	59457	62340	60643.5
57	109.0112	136375	C6H6S	-H(-)	Vinylthiophene	151474	142040	133124	145222	161035	103822	134298	156022	151898	153189	144500	159682	143160	147052	141492	151274	122948	116948	154095	148740	150489	115946	134004	141213	140506	141432	140966	145434	138808
58	109.0294	137051	C6H6O2	-H(-)	Catechol	141224	138340	140480	127672	119823	117286	138938	137289	139102	151456	141894	138050	134035	135859	122306	128958	126733	135628	136438	154144	203362	151608	155183	151170	154076	151250	148887	151260	146424
59	109.0403	13529.5	C5H6N2O	-H(-)	Acetylimidazole	13638	12360	12362.5	11238	11357.5	12585.5	14495	12084	13295	12812	12828	12990	13766.5	12959	12378	14327.5	15377	12804	14125	14366	17428	14782	15061.5	15039.5	14937.5	14105	13275.5	13878.5	14741
60	109.0658	29400.3	C7H10O	-H(-)	Trimethylfuran	25024.5	25153	26984.5	23536.5	25943	28190.5	27637.5	25718.5	26262.5	25856.5	26345.5	27064.5	24139.5	26486.5	24536.5	24009.5	28356.5	24361	26158.5	24920	27818.5	68108	65998	67407.5	64721.5	70056.5	66112	66808.5	64414.5
61	110.0250	16636.4	C5H5NO2	-H(-)	Pyrrole-carboxylic acid	15984.5	16215	15723	17612	18623	14200	13719	15349.5	16968.5	16347	16542.5	15792	16175.5	16042.5	18322	17554.5	14095	12638.5	16245	14728	60101	19149	16973	17882	16822	16810.5	18945	16212	16379
62	110.0614	8953.67	C6H9NO	-H(-)	Acetyl-dihydro-1H-pyrrole	8869.5	8831.5	9024	9959.5	10245.5	7815	7110	8589	8503	8074	8874	8649.5	9100	8708	10067.5	9174	6573.5	7253	8827.5	7989	8950.5	14937	14504.5	14531.5	13902.5	14178.5	13059.5	13727.5	13324
63	110.0719	5992.83	C5H9N3	-H(-)	Histamine	4635.5	4348.5	3572.5	3561	3915	3638	4012.5	4109.5	3983	4333.5	4038	4841	5107	6289	11001	12540.5	9392.5	5952.5	7571.5	9946.5	7261	6470	7626	7687	9172.5	9523	7175.5	5980.5	6819.5
64	110.9757	119730	CH4O4S	-H(-)	Monomethyl sulfate	113435	118300	130722	117829	104476	106564	134901	125381	124170	127398	119419	125218	108114	123768	120972	115532	101803	99451.5	112926	125587	122280	162004	148830	153764	146058	139903	137300	141034	134382
65	110.9919	155701	C5H4OS	-H(-)	Thiophenecarboxaldehyde	169204	176927	168842	176422	176154	174292	200099	181676	183428	175206	185734	179238	171113	176420	168990	172364	171902	157344	179204	185262	177156	173236	163082	166928	170454	166284	165938	164336	159021
66	111.0196	27994.7	C4H4N2O2	-H(-)	Uracil	29870	25610	27128	30233.5	31700	20735	24044.5	28685	28899.5	25713	27363	31429	30233.5	32093.5	32372	33870	21166	20834	30310.5	28119.5	30685.5	29058	30384	29545.5	28571	28573.5	29076.5	28603.5	28202.5
67	111.0451	74448.1	C6H8O2	-H(-)	C6:2	73039.5	69313	72100	72413	76969	83389	76782	74908.5	71862.5	76929	78504.5	76366.5	73364	75596	76911	75067.5	86004.5	70672.5	74869.5	72420.5	78494	89851	90014.5	94469	94322	87627	91710	95786	92127
68	111.0815	38415.2	C7H12O	-H(-)	Heptenal	21821	25929.5	24925	23217.5	24572.5	25256	23186.5	21529.5	24384	24210	23948	24059.5	23918	24575.5	22777.5	24048	26591	22721	24847	25547	36310.5	171571	167847	171584	178735	171011	170816	179600	178896
69	112.0150	6482.5	C3H3N3O2	-H(-)	Azomycin	5842	5812	5919.5	5530.5	5918	5163	4990.5	5049.5	5270	4806.5	5282	5149.5	5610	5800.5	5775.5	5112	4448	4860	5082	5231.5	5462	7115.5	6746	6182	5768	6893	6425	5976.5	6214.5
70	112.0404	8953.32	C5H7NO2	-H(-)	Pyrroline carboxylic acid	7888.5	7447.5	8882.5	8114.5	7512.5	13633.5	11387	6686	8265	7976.5	8063	7562.5	8304	8454	8111	6365.5	15770.5	11636.5	7620	8837.5	8415	10713	10565.5	9921	10617.5	9474.5	10930	9749.5	9593.5
71	112.0515	43658.1	C4H7N3O	-H(-)	Creatinine	11422.5	14966	15001.5	15969	14527	15655	13425	13805.5	15537	13859	12028.5	9994	9497.5	8178	20460.5	20618	17670	14868	14724	16743	18182	22265	22459.5	23506	23826	25981	23890	22270	21359.5
72	113.0244	81732	C5H6O3	-H(-)	Hydroxy-pentadienoic acid	69004.5	61999.5	63854	62863	58162.5	65634.5	61729.5	68925.5	70865	67564	70240.5	69294.5	69317.5	69556	62431	61329.5	51789	55827.5	58851.5	59831.5	69971.5	75822.5	76712	76962	75003	76380.5	72361.5	74904.5	74974.5
73	113.0607	26635.2	C6H10O2	-H(-)	Delta-Hexanolactone	21751	24762.5	23332.5	23622	26040.5	27613	23373.5	23405	23297	23980.5	23181.5	24387.5	21708	26580	22493.5	22024.5	26526.5	24783	22585	23372	29238	35464.5	38871	37534.5	36577	37777.5	36978	35602.5	37001
74	113.0972	10233.6	C7H14O	-H(-)	Heptanone	9674.5	9074	9172	9467.5	10211.5	9528.5	11251	10462.5	10187.5	10650.5	10230.5	10109	9037.5	9738.5	9063.5	10002	10860	10460.5	8514	10710	11340	11094	10890.5	11709.5	11183	12768	11659.5	13316	13142.5
75	114.0560	121186	C5H9NO2	-H(-)	Proline	157062	58734.5	67872	75168.5	70519	95620	91612.5	99459	79334	96574.5	92249	172401	175853	148246	114682	130859	97927	47266	105547	73594.5	59068	98387	91485	94661	97278	95528	94486	98630	93621
76	115.0036	21696.7	C4H4O4	-H(-)	Fumarate	19494.5	18976	17451.5	19163	19706	25153.5	18066.5	19022	17118	18111.5	23002.5	20398.5	19850	21444	22134	21555	26106	21504	19007	17513.5	19984.5	24875	24668	24894.5	24647	25517.5	25354.5	26711	22067.5
77	115.0402	390897	C5H8O3	-H(-)	Ketovaline	453828	454684	425743	362828	283976	379312	422687	419558	394608	447154	431086	401128	401280	398172	336580	353582	407490	464544	410288	501350	546172	516140	485339	472378	466024	460288	465184	469173	464406
78	115.0594	23150.5	C6H12S	-H(-)	Methyl-methylthio-butene	26342	20426.5	20691.5	19881	16193	22177	21950	21001	22197	21773.5	21424.5	26779.5	25968.5	24610.5	22106	23501	21835.5	22386	24213	24723.5	26386.5	26239	27188.5	24797	24826.5	23975.5	24162	24067.5	23332.5
79	115.0764	243581	C6H12O2	-H(-)	Hexanoic acid	223850	219742	217560	236243	273984	459264	256842	190305	187024	203488	199906	214222	217899	224704	236184	253702	492904	340049	185088	198241	199342	234034	240547	234818	233472	237790	241222	232888	241516
80	116.0353	8395.7	C4H7NO3	-H(-)	Aspartate semialdehyde	6738	6785	6557.5	6527	7014.5	7404	7037	6732	6667.5	8863.5	6594	7541	9093.5	8873	8361.5	8589	7430.5	6837	7793	6206	8009	11886.5	12777	11599.5	11501	12989.5	12633.5	12934.5	12974.5
81	116.0504	17330.5	C8H7N	-H(-)	Indole	11479.5	8509	8483.5	7594	6586.5	29382.5	36749.5	7433	8501	8129.5	11855	13854	14384	12720.5	10756	14168.5	40599.5	22840.5	12005	10306.5	8342.5	21188	18103.5	17212	18409.5	16000.5	16326.5	16653	17447
82	116.0716	117091	C5H11NO2	-H(-)	Valine; Betaine	171315	18419	48019.5	27695.5	42189	47675	56579	54036.5	29877.5	46521.5	60305.5	232014	244740	220202	114429	161760	111564	47805	129250	73605	62059	87088	85319	87279	84645.5	91420.5	85566	82091.5	90160.5
83	117.0193	176529	C4H6O4	-H(-)	Succinate	129520	124066	120220	122904	143342	103913	88228.5	122363	115553	123171	128226	126096	124292	127597	126635	131368	110890	99355.5	120592	114612	137392	625521	645040	630928	640893	647982	653654	639052	636934
84	117.0555	49167.6	C5H10O3	-H(-)	Hydroxypentanoic acid	33252	35943	33643.5	34923	37330.5	35623	35153.5	36219	33086	38168.5	35874	38701	41067	40698	45055.5	44882	43524	36218	41034.5	41183	43110	47856.5	45987.5	47235.5	47264.5	43477.5	46562.5	45019	43623.5
85	117.0751	16258.3	C6H14S	-H(-)	Diisopropyl sulfide	19026.5	10884.5	11243.5	9456	11025	10932	9706.5	11138.5	11306.5	11574.5	12126	21903.5	20933	20498	15393.5	17436	13487	11514	15301.5	13786.5	12121.5	20403	19396.5	20282.5	21643	21263.5	20873.5	18842	18253.5
86	118.0298	18797.5	C7H5NO	-H(-)	Diacylglycerol-LPI-pool	16719	16889	22719.5	21801	12431	21044	22173	14904	19322	15200.5	17664	16498	14401	18014	24741	17613.5	14671.5	13716.5	18465.5	18932	17079	28184	26913	22826	23124.5	17767	17481.5	16164.5	14576.5
87	118.0508	36267.1	C4H9NO3	-H(-)	Threonine	45806	15266	29022.5	21120.5	22419	36440.5	31627.5	38537.5	32927	38329.5	33200	45862	50852	43467	65035	75318	51606.5	25870.5	54670	40051.5	33589.5	32013	35383	31486.5	33172.5	32723	33680.5	34590.5	31053.5
88	119.0356	144291	C4H8O4	-H(-)	Purine &1	121228	126897	144800	143716	120228	137398	141766	125099	143134	130518	127880	134883	135158	140363	162254	145876	114368	113106	146685	136666	140198	196661	186602	175018	172214	168958	163976	164510	158773
89	119.0503	1.99542e+06	C8H8O	-H(-)	Phenylacetaldehyde	2.40117e+06	2.32197e+06	2.25933e+06	1.83545e+06	1.39001e+06	1.82269e+06	2.26569e+06	2147631	2.09251e+06	2393118	2.22572e+06	2.07445e+06	2.09032e+06	2032913	1.67424e+06	1.85739e+06	2065835	2.41122e+06	2.13663e+06	2.65312e+06	2.95505e+06	2719043	2483810	2.45092e+06	2453996	2368145	2.37221e+06	2.45101e+06	2410915
90	120.0447	9463.9	C7H7NO	-H(-)	Benzamide	8353.5	9389.5	8108.5	7013	9097.5	10812.5	11025.5	7891	8806.5	8373.5	8208.5	9287.5	8415	8083.5	10742.5	8649	12692.5	10165.5	8588.5	8538	9809	13457.5	12220	11384.5	13586.5	12813	11699	13751	12351
91	120.0660	23337.1	C4H11NO3	-H(-)	Tromethamine	25633	24701	24502.5	22618	20909	21652.5	23959.5	24114	23373.5	24500.5	25755.5	24718	24009.5	23634	23572	22486.5	23341.5	25211	23590.5	25179.5	25797	27571.5	25304.5	27455	25474.5	24934.5	23731	24325	24787.5
92	120.9965	24661.7	C3H6O3S	-H(-)	Mercaptolactate	12157.5	13622	12918.5	13323.5	12494	19330	21679	22006.5	26678	24130.5	20594.5	30333	17600.5	20899	22291	13063.5	16391.5	18269.5	14050	14130	19161	110750	111733	105536	103576	110404	108104	109784	103776
93	121.0295	175912	C7H6O2	-H(-)	Benzoate	159888	169220	164652	170822	161316	225733	191856	164614	167610	169140	162912	163240	165969	166532	167836	159112	230557	183914	155628	168238	178758	183319	200231	193898	189671	185376	186856	180663	179578
94	121.0501	10502.4	C4H10O4	-H(-)	Erythritol	9176	9814.5	9832	9444	8818	12569	11778.5	8967	9575	10102.5	9375.5	9547.5	9997	9677.5	9661	9114	11497	10796.5	9247.5	10708.5	10815.5	11813	12009.5	12424	11430.5	11368.5	11865	10518	10742
95	121.0657	28188.2	C8H10O	-H(-)	Phenylethyl alcohol	23184.5	21378.5	24725.5	21798	22551	24149.5	26741	22248	23879.5	24509	23131.5	20036.5	21739.5	24569	19962.5	21346	29798.5	26577.5	21414.5	24291	25944	65864	69774	73591.5	72937	67766.5	75239.5	72124.5	71142
96	122.0245	9600.8	C6H5NO2	-H(-)	Nicotinate	8644.5	8856	7246.5	8391.5	8067	10913.5	10233.5	9559	7831	8757	9706.5	9717.5	9296	8238	9728.5	8338	11735.5	10154	8257.5	7804.5	19774	12903	14083.5	13663.5	14249.5	13052.5	12703.5	12376	11658
97	122.0609	9054.84	C7H9NO	-H(-)	Anisidine	8001	7494.5	7840.5	8003.5	7686	10510.5	11264.5	8903.5	8978.5	8367	9179	7732	7209	8684.5	8163	8018	11545.5	9395	8404	7634.5	10714.5	12564.5	14160	16311.5	13666	15862.5	14532.5	14686.5	13003.5
98	122.9409	8895.19	C2H4S3	-H(-)	Trithiolane	9333.5	8471	8596	8418.5	8054.5	8829	10709	7910	8671	8981	9070	9692.5	9455	8419.5	8988.5	8577.5	8937	8010.5	9028.5	8112.5	7655	9976.5	9719	9646	8172.5	8435.5	8101.5	8205.5	9714.5
99	123.0449	35926.4	C7H8O2	-H(-)	Orcinol	33127	34843.5	33687.5	31135.5	34221.5	32089.5	33611.5	33232	34246.5	35849	33034	33672.5	33126.5	33964.5	32957.5	32034.5	32010.5	32159.5	33770	32901	37364	42526	41935	40556.5	43434	43671	43814.5	42433.5	42283.5
100	123.0813	23047.4	C8H12O	-H(-)	Dimethyl-cyclohexen-one	20082	21968	21315.5	21206	22916.5	25937.5	22218	22028.5	20427	21839	21609.5	22435.5	20721.5	22630	21436.5	18029.5	23634	22274	21366.5	22029	25620.5	31356.5	31298	28975	28314	29151	28744	27667.5	28503
101	124.0075	174925	C2H7NO3S	-H(-)	Taurine	230330	114067	98973.5	115678	122644	132988	125314	124360	110344	109256	117140	235385	216959	255356	141220	141692	120176	69892.5	108207	92281.5	88406.5	251072	231202	240560	236394	233334	236241	235566	238324
102	124.9912	67399.4	C2H6O4S	-H(-)	Hydroxyethanesulfonate	60181	55865	58248	58395	50597.5	45984.5	55188.5	55736	59644.5	57794.5	60611	59493	58648	56620.5	57142.5	63852	52156.5	48378.5	63030.5	66175	71860	161618	160070	152980	157320	154597	152630	154466	160036
103	125.0064	97230.8	C6H6OS	-H(-)	Methyl-thiophenecarboxaldehyde	106716	100752	90580.5	99152	105368	75778	99911	106429	106992	101978	104373	117360	101554	103700	98277	107307	84386.5	87063.5	100753	107400	101278	88900	99193	106090	109632	104170	102165	99846.5	95183
104	125.0242	59079.6	C6H6O3	-H(-)	Pyrogallic acid	58274	56732	55280.5	55891	59275.5	48570	55015	59698.5	54924	57113	58660	61403	56003.5	57123	56122.5	58154	50506.5	45680	58714.5	60100	70803	65261	62640.5	65323.5	62653.5	62368	59700.5	61468	57052
105	125.0350	9644.74	C5H6N2O2	-H(-)	Thymine	9131.5	8611.5	7665.5	8075	7451	7790	9461	8694	8458.5	8414	8849	9274	8554	8757	9499.5	10047	10183	9187.5	8963	9161.5	10493	12089.5	11412.5	11190	10840	11610	11659.5	10323.5	10847
106	125.0603	42063.3	C7H10O2	-H(-)	Toluene-cis-dihydrodiol	38018	37418	37052.5	36328	35269	42160.5	36966.5	38814.5	37845.5	38170.5	40475.5	35837.5	39196	38484	34976.5	38265.5	42570.5	42833	36954.5	39526.5	41017.5	55538	57763.5	55552.5	51283.5	55046.5	57930.5	56708.5	54501.5
107	125.0970	34030.8	C8H14O	-H(-)	Sulcatone	25826.5	31419	31071.5	26517.5	32445.5	50576	41404	31175	32823	32905	27837	26814.5	28200	33478	27901.5	23699	55849	38637	31524.5	30430.5	53570	51326	45176.5	49751.5	44384.5	45168.5	45118.5	44080.5	42980.5
108	126.0028	15397.1	C5H5NOS	-H(-)	Acetylthiazole	18631	14550.5	13614.5	12199.5	10313	14004.5	14089	14108	13982	12715.5	12223.5	16658.5	17108.5	18787	14043.5	13060	12149.5	13328.5	9716.5	13463	14976.5	20112	19036	17709.5	18851	18039.5	18894	18821.5	17580.5
109	126.0195	7332.12	C5H5NO3	-H(-)	Trihydroxypyridine	6823	6424.5	6708	7458.5	6282	6622	6844.5	5890	6380	6914.5	6643	6302	6086	5115	5733.5	6320.5	7136	6365.5	5987	6286	30415	7969.5	6981	8177.5	7569	8499.5	8309	6421	8992
110	127.0401	146595	C6H8O3	-H(-)	Dihydro-dimethyl-furandione	163868	156956	153964	137138	113074	135857	144128	151757	145378	163352	158894	153524	151454	144131	124969	132498	143742	162624	149160	176952	194202	206865	192615	191878	195994	192098	193008	194578	189050
111	127.0543	414966	C10H8	-H(-)	Naphthalene	511044	436777	453527	417059	375917	265838	361205	467149	457838	458728	464128	480658	447868	482606	427086	461488	270727	350021	512503	488314	520164	452654	427158	426048	425922	416998	417320	406272	402788
112	127.0762	73379.3	C7H12O2	-H(-)	Ethyl tiglate	64684	59261.5	63452	60416	56725	64915	63965.5	62375.5	61846.5	61366.5	61913.5	62042	60579	65091.5	62069	59285	66540.5	63771.5	61362	64919	84941	183960	181986	177528	172844	173639	175208	170956	171276
113	127.1126	19199.8	C8H16O	-H(-)	Octanal	16924.5	17336	19201.5	18728.5	17143.5	22257.5	19535	19251.5	17775.5	18699	19945.5	17911.5	17443	20173	17644.5	17445	20304.5	20084	19071.5	20530.5	18594.5	26591	23334	24200	23718	24005	22438.5	23407	21743
114	128.0099	23689.6	C3H3N3O3	-H(-)	Cyanuric acid	35303.5	26496	23965.5	21798	19531.5	13712.5	19526.5	23465.5	24288	30980.5	27238.5	23086.5	23206.5	20489	25516.5	31038.5	16506.5	21781	30455.5	35704.5	37967.5	23399.5	24179	22474.5	24867.5	23834.5	22745	21835.5	22805.5
115	128.0352	75857.3	C5H7NO3	-H(-)	Oxoproline	54915.5	40659.5	42768	42234.5	44233	50731.5	49733.5	50758	54478.5	58749	47536.5	56196.5	48117.5	52310.5	54171.5	48320	37714.5	28165	44520	46016.5	53434.5	96245	93643.5	89914.5	87620	88137	87916	87999.5	86334
116	129.0555	121538	C6H10O3	-H(-)	Methyl-oxopentanoate	96393.5	100872	101824	103980	103764	111631	96416	100762	96505	100196	99604.5	101108	102652	100040	96151.5	88435	104806	98649.5	89712	88593	95738	135276	138767	137138	133796	138520	127600	131488	133155
117	129.0921	142210	C7H14O2	-H(-)	Ethyl isovalerate	131438	136260	119780	124860	143265	268810	150446	112566	121354	121104	123700	121326	123874	130878	126706	138306	284245	180641	113918	118102	122634	138165	138603	133922	139119	139339	138397	133711	135912
118	129.1136	7963.02	C5H14N4	-H(-)	Agmatine	6795.5	7573	7015.5	7020	7404.5	11797.5	8016.5	6261.5	7290	6204.5	6792	6733.5	6677.5	7394	7450	7377.5	11770.5	8636	6874.5	6526.5	6719.5	8070	8403	8247	7858	8508	8471	8102	7895.5
119	130.0139	114391	C4H5NO4	-H(-)	Oxosuccinamate	129588	123941	125180	140782	155568	75957.5	72003	124957	125347	123076	127350	129710	131422	140245	149722	144974	65063	79587	128262	112670	117898	99114	105442	107942	108507	106610	105158	97876.5	99693.5
120	130.0508	29198.1	C5H9NO3	-H(-)	Aminolevulinic acid	28997	25662.5	26662	32314.5	25838	31264.5	28906	28349.5	30293.5	27911	26078.5	24182	24296.5	23238	45552	52513	35719.5	20921	36870.5	30978	28397.5	31839.5	34675.5	31095	31384.5	29065	30422	33166.5	30560.5
121	130.0871	215935	C6H13NO2	-H(-)	Iso)Leucine	329768	35287	122653	61017.5	91958.5	117602	152392	134935	77217.5	121888	163685	422019	446955	401154	217644	314722	211964	93006.5	261656	143944	125780	163956	159563	165874	161517	159174	155256	159814	162151
122	131.0108	259889	C3H4N2O4	-H(-)	Oxaluric acid	289396	276106	283022	311482	354654	169338	167457	300136	278944	270304	298651	302922	301771	292962	339304	330571	160896	180702	281824	249174	258244	222970	244462	233066	230428	235433	245586	235080	229282
123	131.0348	39801.4	C5H8O4	-H(-)	Glutarate	35292.5	33120	34583.5	36384.5	34769	42327	32960	33368.5	35029	36278.5	35529	35246	36844	36598	38013.5	36648.5	42644	34707.5	36177	34961	51367.5	55131.5	55533	54937	52274.5	53282.5	51763	51580	53601
124	131.0463	31778.7	C4H8N2O3	-H(-)	Asparagine	46217	24914.5	28826.5	22548.5	20747.5	26691	29596.5	29846.5	28696.5	28301	28115.5	47192.5	49210.5	45575.5	33658	37667	28737	28007.5	36869.5	34077	34062.5	35404.5	36344	34460	33492.5	31867	31197.5	31258.5	30848.5
125	131.0709	63096.4	C4H10N3O2	-H(-)	NONOate	58325	58824	61031.5	59679.5	55090	64989	60832	60058	61820	58623	57926.5	60182	60304	61885.5	65204.5	63916.5	64151	60441.5	60600.5	61371	62352	67972	66508.5	66467.5	66627	70064.5	66729.5	65589.5	65939.5
126	131.0825	54520.7	C5H12N2O2	-H(-)	Ornithine	97168	17833	23841	23015.5	24000.5	43054	39549	40712.5	33754.5	39998	29489	70880.5	66614	60548.5	42356.5	59630	47488.5	23921.5	45241	34766	26034.5	74882	70372	68297.5	68062	67061.5	69217.5	68884.5	68004.5
127	131.9956	15241.4	C4H7NS2	-H(-)	Isothiocyanato-(methylthio)...	16241.5	13659	15392	15660.5	16616	15536	14522.5	16702	15415	14235.5	15141.5	16596.5	14870	15331	16645	14934.5	14384.5	12172.5	13482.5	14183.5	14153	14745.5	14342.5	14698	14904.5	13839.5	14423.5	14401	14833
128	132.0303	13032.2	C4H7NO4	-H(-)	Aspartate	9220.5	8566.5	8891.5	8675.5	10456	8612.5	9357	10108	9305.5	9602.5	10071	10832.5	10128	12749.5	12553.5	15679.5	10286.5	8900.5	12666	12099.5	13007	16736.5	15493.5	15637	14281	15552	14000	13531	14722
129	133.0505	21732.9	C5H10O4	-H(-)	Deoxyribose	17298	15337	16675.5	15219	16341.5	13498.5	11940	16614.5	15409.5	15819.5	16044.5	17112	17289.5	19379.5	16677	16741	13055.5	12990.5	16499.5	16248.5	17842.5	39312.5	39456	36802.5	36964	36235.5	36708.5	41216.5	38431
130	133.0659	131271	C9H10O	-H(-)	Indan-ol	121336	119934	120312	104709	84992	130464	138606	117036	110192	126966	118104	111972	113206	109570	94828.5	97172.5	144240	155920	112802	137158	142750	152400	138169	141238	136904	135120	134097	135046	140433
131	133.0868	9424.48	C6H14O3	-H(-)	Hexanetriol	7831	7908.5	7404	7158	6475	12971.5	9958	7758.5	6975	8076.5	7960.5	7223.5	8079.5	7755	6771.5	6365	12413	12105.5	7571	8882	7797.5	10523	9858	11332	11591	10008.5	10157	11577	10296.5
132	134.0472	10861.3	C5H5N5	-H(-)	Adenine	11629	10272.5	9621.5	10385.5	10912.5	10899.5	11578.5	10320.5	10723	9882	10450	10250.5	10303	10350	11989.5	14349.5	12691.5	9866.5	12430.5	13010	12338	13106	12393	11912.5	10900.5	10737	12808.5	13261.5	11992.5
133	134.0605	6778.63	C8H9NO	-H(-)	Phenylacetamide	4341.5	4869.5	4515	5417.5	4299	6604.5	6172.5	4689.5	4782.5	4947.5	4872	6218.5	4526.5	4938	5400.5	5742	6484	5562.5	5839.5	5490.5	7044	9048	7589	8096.5	7830.5	7666.5	8028	7905	8466
134	135.0309	52832.8	C5H12S2	-H(-)	Hypoxanthine &1	30737.5	25779.5	27206.5	31161.5	28527.5	26886.5	24680	26472	26778.5	28040	30274.5	34724	37623.5	37303.5	46068	47313	35434	28180	37156.5	35595.5	40529	64358	61585	61638.5	59086	62217.5	60049.5	58333	60645.5
135	135.0453	2.05805e+06	C8H8O2	-H(-)	Phenyl acetate	2626344	2365253	2217027	1.86318e+06	1588890	1.98172e+06	2092429	2.0769e+06	2081911	2462591	2169207	2.13051e+06	2339706	2.0962e+06	1.87737e+06	2248619	2235026	2.54179e+06	2.16926e+06	2703462	2889335	2589962	2531412	2.46662e+06	2473096	2.40517e+06	2428389	2.38337e+06	2.36726e+06
136	136.0166	29598.6	C7H5O3.	-H(-)	Sodium salicylate	24825.5	24270	25835	22901.5	24964.5	57979.5	38974.5	22218.5	27650.5	26316.5	26323.5	24277	26134.5	25655.5	24051	26034.5	68429.5	38098	25868.5	26224	54663.5	37985.5	36142	35732	36572	32924	35984.5	33880.5	33440
137	136.0764	11338.3	C8H11NO	-H(-)	Tyramine	9290.5	8037	9143.5	8615	8437.5	13057.5	13211.5	9758.5	10305	11003	9919.5	10985.5	9980	10751.5	10247.5	10698.5	13016	13093	9945	11000	11791	26537	23472	22953	21583.5	23029	22828.5	22222	21609
138	137.0239	462213	C7H6O3	-H(-)	Hydroxybenzoate	306974	319656	344824	338892	355618	589130	530659	310254	337404	323816	309246	347589	344030	363130	394940	378912	647558	588086	356362	347190	493184	397705	399972	399930	388439	380800	373762	361150	364526
139	137.0359	90076.9	C6H6N2O2	-H(-)	Urocanate	68670.5	74122	83773.5	79414	66807	110140	104706	67371.5	77804.5	70313	73206	68940.5	68630	79954	88303	79196.5	109366	96523.5	75265	81966	89326	109136	108926	102648	99197	99527.5	93908.5	94067.5	92557
140	137.0606	42801.5	C8H10O2	-H(-)	Methoxybenzyl alcohol	36101	35905.5	37304	37134.5	36312.5	51094.5	46264.5	36412	36988.5	36856	35937	37725.5	35705.5	38410	34989.5	37527	51631.5	44652.5	37950.5	39484.5	39158.5	79171.5	78194.5	76035.5	76414.5	73524.5	76293	73767	72775.5
141	137.0714	12176.6	C7H10N2O	-H(-)	Hydroxymethylphenylhydrazine	9857.5	9543	10799.5	9991.5	9471.5	17593.5	15466	9586.5	10346	10080.5	9413	9594	9499.5	10102.5	9958.5	9773	18682.5	16588.5	10079	11469	11570	14770.5	14502	14855.5	14796.5	14393.5	14296	13282	13404
142	137.0970	17164.1	C9H14O	-H(-)	Isophorone	14847	15823.5	15831.5	14398	15309	19907	17332.5	14763	15761	14853	13898.5	14068	14394.5	14252.5	17096	14007.5	18416	16282.5	14980	16077	15147.5	23822	25966.5	29319.5	24708	23476	24225.5	23132	24897.5
143	139.0545	31270.8	C11H8	-H(-)	Phenyl-pentadiyne	29478	29689	32193	31398.5	28720.5	30642.5	34890	29489	32213.5	30806	30415	30922	29396.5	29767	31054.5	29654	30435	30104.5	34137	33519	33496.5	34821.5	33553.5	34526	32397	33219	32208.5	30257	31024.5
144	139.0764	38246.9	C8H12O2	-H(-)	Dihydro-ethylcatechol	36370	35483.5	35823.5	32246	35627.5	41391.5	37614	36003.5	37666.5	37283	35588.5	35389.5	35179.5	35353	36307.5	33702	39232.5	39722.5	34114.5	36391	39241.5	51262.5	49714	48159.5	47377.5	47573	50699.5	47836	50589.5
145	139.1130	21513.6	C9H16O	-H(-)	Nonadien-ol	21072	18703.5	20911.5	18574.5	20296	22272.5	21622	19557	20701.5	21339	20505.5	23096.5	18673.5	20365.5	18740	18457.5	24190	19648.5	20205	22487	21243	27834.5	24885.5	23413	23759.5	24233.5	23785	22309	25095
146	139.9760	57622.2	CH4NO5P	-H(-)	Carbamoyl phosphate	61281.5	60180	53294.5	58645	65063	41285.5	64234.5	64490.5	66110.5	60535	63461	62791.5	60173.5	64131	54077	63406.5	47320	48313	62857	65282.5	60787	52756.5	57985	63215.5	61846	63651.5	56784	59062	56204
147	139.9939	26012.2	C2H8NO2PS	-H(-)	Methamidophos	28692	27001.5	25274	26020	26942	18483.5	24140.5	32528.5	27181	28147	26662.5	32326	28108	26709.5	25152	27512	20747	21257	29130.5	28315	27757.5	24049	25299	28029.5	27714.5	25619.5	25217.5	27891.5	25951
148	140.0351	19394.8	C6H7NO3	-H(-)	Aminomuconate semialdehyde	17309	17394	17059	19069.5	17937	18227.5	21241.5	18380.5	18835.5	18632	19251.5	18496	18381.5	17833.5	19765.5	18929.5	18631.5	18944	18828	18784	40429	20975	20968.5	21515	19676	21275.5	20718	18883	19182
149	141.0016	78725	C6H6O2S	-H(-)	Thien-ylacetate	85335.5	81006	83074.5	83843.5	78448.5	63967	73253.5	80709	82709	86525.5	78979	86364.5	78671.5	79544.5	82475.5	82863.5	56305	59382.5	85553.5	83937.5	90345	78696.5	83481	83881.5	79199	76195.5	78409	74613	73885.5
150	141.0195	88672.2	C6H6O4	-H(-)	Hydroxymuconate semialdehyde	82150	89343	86965.5	81688	85021.5	87048.5	90608.5	89913	89641.5	86824	87885.5	85011	90978	87305	87418	85381	84757.5	83580	86438	88231.5	90106.5	90430	88523.5	88691	90684	84938	91607.5	87273	91072.5
151	141.0558	24329.3	C7H10O3	-H(-)	Oxocyclohexanecarboxylate	22151.5	20945	21678.5	20958	23507.5	25197	24949	24036	22214.5	24006	22529.5	23277.5	22019.5	21721	23058.5	23578	24117.5	19392	22581	23234.5	26213	35915.5	35904.5	32686	34332.5	31962	30868	31868.5	31449.5
152	141.0709	23704.3	C11H10	-H(-)	Methylnaphthalene	26060.5	25798.5	27133.5	22398.5	16709	22814	28546	25368.5	25101	25541	24742	23690.5	22532	23250.5	20650.5	23268.5	23538.5	29008.5	25972.5	30558	33871.5	31596	26673	27648	30857	28189.5	28938	29915.5	28307
153	141.0919	39664.5	C8H14O2	-H(-)	Cycloheptanecarboxylic acid	35857	35704	39716	33251	33885	50912.5	42415.5	34600	36435	36135.5	35386.5	33456.5	33975	35020	36733.5	38425.5	50743	44039	33719	36858.5	46812.5	49740.5	47445.5	45475.5	45999	44584	45542.5	45724	45250
154	141.1283	13913.6	C9H18O	-H(-)	Methyl-heptanone	14966	12220	13508	13496	12557	15369.5	13440	13232.5	14007.5	13129	13142	13333.5	14411.5	14456	14167.5	14081.5	15222	13680	12954.5	13331.5	14266.5	14666	14159.5	15979.5	12720	14380	12631	12569	12538
155	142.1240	6532.88	C8H17NO	-H(-)	Hygroline	6337	6085.5	5424	5251	6070	7028	8020	5390.5	6438.5	6871.5	6560	5852.5	5900	6090.5	5333	6120.5	8094.5	5892	6300.5	6034	6243.5	13093.5	11774.5	13154	12039	10435.5	11055.5	13201	10996
156	143.0502	18503.4	C10H8O	-H(-)	Naphthol	19818.5	18049.5	17045	17459.5	13766	17445.5	21988.5	18120.5	18663	19433.5	20366.5	18617	18454	19463.5	17891.5	15737.5	19153.5	17782.5	19843.5	19900.5	22919	24258	24015.5	21225	19917	21548.5	20949	22224	20630
157	143.0713	90850	C7H12O3	-H(-)	Hydroxycyclohexanecarboxylate	55123.5	69494.5	76469	62036	58153	329918	215378	62552.5	65377	71618	102218	55968.5	64079	64320	57861.5	54836	332960	194182	58220.5	69314.5	64410.5	116424	119838	116515	111782	107898	113000	109153	109394
158	143.1079	471908	C8H16O2	-H(-)	Octanoic acid	428998	432066	417754	399006	440759	836348	487030	402743	401597	434364	422240	436056	428932	405884	398674	413036	932970	540992	391678	428492	418464	439280	454678	436831	451830	455355	459198	459428	481798
159	144.0308	5680.59	C5H7NO4	-H(-)	Oxoglutaramate	5026	4495	5829.5	5097	4592.5	5112	5434	5127	5850.5	5136.5	5343.5	4654	5298	4591.5	5308.5	5137	5072	4220	5229	4990	5836	9315	9452	8310.5	8932.5	10173	9031	9585.5	9048
160	144.0454	16795.1	C9H7NO	-H(-)	Methyleneoxindole	12862.5	11388.5	11670	11141.5	9945.5	19221	18115	11989.5	11901	12365.5	12639	14500	13838.5	14345	20024.5	27981.5	29537	19349	19765	18512	16802	23457.5	19522.5	21801	19902	20077.5	19066	20598.5	20677
161	144.0665	9990.66	C6H11NO3	-H(-)	Acetamidobutanoate	7931	5785	8111.5	6894	6962.5	9491.5	8117.5	7119	8202	8256	8122	8994	9728	7133	10133.5	11864.5	12181.5	10114	8720	8697	8635	14522.5	14129.5	16393	14297	14485	14450.5	15181	14641.5
162	145.0509	1.00299e+06	C6H10O4	-H(-)	Methylglutaric acid	1.19985e+06	1156775	1115145	927550	691862	945667	1.10776e+06	1059984	1020971	1179578	1104662	1030611	1.04028e+06	1.01623e+06	839298	922656	1056819	1196469	1.05877e+06	1317222	1.45787e+06	1.36708e+06	1.25514e+06	1.25735e+06	1.23713e+06	1224850	1227280	1.25521e+06	1.23296e+06
163	145.0619	268563	C5H10N2O3	-H(-)	Glutamine	322242	103698	148080	103474	107468	157022	176928	164716	129734	167910	188118	344776	350625	305294	268352	313491	255716	171131	311328	220678	208936	234766	228593	221238	217935	215168	215248	218808	213024
164	145.0867	83639.6	C7H14O3	-H(-)	Hydroxyisoheptanoic acid	87346	75936.5	79876.5	73227	72461	81962.5	77906.5	77462.5	74096.5	78783.5	82149.5	84585	85170.5	85332.5	79483.5	79599	88688.5	74065.5	81046.5	85271.5	97391.5	90847	87237	91727	87486	92805	92034.5	91203.5	86068.5
165	145.0985	202130	C6H14N2O2	-H(-)	Lysine	380748	50562	94365.5	60442.5	80461	156734	138466	171342	122918	163236	127404	515614	498670	439850	303891	383059	292602	140739	315244	197910	167346	261067	259285	256456	254214	251690	242848	266681	250286
166	145.1117	33431.3	C7H16NO2	-H(-)	Acetylcholine	45287	26179	28560.5	23253.5	19532.5	30522.5	31021.5	29839.5	28377	31843	28374	47791	46861.5	45767	34714	40941	41236	33441.5	39943	39465	38398.5	43142	41265	41987	39090.5	39238.5	39145.5	40221.5	36508
167	145.1228	21572.9	C8H18O2	-H(-)	Octanediol	31781.5	17032.5	18138	14531.5	14093	18797	17827.5	18862	16917.5	20560.5	21602	34674.5	33678.5	32401.5	25741.5	27529.5	24315	18899.5	25174.5	22810.5	23424.5	21288.5	21074.5	20963	21589.5	20200.5	19592.5	19977	17994
168	146.0246	32504.5	C8H5NO2	-H(-)	Indole-quinone	30578	28235.5	33250.5	30837	27871	48739	39710.5	27027.5	29648	28990.5	31079	29893.5	31931.5	32149.5	32157.5	29584.5	43235.5	36527.5	30075.5	31207	31576.5	39407	33984.5	35724.5	35878	33604	31854.5	34227	32433.5
169	146.0458	46548.1	C5H9NO4	-H(-)	Glutamate	23563	17819.5	19100.5	19738	20707	19995	16759.5	16340.5	17913	16836.5	22839	19773.5	18787	27592	31525.5	30912	28040	21882	27571	27192.5	25113	48993	48843.5	50180.5	49014.5	47827	48293	45213	48026.5
170	146.0654	21289	C6H13NOS	-H(-)	Methylthiopentanaldoxime	25084	10314	13179.5	9051.5	9856	14045.5	14689.5	14052	11371.5	15555	15729.5	25935.5	24869.5	23164	20206.5	24594	21989.5	15416.5	23471.5	18373	18847	21847.5	19177.5	19981.5	19124	20619.5	20208.5	19485	18249
171	146.0823	13118.9	C6H13NO3	-H(-)	R,3R,4R)-Amino-hydroxy-meth...	22074	8365.5	11244.5	9349	9949	10641	12469	12344	11460.5	10476	11512	17353	22271	21823	8125	10259.5	9727	8039.5	8992.5	8979	7543.5	14391.5	12250.5	12316.5	11385	12756	12953	13438	10270
172	147.0298	38659.9	C5H8O5	-H(-)	Hydroxyglutarate &1	22725	27186.5	26723	26401	26920	70608.5	55635.5	27983	27070.5	29258	24427	28965.5	28797.5	29800	31212	29720	81851.5	62663.5	28665.5	28155.5	32007.5	58790.5	58590.5	58383.5	58026.5	57207.5	55069	54657	56225
173	147.0446	31800.6	C9H8O2	-H(-)	Cinnamate	34214.5	29246.5	29319.5	29240.5	26714	28632.5	29659	29085	28651.5	28779	30496	31265	33555	30678	29494	31519.5	29910.5	26138	32636	29414.5	34875.5	35573.5	34838	32994.5	33503.5	33072.5	34252	32511	33344
174	147.0665	27773.7	C6H12O4	-H(-)	Mevalonate	27229	25901.5	23968	22467.5	22634.5	26497	25884	23124	21761	25059.5	24241.5	26045	24275.5	22799.5	23698	25985	27894.5	23898	27182	27459	28041.5	43497.5	39232	38130.5	38791.5	36005.5	40342	39086	38274.5
175	147.0816	55420.4	C10H12O	-H(-)	Cuminaldehyde	61315	59389.5	61608	49329.5	44163	53401.5	65258	54286.5	55801	59281.5	57697	55165.5	55714	52578	46233	53506	54563	62024.5	57983	68446.5	73890	76899	72566.5	70465	70802.5	67002	67150.5	69704	70665
176	148.0439	19270.7	C5H11NO2S	-H(-)	Methionine	32437	6349	13724	8886	9771	19971	19850.5	17972.5	13489.5	16172.5	18310	30825	34860	31477	19863.5	28650.5	25520.5	13744	25454.5	15000	14457.5	18277	19290.5	17752.5	18911	16408.5	17413	19963	15739.5
177	149.0098	1.17349e+06	C4H6O6	-H(-)	Tartaric acid	367746	827368	860406	537934	317634	5981392	4.39118e+06	521613	615090	780484	570508	296376	651194	573202	370531	229614	7111107	5.39963e+06	380076	805853	451172	1.73209e+06	1.53369e+06	1.52232e+06	1.48878e+06	1.41122e+06	1.40717e+06	1483175	1486061
178	149.0608	231036	C9H10O2	-H(-)	Hydrocinnamic acid	177952	179974	178644	147935	115680	197846	211363	171288	168827	178262	163160	156896	157380	155130	134183	147806	228959	223347	160000	204568	221604	225748	211950	204920	206523	197882	207422	206584	205956
179	149.0974	207762	C10H14O	-H(-)	Thymol	203795	202751	201884	202898	207246	219900	225372	202454	196282	202478	206314	210131	204156	198799	205630	204098	216303	206902	197922	204834	199306	224708	210870	220344	213473	215426	214581	215808	221386
180	149.1085	17128.6	C9H14N2	-H(-)	Dimethyl-propylpyrazine	15913.5	16179.5	15654	14654	14370.5	23140	22181	15877	15187.5	15334	14836.5	14919.5	15625	15926	14711	13673.5	24254.5	21853.5	14960.5	16008	15124	19066	17825.5	19611	17187	17759	18042.5	17708	17661.5
181	150.0419	8029.69	C5H5N5O	-H(-)	Guanine	5182.5	5215	5672	4243.5	4365.5	17213	13822.5	4740	4948	5563.5	3932.5	5350.5	6370	5912.5	6187.5	5110.5	19340.5	15366	5578.5	6183	6401.5	8592	7446	8537	8075.5	6951	7840	8465	7396.5
182	150.0563	16287.4	C8H9NO2	-H(-)	Acetaminophen	7691.5	8465	7902	7692	7593.5	17407	14361	9268.5	7494.5	9589	8124	7357	8052.5	8120.5	7377	7684	18621.5	15193	7778	8887	9328.5	18513	15933.5	17250.5	16076	15255	14887	17077.5	16551
183	151.0262	19936.5	C5H4N4O2	-H(-)	Xanthine	8908.5	12565	10640	9975.5	9086.5	24754.5	21365.5	9627	9620	11209.5	10176	11051.5	12234.5	17753.5	13413	14251.5	31251.5	24229.5	11293	12821	11654	30321	27090	27967	27469.5	29210	25440	27501.5	26531
184	151.0404	112307	C8H8O3	-H(-)	Hydroxyphenylacetic acid	97338	98805	97999.5	92856	98270	167470	124044	100476	96441.5	107788	111122	96520	100322	100180	100192	101478	186636	130730	98303	103393	164119	120904	122240	124622	120720	118704	117930	118544	114228
185	151.0518	13982.7	C7H8N2O2	-H(-)	NMethyl-pyridone-carboxamide	12010.5	12469	11492.5	11622	11491	21077.5	17195.5	11083.5	11650	11882.5	12571	10664.5	11004.5	11439.5	10326	10998.5	23687	19925	11624.5	11377	16049	14301	15493.5	15105	15017	13908	14032.5	14420.5	14437
186	151.0767	42630.3	C9H12O2	-H(-)	Isopropyl-benzenediol	40719	37127	40886.5	38768	40466	47078.5	44922.5	42673.5	37736.5	40548	41941.5	40821.5	40884	40803.5	39146.5	37550	50641	41546	37583	41402	42472	63472	57522	61308	62957.5	59960	59614	61332	55415.5
187	151.1132	10663.8	C10H16O	-H(-)	Carveol	8946	8187	8700.5	8269	8292	13502	11895	8327.5	8514	8052.5	10063.5	8460	8424.5	9621.5	9076	9097	12178	11531	9952.5	9235	10253	15161	16530.5	14775.5	14519.5	16248.5	14629.5	13839.5	13952
188	152.0355	24159.2	C7H7NO3	-H(-)	Hydroxyanthranilic acid	19163.5	21535.5	21627	20036	18117.5	46042.5	36048	18208.5	21188	17872.5	20911.5	19068.5	20396	19239	21091	17922	48217	37317	19127	21167	34515	30790.5	29763.5	28831.5	28001	28995	29936	28748.5	26513
189	152.0714	7425.96	C8H11NO2	-H(-)	Dopamine	6414	7899.5	6871.5	6773.5	7190.5	9273.5	8677	6780.5	7220	7287	5980	6360	6526	7287.5	6358.5	6025	10641	8605.5	5795.5	6383	7670.5	10904.5	11422	10536	10309.5	10284	9017.5	10183	9953.5
190	152.9681	5695.92	C3H6O3S2	-H(-)	Propenyl thiosulfate	3809.5	4723	4641.5	4835.5	3691.5	12725.5	14010	3962	4717.5	5169	3858.5	3876.5	4613	4120	4537.5	4279.5	15443	11486.5	4279.5	5964.5	4384	7643	6680.5	7236	6637	6548	6311.5	7005.5	7089
191	153.0185	94488.4	C7H6O4	-H(-)	Gentisic acid	85909	85803.5	86798	87026	89612.5	82015.5	92833	90193.5	88482	93045	87481.5	88995	83099	87467	87598.5	85635	101526	81188.5	86114.5	88328	194658	98375.5	93302.5	99301	96724	91964	92471	90391	88952
192	153.0317	20278	C4H11O4P	-H(-)	Diethylphosphate	18881.5	17063.5	17241	17479.5	17266.5	20116.5	19854	17153.5	18450.5	17572	16617	18833	19522	18260.5	19243	20175.5	19901	16778	18800.5	19822.5	26500	21766	21482.5	22149.5	20185	20149.5	19651.5	18332	18958.5
193	153.0922	34909.4	C9H14O2	-H(-)	C9:2	30850.5	32031.5	31839.5	27835.5	29458.5	47822	37914.5	31096.5	26729.5	30923.5	32706.5	32502.5	28685.5	30345.5	29362.5	28459.5	51138	41449	29051	29503	34073.5	49411.5	48442.5	49317	50193	47706.5	49347	45441.5	49822
194	153.1286	9595.11	C10H18O	-H(-)	Terpineol	9166.5	9367	9656	8036	9121	10318.5	10392.5	8800.5	10465.5	8366	9163.5	8676.5	7959	9319	8970.5	8297.5	12060	9057	8485	10293	8587.5	12277	12478.5	10921.5	12743	12580.5	11620	11363.5	11129
195	154.0152	45579.6	C6H5NO4	-H(-)	Nitrocatechol	46219	44839	45364.5	50491.5	45959	41350.5	46769.5	46040	46528	45482.5	48818.5	45479	48192	44957.5	44847	47668	42190.5	37253.5	43348.5	42841	68433.5	52894	49486.5	49849.5	48194	49644	48362	50485	47411
196	154.0514	8445.07	C7H9NO3	-H(-)	S,5S)-Carbapenam-carboxylic...	7527	6131.5	6558	6327.5	7224	11789.5	10858.5	7251.5	7567	8141.5	7763	6609	6755	7089.5	6818	6880	13069	7821	7425	6690.5	9817	15367	15446.5	15198	14403	13928	13191.5	13479	13920.5
197	154.0623	58953.9	C6H9N3O2	-H(-)	Histidine	88248	13395	27395	15872.5	24345	34616	37680	38009	23525.5	30554	39752.5	91399.5	93914	85734	43431.5	51688.5	39610	23232	44915.5	28257.5	26764	57557.5	50019	54723	55101	53402.5	55017.5	50409	53792
198	154.0732	5730.9	C5H9N5O	-H(-)	Deisopropylhydroxyatrazine	7291	2908.5	3389.5	2898	3131	4694.5	4806	4582.5	3615.5	3961	4512.5	7443	7298	6509	4749	4955.5	4455	3255	4748	4127.5	4110.5	6440.5	6256.5	5831	5912	6591	6559.5	5062.5	5878
199	154.0865	7212.64	C8H13NO2	-H(-)	Arecoline	7077	5064.5	5400	4828.5	4938.5	10053.5	8720.5	4407.5	5325	6023	6142	6827	6949.5	7071.5	5583	5898	10724	6746	6000.5	4632	6919.5	9446.5	9451.5	10463.5	9647.5	9758	8744.5	8867	8517.5
200	155.0349	27034.4	C7H8O4	-H(-)	Ascladiol	26619.5	24921.5	22096	26706.5	24037.5	22409.5	24661	24559.5	24213.5	28604	24911.5	25731.5	25383	23988.5	25340.5	24332.5	22552.5	23141	24722.5	26064	29694	39046.5	40541	43815	38067	38947.5	38812	38459.5	39706.5
201	155.0715	88600.1	C8H12O3	-H(-)	Hydroxy-octadienoic acid	52173	59688.5	56260	51934.5	62509	56414.5	57097	58987	62286.5	64286.5	57147.5	58872.5	58656.5	67433	54816.5	54035	59212.5	55423	58402	60793	65031	365979	378034	373612	375424	384074	387356	376846	376692
202	155.0862	25560.3	C12H12	-H(-)	Dimethyl-naphtalene	25055	25208	25216.5	22015.5	17221.5	22508	28457	24868.5	25370	29001	24818.5	23941	24434	23729.5	20414.5	22640	24573.5	24527.5	26022	29444	32834.5	44387.5	44615.5	43854.5	41910	43824	41114.5	42964	40622.5
203	155.1078	38062.8	C9H16O2	-H(-)	C9:1	30713.5	35102.5	33913.5	32284	33859	48004.5	39059	34123.5	37508.5	35975	31288.5	34396.5	32898.5	36284	32273.5	28072	52348	39318.5	37100	38030.5	36459	49601	47017	48052.5	49450	49070	46444	48305	46501
204	155.1443	11775.8	C10H20O	-H(-)	Menthol	10508	11378.5	13819	10183	10036.5	14431.5	12730.5	9176	13113.5	11505	10931.5	10926	8700.5	11350.5	12329	9613	13355	10057	9854	10617	10833	15802.5	15132	15125.5	14079	13663	13122.5	13721	13247
205	156.0661	6996.64	C7H11NO3	-H(-)	Methylcrotonylglycine	5218.5	5808.5	5513	6521	5115	8441.5	7892.5	6633.5	5900.5	6389.5	5469	6386	6968	6944.5	5920.5	6109.5	8604.5	6474	6836.5	5888	6018	10100	8379.5	9297.5	9653.5	9815.5	9094.5	9364	8736
206	156.1028	8528.83	C8H15NO2	-H(-)	Tranexamic Acid	6755	7046	7177	8345	7764	13192	11329.5	8271	6628.5	7946.5	7565.5	7770	7472.5	7798.5	7682	7559.5	13008.5	9797	7458.5	6932.5	8186	16419.5	14601	13052.5	15693.5	15288.5	14813	13502	13826.5
207	157.0363	18339.1	C4H6N4O3	-H(-)	Allantoin	16448.5	15138.5	15009.5	16565.5	15032	15902	18047	15623	15728.5	16022	16057	14503.5	14753	15245.5	20638	22481.5	21116	15892	20087	21047.5	19598.5	22700.5	22488.5	20459.5	21156.5	22708	23904.5	21658.5	21366
208	157.0508	32900.9	C7H10O4	-H(-)	Isopropylmaleate	29540.5	28452.5	28345.5	28724	29438.5	30638	28555.5	31855.5	29900.5	29917	27876.5	31061	27669	29813.5	31419.5	29354.5	33612.5	31060	29779	30093	33216.5	51047.5	53827	50706	48417.5	50237.5	51797.5	49931.5	51290.5
209	157.0659	42959.5	C11H10O	-H(-)	Methoxynaphthalene	48115	46350.5	47262.5	39913	32802.5	42840.5	51218.5	43601.5	44971	46262	45907	44453.5	44434.5	43893	36616.5	40619.5	46398.5	46009	43721.5	53571	58150.5	61024	51663	54519.5	49680.5	50204.5	47412	52132	48759
210	157.0872	116138	C8H14O3	-H(-)	Hydroxycyclohexylacetic acid	102974	103444	105639	104424	103471	168651	140857	108716	105678	108824	107306	102490	103270	101441	105801	102156	168318	138788	103107	107128	117554	136085	138058	132304	131321	129794	128401	130314	132412
211	157.1238	856343	C9H18O2	-H(-)	Oenanthic ether	641432	669500	646648	630971	647975	1322024	933266	681444	713922	714160	673352	672628	658325	677099	654361	621248	1.451e+06	998770	693260	753549	694567	921549	863562	895050	898104	911912	891430	904720	895069
212	157.1350	49846.5	C8H18N2O	-H(-)	Nitrosodi-n-butylamine	37485	40486.5	38287	38801	38262.5	74400	55118.5	39494	42265.5	43435.5	40313.5	40475	40395	40101.5	37937	37961	83670	59486.5	41984	46986.5	42168	54277	51237	51220.5	51936.5	52996.5	52988.5	52016	52286
213	158.0824	9178.13	C7H13NO3	-H(-)	Methylbutyrylglycine	7471.5	5053.5	5851	7369.5	5368.5	10372.5	9890.5	7105	6916	7480.5	7979.5	7074.5	7159	8860	10916	10783	11802.5	9897	9228	10923	11082.5	16956	14099	15554.5	14923.5	14123.5	15054	15833	14808.5
214	159.0298	17618.1	C6H8O5	-H(-)	Oxoadipate	15244.5	14099	14380.5	15760	14917.5	15041	14833	14715	13536.5	14764	17059.5	15453.5	16864	14922	17991	19094.5	14151	14935	16839	17894	22094	28932	25885.5	29069.5	27035.5	26945.5	29360	28212	25031
215	159.0448	18807.1	C10H8O2	-H(-)	Methylcoumarin	19074	16635.5	16678	16170.5	15968.5	19365.5	20768.5	20214.5	17974.5	18544	18457	18605	18438	17045.5	18836.5	17000.5	18221.5	19756	19992.5	22311	20470.5	22679.5	22688	21909	23024.5	21188	22605.5	21766.5	22247
216	159.0665	53372.9	C7H12O4	-H(-)	Pimelate	49115	44891.5	45063	41637.5	44796.5	63600.5	52837	45531	44006.5	49441	44547.5	49883.5	46576	44311	44468.5	46281.5	72712	50154	46394	46037	103919	76743	78415.5	77493	74851.5	74448.5	77356	77523.5	72308
217	159.0818	40286.7	C11H12O	-H(-)	Methyl-phenyl-buten-one	46737	45002	46525.5	36196	28216	38378	48021.5	41110.5	42193.5	48647	44690.5	38244.5	39016	41750	33401.5	35234.5	41872.5	46201	43406.5	51590	57399.5	55877	53858	49847	49654.5	48454.5	51408.5	49536.5	47779.5
218	159.1028	51132.6	C8H16O3	-H(-)	Propylhydroxypentanoic acid	46159.5	45294	47640.5	44380	46632.5	61780	53520	43263	46039.5	44756.5	46529	43538	46112	47563.5	47852	43234	63488.5	50659	44650.5	46812.5	67101.5	59241	61609.5	60049.5	58440.5	58615	58674	58016	56012.5
219	159.1148	12166.9	C7H16N2O2	-H(-)	Methyl-Lys	20589	7151	10423.5	7512	7223.5	16091.5	13315	14070	13700	12873.5	10417.5	15705.5	15491	13581	10676	10706.5	12006	9598	10821.5	9947.5	10466	14682.5	15014.5	14492.5	13751.5	14425.5	14959	14377	13989.5
220	160.0266	5247.26	C6H11NS2	-H(-)	Erucin	4976	4624.5	4792	3916	4365.5	4351	4528.5	4874	5406	5670	4714	5691.5	6088.5	5941	7769.5	6597	4889.5	4150.5	5098.5	4549	7151.5	5076	5836.5	6684.5	5364.5	4983	6115.5	5063	4908.5
221	160.0395	11396.2	C9H7NO2	-H(-)	Indolecarboxylic acid	9597	6585.5	9999.5	7486	7754.5	16700	14854	9248.5	10115	8674.5	10718	9774.5	12315	11752	13574	16130	18123	12100	13737	11718.5	10647	12842	13547.5	12196	13165	11833	12481.5	12733.5	11324
222	160.0616	7528.06	C6H11NO4	-H(-)	Aminoadipate	6804.5	4336.5	5101.5	5279	3566	5589	6387.5	5001	4816	5648	5874.5	7586.5	7940	7502	9778	11758.5	8773.5	6608.5	8626	7737	8142.5	9903	10118	8596	10514	8384.5	9033.5	9584.5	9838
223	160.0767	5070.41	C10H11NO	-H(-)	Tryptophanol	4208	4452.5	4593	4291.5	3452	4966.5	5271	3640.5	4775.5	3835	4223.5	4547	4503	4426	4060.5	4322.5	6660	5325.5	4677	4800	8047	11295.5	9694	9729.5	9557	9129.5	9802.5	9318	9250.5
224	161.0237	14339	C9H6O3	-H(-)	Umbelliferone	12373.5	11809	11869	12157	12426	10911.5	11380.5	11643.5	12993	10838.5	12428	12018.5	13959.5	11684.5	14059	12345.5	11526.5	11213.5	12991	12024	15851.5	14397	13865	13752.5	13613	13749.5	12927	13258	13191
225	161.0455	40027.3	C6H10O5	-H(-)	Hydroxyadipate &1	27666.5	26803	31977	32424.5	29139.5	34822	37747.5	33873	31494	33708	33136	30080	27257	33798.5	46521.5	50427	38810	29843.5	35960.5	37819.5	48640	84177.5	74454	72524	69119	71884	69062.5	65890.5	64109.5
226	161.0609	73980.1	C10H10O2	-H(-)	Dihydronaphthalene-diol	81946	79771	80846	66421	53883.5	68535.5	85206	77224	72779	82275	77087	78842.5	75429	74766.5	61944	69548.5	77040.5	84461	77996.5	94704.5	106392	104407	92012	89627	96731.5	88512	88640.5	90942.5	86492.5
227	161.0965	12811.5	C11H14O	-H(-)	Phenyl-pentanone	14715	13268	13258	11289.5	10637	10357.5	11928	11574	12971	12897.5	12854	13055.5	11773	12629	11952.5	11048.5	11447.5	11664.5	11797	14637	14333	19639.5	17926	17767.5	17100	16919	18492	17756	16834.5
228	161.1181	4817.7	C8H18O3	-H(-)	R,7R)-Octanetriol	5692.5	5536	4495	4503	3345.5	4715.5	4248.5	4318	4583.5	4985	5317.5	5307.5	4397.5	4994.5	4585	3777	4582	4446.5	4892	4932	5429	5796.5	5044	6157	5546	5729.5	5123.5	5708.5	6089.5
229	162.0554	5450.92	C9H9NO2	-H(-)	Methyldioxyindole	4676.5	4220.5	4666	3738.5	3983.5	5333	6316	3527	4449.5	4870	4022	3533	4915.5	4669.5	4825	4445	6413.5	6832.5	4322.5	4106.5	6438.5	8138.5	8711.5	7016	7649	7927.5	7319.5	7178.5	7102
230	163.0403	27593.8	C9H8O3	-H(-)	Coumarate	24146.5	23748	23208.5	23273	24157.5	23734.5	24855	24717.5	25871.5	26544	24195	27313.5	24809.5	26221	22997.5	23919	28992.5	22506	28118	24027.5	41559	30268	29923	28955.5	30869	29059.5	26901.5	26070.5	28145.5
231	163.0611	115354	C6H12O5	-H(-)	Deoxyhexose &1	61600.5	71313	73457	77550.5	68924	72316.5	72117.5	71195	70681.5	77163	70244	104400	101914	95498.5	114334	114372	92344.5	81707	96386	97830	110969	123888	121952	119462	116904	121070	119028	115994	117991
232	163.0759	33776.8	C10H12O2	-H(-)	Cumate	30969.5	34175	30652.5	27403	32147.5	33809.5	31989	27699	30700.5	30698.5	30762	34026	33267	33304	30955.5	31444.5	35726	30736	28769.5	32117.5	34562	39180.5	38763.5	38845.5	38890.5	37757	36786.5	38644.5	39142
233	163.1130	25373.2	C11H16O	-H(-)	Methoxy-methylethyl)-methyl...	20829.5	21578.5	21297	19244.5	20116.5	34797	31570	19604.5	21795	21223.5	18564	20661	20106	20562	20722.5	20938.5	36970	31252	18882.5	23770.5	20893.5	43907	42105	38940.5	39248.5	35751	37565	37667.5	35356.5
234	164.0363	10001.2	C8H7NO3	-H(-)	Pyridoxolactone	9488	6252	8062.5	6909.5	7569.5	18064.5	14045.5	8159.5	6871.5	8489.5	8166	8517.5	7653	7346.5	8375	7413	17620	14683	6232.5	7564.5	10103	14166.5	14014	13483.5	13814	12450.5	13809	13923.5	12743
235	164.0717	114015	C9H11NO2	-H(-)	Phenylalanine	158696	22278	50674	30151.5	45277.5	72892	84874.5	61441	43147.5	59111.5	80809	164750	171022	160956	93655.5	129670	107592	53403.5	120086	65072.5	62229.5	112508	103870	99145.5	99511.5	100624	97143	95805.5	100557
236	164.1069	6832.2	C10H15NO	-H(-)	Ephedrine	5602	4330.5	5357.5	4786.5	3906.5	13037.5	10736.5	3815	5002	5830.5	5017.5	6129	6013.5	5956	4898.5	5239	15351.5	12870.5	5269.5	5860	5394.5	9826.5	10051	9320.5	9330	8858.5	8591	8565	8534
237	165.0194	66507.8	C8H6O4	-H(-)	Phthalate	55016.5	56363	58178.5	60691	52951	84026	75131	57115	55171	54555.5	58723	54537.5	52669	56289.5	56525.5	54278.5	96242.5	65855	57277	59774	73126.5	66173.5	71640.5	66741.5	65807.5	63429.5	66265	61996	62087
238	165.0414	4.00626e+06	C5H10O6	-H(-)	Pentonic acid &2	1.35443e+06	3.17732e+06	3261261	2070570	1104988	18089026	12899496	1879678	2315928	2905854	2193519	1047276	2.40741e+06	2178316	1.41045e+06	829536	1.93113e+07	17718264	1399003	3.05356e+06	1.68276e+06	6044419	5734979	5.70216e+06	5579664	5459068	5377138	5.31053e+06	5.2142e+06
239	165.9801	9821.87	C7H5NS2	-H(-)	H)-Benzothiazolethione	8307.5	8753	8043.5	8239.5	7507.5	15861	11827.5	8199	8538	8027	8427	7796.5	8603	7153.5	7490	7901	16920.5	14321	7027	8036	8010	9669.5	11922	10495.5	11030.5	10134	11026	10491.5	11058.5
240	166.9986	11528.1	C7H4O5	-H(-)	Oxo-(oxofuran-ylidene)propa...	10175.5	10196.5	11321	11789.5	9118.5	13517	12639	10924	10384.5	11709	9920.5	9915.5	10965	10790.5	9448	10024.5	14262	12354	10478.5	11622.5	12803	14838	14713	13486	13138.5	14289	13397	12825.5	12954.5
241	167.0212	403732	C5H4N4O3	-H(-)	Urate	24653	42301	43377	32532.5	23756.5	232732	186820	31241	35948	41409.5	33273.5	23550.5	35041	32579.5	30941	35075.5	278538	198026	33245.5	45278.5	35797.5	123294	124027	126771	121904	116626	115962	121314	119192
242	168.0777	18224.5	C7H11N3O2	-H(-)	Methyl-His	13627.5	11989	12586.5	11199	11423.5	26941	21243.5	12171.5	12821.5	12047.5	12070	15820	14408	15386.5	14446	15530	30797.5	25490.5	15030	14555.5	13352.5	21132	22184.5	21022.5	20817.5	20933	19696	19376.5	18649
243	168.0852	10091.5	C9H15NS	-H(-)	Butyl-ethylthiazole	8714.5	8706.5	9170	7921	7354.5	21338	15988.5	8073	8583.5	8721.5	8231	8847	8640	9580.5	8611.5	8702.5	23955	21398.5	8791.5	9543	9279.5	13680.5	12859	11518.5	12274.5	12150	11334.5	11361.5	10714
244	168.0909	9078.52	C8H13N2O2	-H(-)	Pyridoxaminium(1+)	7769	8301.5	7969	7313.5	7531.5	17512.5	14008	8052	8094.5	7716	7658.5	7565.5	8026.5	8352	7447	7762	19569	17778.5	8565	8919.5	8550	10783	11163.5	10633	10454.5	10288	10242.5	9721.5	9462.5
245	168.1030	16862.1	C9H15NO2	-H(-)	Homoarecoline	12274	13548.5	14459	13117	11521.5	45782.5	33199	12513	13981.5	13718	14654.5	11423	13262	12809.5	12746.5	11708	49608.5	39122	12804.5	15159	13970	24955.5	23079	21224.5	21156.5	21194.5	20812	21267	19808.5
246	169.0152	209353	C7H6O5	-H(-)	Gallic acid &1	155522	186603	190492	165744	143870	625652	464280	163368	181864	188664	172247	147598	169524	175246	154758	143956	703243	619026	166242	198097	201940	282054	272865	269686	260265	261117	250277	239718	244956
247	169.0869	81604.6	C9H14O3	-H(-)	Ipomeadiol	75989.5	80488.5	83310	73990.5	73562	92972	91239.5	76652	82944.5	82798.5	74559.5	74552.5	74979	80398.5	72670	75977	98506	86881.5	82964	82130	90968	108888	107528	105612	106964	105944	105966	101857	96863.5
248	169.1232	47745.3	C10H18O2	-H(-)	C10:1	41879.5	42874	44918	40658	40206.5	56963.5	49357.5	42240	40659	42601.5	40658	41166.5	42017	46716.5	41944	42176	59353.5	52429	43560.5	46502	46528	55403	57449.5	58158.5	51606.5	52879	53748	49381.5	52210
249	170.0278	15997.3	C7H9NO2S	-H(-)	Methyl-thiazolyl)ethyl formate	13429	11894	13762	11152.5	12116	24835	20281	13544.5	14135	12407	11664	14481	14666	14272	14132	14001	27984	27980.5	14393	12572	15844	23742.5	24352	25026.5	24490	25299.5	23887	24236.5	22157
250	170.0823	9774.82	C8H13NO3	-H(-)	Crotanecine	8792.5	8397	8794.5	8217	7719.5	12011.5	10955	8716.5	9364	8785	9277.5	8724	8413	10119.5	8370	9349.5	13086.5	11197	9842.5	10821.5	9374	16031.5	13499.5	13764.5	13253.5	13152	12596	12522	12588.5
251	170.1187	72215.1	C9H17NO2	-H(-)	Gabapentin	59796.5	64654.5	70004.5	63517.5	60146.5	106488	87588.5	59974.5	72820	64397.5	63513.5	60161	63620	65006	59771	57612	100634	72139	59818.5	82249.5	69906	177252	178113	178462	180424	182180	176722	174586	170642
252	171.0117	172586	C7H8O3S	-H(-)	Toluene-sulfonate	144958	177870	162274	159877	125010	320724	254986	136770	139543	146354	148350	132677	145821	139226	131086	124992	336920	308298	131548	149162	138904	343796	325144	327104	319140	307892	315430	304109	311120
253	171.0661	103406	C8H12O4	-H(-)	Octenedioic acid	80992	80193.5	84397.5	81193	77392.5	77470	77869.5	79929.5	80912	79218	82342	80766	75483.5	77133	85248	80334	75529	72409	79463	80062.5	98481	311220	316828	315612	316839	311140	309028	303348	300122
254	171.1025	573153	C9H16O3	-H(-)	Tetrahydrofurfuryl butyrate	508894	515988	554867	517403	495909	921210	780615	508080	538328	505122	542020	515977	499582	520043	518668	519582	933334	767244	527367	538994	545228	646848	617954	626058	611626	599141	612814	593940	582599
255	171.1392	274071	C10H20O2	-H(-)	Decanoic acid (FA10:0)	225543	241659	248069	247602	246719	419220	330444	244542	259994	241650	235757	241383	236738	250578	250236	231268	432384	341836	247900	256784	241094	316330	309167	312774	312487	301296	309962	308056	313796
256	172.9922	122072	C6H6O4S	-H(-)	Phenol sulfate	85172.5	82578.5	85830.5	80881	83482	105470	101268	87424	86786	92210.5	81414	83940	79729.5	80561.5	77825.5	75403.5	114630	114998	81954.5	88324.5	89664.5	94081	91583	93591	89478.5	92752	91756	94990	91992
257	173.0454	132873	C7H10O5	-H(-)	Shikimate	105809	102048	106950	102804	104351	81683.5	90035	99505.5	111362	102230	105272	105560	102864	109186	106140	110260	79319	82652.5	106138	107428	118094	411388	407708	396626	386941	385156	375096	371472	368358
258	173.0606	118491	C11H10O2	-H(-)	Menadiol	138406	140621	139482	116196	90121.5	97739.5	125186	128820	130558	139224	132872	133190	128146	134310	112332	119738	101962	121650	131294	161211	168076	148136	140450	146338	140536	137680	132946	133228	131169
259	173.0818	88898.6	C8H14O4	-H(-)	Suberic acid	82584.5	74849	75046	70093	70037	135386	112940	71912.5	74754	79695.5	80033.5	75314	73305	73512.5	74066.5	70036	165260	100548	73029	77756	272908	110192	116358	109844	114166	108491	108480	102014	106164
260	173.0969	25114.7	C12H14O	-H(-)	Capillanol	28493.5	22036.5	23518.5	21473.5	18888.5	25922	28605.5	25141	23063	23804.5	22631.5	24364.5	23890	21644.5	22065.5	23401	26995.5	24499	23674	26974	36919	35162	34079	36828.5	33264	32224.5	30099	33102	32320
261	173.1042	61196.6	C6H14N4O2	-H(-)	Arginine	171006	25078	38712.5	33341	36240	75138.5	59901	63336.5	58775.5	61787.5	51915	122316	119836	103340	53658	38149	49802.5	35753	55260	35761.5	43990	76729.5	75695.5	80152	78105	79481	79308.5	78042.5	79067
262	173.1183	72796.9	C9H18O3	-H(-)	Hydroxynonanoic acid	71775.5	65791.5	63375.5	65698.5	60038	91515	80768.5	66242.5	66901	64217	69003	67989	68350	68733	65343	61710	89096.5	75874.5	64762	65242.5	72927.5	94019.5	87875.5	91428	87311	89049.5	86220.5	79744.5	82898.5
263	173.1432	7879.29	C9H20NO2	-H(-)	Muscarine	8262.5	7103.5	6720	6817.5	6620.5	10312.5	9057.5	6967.5	7200	6851.5	7751.5	8183	7312	7562	7837.5	7332.5	10162.5	8612	7081.5	7262	6815	9242.5	9591	10293	9098.5	9177.5	9267.5	8703	8739.5
264	174.0406	7264.33	C6H9NO5	-H(-)	Acetyl-Asp	5494	4543	4374	5036.5	5020	5490	5717.5	4012	4868	4377	5017	5453	4597.5	5980	6508.5	7834	5258.5	5460	5613.5	5863	7204.5	9737.5	9091.5	7656	8753.5	8855	9345.5	9549.5	8692.5
265	174.0880	15464.4	C6H13N3O3	-H(-)	Citrulline	10108.5	7939	8850.5	6781	8089	16533.5	15935.5	9573.5	10577.5	11626	9685.5	11770	12024.5	11949	11636	13856.5	22469	12975.5	10869	11190	28008.5	16159.5	17003	15762	15570	15976	14534.5	15651.5	15900.5
266	175.0391	14303.2	C10H8O3	-H(-)	Naphthalenertriol	14264.5	12642	11781.5	12713	12454.5	14310	15991.5	12349.5	12247.5	13179.5	13700	15531.5	15297.5	13670	15227	15016.5	16716.5	14160.5	14775.5	13655	18759	16164.5	15119.5	15498.5	16219	16059	15587	16097.5	13964
267	175.0611	23228.9	C7H12O5	-H(-)	Propylmalate	15260	14763.5	16376.5	17198.5	16079.5	22493.5	20433.5	18033	18147.5	22792	16960	20702	17004	19277	18996	19525.5	21083	17131.5	16618	17614	23386.5	55112	52535.5	52233	51196	54226.5	49096	49090.5	48737.5
268	175.0764	413632	C11H12O2	-H(-)	Ethyl cinnamate	489250	479612	471370	380963	275706	385724	465900	425816	441342	480113	445491	421080	418302	423324	349514	394717	405997	505980	435879	547018	613388	570616	534589	520096	505698	497320	491206	492279	477808
269	175.1125	14524.2	C12H16O	-H(-)	Methyl-phenyl-pentanone	15374.5	12910.5	13079.5	12548	10574	15602	16898.5	12313	13044.5	13759.5	12776	13509	14132	13259	11048	13151	17043.5	15785	13393.5	15617	16347	25949	22863	24037.5	24305	23109.5	23849	23942.5	22040.5
270	176.0713	6038.83	C10H11NO2	-H(-)	Hydroxytryptophol	5612.5	4557.5	4546.5	4743.5	4669.5	7169	6853.5	5245	5755.5	5003	4607.5	5392.5	5547.5	5983	5248	5368.5	6707.5	6079	5374.5	5440	6282.5	8841	8822	9265	8535	7818	9326.5	8464	8359.5
271	177.0329	16001.7	C5H10N2O3S	-H(-)	Cys-Gly	14762.5	13856.5	13743.5	11862.5	12634	15546.5	14476	14491.5	13973	13652.5	12896	14418	13901.5	12693	14418	12985	17235	15116.5	11990.5	14058	17635.5	21708.5	21360	20010.5	20428.5	21169	19641	19768.5	18842.5
272	177.0556	375380	C10H10O3	-H(-)	Methoxycinnamic acid	420767	421896	430820	351636	255930	354640	445612	380710	387564	416686	395326	369040	367912	380243	316598	345060	379892	450627	398067	496098	571002	539760	488763	478998	483722	455950	459199	456004	450281
273	177.0781	23569	C8H18S2	-H(-)	Dibutyl disulfide	22802.5	23049	22216	19907.5	14698.5	24603.5	27383	21015	20343.5	23879	21857.5	22453	20722	22111	18945	19847	29654	29129.5	21020.5	25838	29547.5	36609.5	35982	37014.5	37690	34949.5	35440	36623	35454
274	177.0920	56798.4	C11H14O2	-H(-)	Phenylvaleric acid	54675	56088.5	57221.5	49796.5	41618.5	134288	73361	50260.5	48337.5	57383	52701	49264.5	51832	48147.5	46720	48536.5	100297	69597.5	53897	59522	68010.5	84835.5	77743.5	78983	77439	78418	75197	73674.5	75477
275	178.0181	5796.42	C5H9NO4S	-H(-)	Carboxymethyl-Cys	4927.5	5275	4895	5259	4503	7672	6869.5	5471.5	4915	5299	4918.5	4494	5282.5	5145	5204.5	5022	8354	7385	5017.5	4975.5	8763.5	5894	6512	5913	5887.5	6043	5407.5	5815	6870.5
276	178.0381	4387.84	C6H5N5O2	-H(-)	Isoxanthopterin	3410.5	3871.5	3617	3767.5	4027.5	4499	4332.5	3601.5	3933.5	4320.5	3834.5	3632.5	3779.5	3863.5	4474	4407.5	4703.5	4433	3964	4027	4817.5	5014	5235	4343.5	4832	4669	4841.5	4967.5	4053
277	178.0510	17347.5	C9H9NO3	-H(-)	Hippurate	7544	5150	6442	5776.5	4621.5	9631.5	8498.5	6147.5	6097	6300.5	6479	7714	5991.5	7175.5	7638.5	8307	11287.5	9968.5	7754	7319	8611.5	13173	12716.5	12586	11788	13267	14129	11907.5	13598.5
278	178.0875	17610.5	C10H13NO2	-H(-)	N)-Methyl-norsalsolinol	15831	16394.5	15536.5	15795	14981.5	21134.5	20398	15306.5	16422	16453.5	17571.5	16964.5	15867.5	16763	16376	16450.5	21735	19523.5	15192.5	17310	17056.5	22728	21962.5	20506.5	20041	20916.5	21187	21499.5	19053
279	178.1108	4046	C6H18N3OP	-H(-)	Hexamethylphosphoramide	3824.5	3803.5	3659.5	3013.5	3083	4866	5120	3691.5	3216	4158.5	3763	3340	3442	3559.5	3579	3481.5	5436.5	4439.5	4078	4105	4143.5	4667	4513	4728	4309.5	4710.5	4714	4474	4165.5
280	179.0352	27505.5	C9H8O4	-H(-)	Hydroxyphenylpyruvic acid	26608	23452.5	22380.5	22496.5	24603.5	24883.5	25439.5	24275	24245	24403.5	22533	25077.5	24812.5	23717	25228.5	24603	27273.5	19748	25302	26608	48234	28271.5	30660	30926	28060.5	29623	27909	29706	26501.5
281	179.0564	116665	C6H12O6	-H(-)	Hexose	89238.5	115641	138182	155632	148637	163910	172134	125274	127762	130326	135274	72704	96628.5	94328	71029.5	55099.5	74016	80325.5	57454.5	66151	68914.5	121832	117269	123177	119962	122555	117387	116330	115376
282	179.1075	17170.9	C11H16O2	-H(-)	Tetramethyl-dioxaspiro[4.4]...	13323	16300	14694	15561.5	13645.5	20640.5	18797	15151	15998	17156.5	15149.5	15711.5	15268	17362.5	13909.5	14282.5	20250	18741	15387	15191.5	16365.5	25290.5	25734.5	28569	26374.5	23811.5	23503.5	21516.5	24952.5
283	179.1441	7431.86	C12H20O	-H(-)	Dodecatrien-ol	5302	7053.5	6442	6005	5397.5	8347.5	9499.5	5670	6334	7394	5257.5	6786.5	6109.5	6824	6325.5	5834.5	10218	9929.5	6409.5	6722.5	7433	11432	11152.5	11542.5	10268	10979	9938	10800.5	9844
284	180.0332	16242.1	C5H11NO4S	-H(-)	Acamprosate	9986.5	9330	9586.5	9839.5	10151.5	23678	22169.5	9604.5	11357.5	11100.5	10196.5	9629.5	10764	10718.5	12595.5	12686.5	25910	16997	10502.5	11431	16584	49349	53944.5	49264.5	46379.5	47574.5	48269	48200.5	46085
285	180.0668	110822	C9H11NO3	-H(-)	Tyrosine	168377	23011.5	55549.5	29789	41381.5	112061	111224	64883.5	43446.5	59658.5	74540.5	161834	170284	149676	118128	153206	171821	98036.5	134220	86338	76098	115277	112686	109174	109005	103386	106488	108408	101879
286	180.0906	6434.99	C9H13N2O2	-H(-)	Pyridostigmine	8241	3185.5	4428.5	3726.5	3726	6934	7058.5	4408	3882.5	4350	4565	7799	8042.5	7759.5	6474.5	7587.5	8261.5	6042	7095	5740.5	5139	6971	7397	7190.5	6586.5	6933	6670.5	6757	6427
287	181.0508	41734.4	C9H10O4	-H(-)	Homovanillic acid	33525	31196	35473	32138	30454.5	33991	37484.5	33735.5	31930.5	37486.5	32097	33442.5	32836.5	31554	41857	38945.5	47801.5	36684	40785.5	43125	136596	52813	50157	47789.5	46576	42464	44983.5	44922.5	45226.5
288	181.0714	44091.8	C6H14O6	-H(-)	Mannitol	39471	22885	23982.5	22253.5	21690	34268.5	35333	25568	26151	26530	27967.5	36963.5	36498.5	35784	35045.5	41671.5	44071	31734.5	33038.5	29556.5	34685.5	47846.5	43895	42525.5	44892	44986	45159	44137.5	42439
289	181.0868	29941.3	C10H14O3	-H(-)	Amyl furoate	26922	26007.5	26397.5	23319.5	24949.5	29153.5	31514	26768.5	24674	25647	25806	26109	26782.5	27618.5	25491	25385	33163.5	31117	24974.5	26497	30123	43462	47019	46689.5	43663.5	43575.5	44648	41295.5	42317
290	181.1232	16218.5	C11H18O2	-H(-)	Geranyl formate	14753.5	13192	15579	13334	13837	18824	17706.5	13390	14536	13481	12867.5	14298	13995	13010.5	15663.5	12509.5	19965	17537	15449.5	13749	21185	29251	26836.5	27954	26835	25400	26373	26276.5	23956
291	181.1598	10541	C12H22O	-H(-)	Geosmin	6499.5	7683.5	7234	6570	7818	18949	13866.5	7991	8945	9302	7443.5	8491.5	6794	7811	7579.5	7309	20556.5	15654.5	7519.5	8470.5	7537.5	18192.5	17052	16679.5	15173.5	15411.5	17036.5	17536	16456
292	181.9924	17155.6	C7H5NO3S	-H(-)	Saccharin	14581	12364.5	15315.5	16714	15436.5	13329	16579	17312	14144.5	14652.5	13577	15091.5	14984.5	14080.5	14150.5	14060.5	15172	12073	13947.5	14239.5	16415	14253.5	43767	30881	26613.5	21124	20111.5	21447.5	23989
293	182.0093	14177.5	C7H5NO5	-H(-)	Nitrosalicylate	11923.5	12836	12615	13202.5	12838.5	14510.5	14645.5	13767.5	12487	12478.5	12016	12652.5	12409.5	13255	12301.5	13360.5	15570.5	12799	12412.5	13222	18308.5	15678.5	17760.5	15637.5	15452	16611	14635	16279	17055
294	182.0490	17562.5	C5H13NO4S	-H(-)	Choline sulfate	9207.5	7799	8204	9394.5	9727.5	12686.5	13224.5	8978	8837.5	8133.5	8314.5	9350	9314	9429.5	54765	81055	45936.5	22429.5	29939	36033.5	32059	22895.5	23576.5	19922.5	21174	17377.5	22043	21589.5	20850.5
295	182.0736	6469.59	C11H9N3	-H(-)	Amino-a-carboline	5686.5	4009	4658.5	4758	4554.5	4932	5120.5	5499.5	4180.5	4955	4150	6415	5674	5895.5	7126	7738.5	6619.5	5184.5	5611	5335	6519.5	7051	8214.5	7246.5	6896.5	6897.5	7545	7604	6937
296	182.0820	6974.7	C9H13NO3	-H(-)	Adrenaline	5498.5	6392.5	5647	4928	5946	8079.5	8120	4577.5	5728	6096.5	5722.5	4950.5	5833	6092.5	6060	7492.5	9570.5	7421	5936.5	5658.5	6911	11724	10613	10823.5	11562.5	10600.5	11116.5	9995	11131.5
297	183.0125	41572.4	C8H8O3S	-H(-)	Polystyrene sulfonate	40028.5	38929	39418.5	43059	37906.5	40322	39637	41148	41718.5	42668	43159	42591	40149.5	41184.5	42063	41101.5	39193.5	37001.5	40330.5	42579	44110.5	47032	47056.5	48040.5	48326.5	48972.5	45957	45707	45101.5
298	183.0482	13989	C9H12O2S	-H(-)	(+/-)-[(methyl-furyl)thio]-...	13227	12711	12750	12440	13513.5	12197.5	13837.5	13366.5	12559.5	12561	13090	14502.5	13811.5	14012.5	17771.5	21645.5	16634	14518	17452	15884.5	19441	15103.5	14766	15573.5	16619.5	16289.5	15775.5	14416.5	14052.5
299	183.0661	25403.6	C9H12O4	-H(-)	Choline-P &1	24849	21718	22978	22717	20382.5	22644.5	23309.5	21931.5	23935.5	24085.5	21473.5	25441	22616	23796	23468	25233	24923.5	19756.5	23217.5	25227.5	30350	34281	32770.5	34968	33890	34497.5	32712	30353.5	30483
300	183.1028	76000.5	C10H16O3	-H(-)	Hydroxy-campholide	74793.5	74623.5	73127	75163.5	70830	80313	75709.5	72904.5	74231.5	67403.5	71452	72619.5	69739.5	74829	72184.5	72686	78465	75293	70865.5	73676	77546.5	92936.5	89322	90452	88968.5	84001	89782	88224	86587
301	183.1146	7765.17	C9H16N2O2	-H(-)	(acetamidopropyl)pyrrolidin...	7860	7348.5	7227.5	7308	7598	8012.5	7154.5	7217	7367	6850	7032.5	7313	6675	6877.5	6743	6866.5	7777	7763	7060.5	7607.5	8315.5	9097	8957.5	9140	8836.5	8490	9427	8197	7710.5
302	183.1389	32832.5	C11H20O2	-H(-)	Citronellyl formate	25429.5	29320	29964.5	27222.5	26512.5	35317	33283.5	29479.5	27405	30517	30418.5	29102	26929.5	30814.5	29930	27909	38358	31288	26623.5	29923	31011.5	50404	46851.5	47120.5	47059.5	44116.5	46177	50225	45501
303	183.1754	19558	C12H24O	-H(-)	Dodecylaldehyde	14226	12678.5	13423	12960	11319.5	41456.5	28362	16229.5	19220.5	20761.5	16294.5	19790	15524	15105.5	17808.5	14725	46693	27038	15401.5	16611	19037	48814.5	43104.5	43016	43267.5	41421	44212.5	43754.5	41297
304	185.0449	26702.8	C8H10O5	-H(-)	Erinapyrone C	20721	20839	23607	21112.5	19683	28759.5	36561.5	20572.5	20878	20968.5	22379	22350	22187	21955	21127	20502.5	38946.5	25807	22305.5	22431	25500.5	43891.5	44352	45523	43917.5	44276	45647.5	40715.5	39868
305	185.0607	26342.9	C12H10O2	-H(-)	Naphthaleneacetic acid	28793	26245.5	25922	25330.5	23459.5	27484	33458	24515	25663.5	27553	25739.5	27458	26571	25712.5	23329.5	24375.5	31734	26962	25219.5	28005.5	30174	32797.5	30704	30759.5	29951.5	30609.5	28961.5	32080.5	30563.5
306	185.0807	71354.7	C9H14O4	-H(-)	Methylpropyl)tetrahydro-oxo...	61973.5	63877	66525.5	64957.5	54993	79732	79786.5	68688.5	66498	65481.5	64537.5	70829.5	62091.5	67077.5	62811	64238.5	84561	71698	70064.5	67483.5	120332	92935	96808.5	91027.5	90568	86845.5	91219	90381	89824.5
307	185.1183	58753.3	C10H18O3	-H(-)	Oxodecanoic acid	47301	50951	52025	48950.5	50320	99656	75928	48412	53119.5	48478.5	53389	46871	48455.5	52792.5	49253	46666.5	109164	73883.5	46683	49883	61201	71363.5	74189	68585.5	64791	68542	71076.5	63619.5	64054
308	185.1548	73664.9	C11H22O2	-H(-)	Undecanoic acid	62318	71225.5	71077	67083.5	67049	114794	94999.5	63374.5	70396	68161	62281.5	66338.5	63080.5	73263.5	68847.5	62300	117677	96051	65154.5	69135	65050	89601.5	93078.5	89424	86990.5	91156.5	87752.5	93103.5	87168.5
309	185.1907	6443.68	C12H26O	-H(-)	Dodecanol	4721	4974	4675.5	4929.5	4151	13093.5	7577.5	6246	5891.5	5935.5	5145.5	6412.5	4758	5278.5	6402.5	5226	14549	7111	4933	5371.5	7018	13125.5	12894	13355.5	12954.5	12024	12943.5	11747	11776
310	186.1138	225680	C9H17NO3	-H(-)	Heptanoylglycine	187050	194200	198990	195981	201602	215841	213986	190756	196258	201639	197898	191240	198972	188574	195224	194999	210714	171043	198134	212576	204324	474004	443838	448841	448124	439446	439317	438482	448337
311	186.1500	7888.18	C10H21NO2	-H(-)	Decanohydroxamic acid	5214.5	6303	6697	6172	5168.5	21972	16779	5760	5954	6032.5	5732	5509	5836	5923.5	5828	4802.5	23252	12339	6097.5	6311	5953.5	12429	12449.5	12045.5	12023.5	11713.5	11678.5	10808.5	11488.5
312	187.0074	194416	C7H8O4S	-H(-)	Cresol sulfate	22267	23220.5	22867.5	22661.5	24775	20700	25900	22446.5	24575	24406.5	22339	25084	24015.5	22696.5	21750.5	21150.5	23242	21109.5	22252	23938.5	24249	37043	40512	46104.5	43348	40969.5	42758.5	43417.5	43364
313	187.0608	75674.5	C8H12O5	-H(-)	Tetrahydro-furan-diacetic acid	56197.5	51136.5	53672.5	53232.5	48740	51719	53679	51295.5	52115	54756	54601	57398.5	54193	54114.5	55799.5	53842.5	56482	48766.5	52847.5	52199.5	67540	163799	159553	153065	151366	153072	153147	152234	153631
314	187.0765	144887	C12H12O2	-H(-)	Trigoforin	161983	157466	155516	128118	99830	127630	163852	146228	144602	158380	152492	144898	145316	139672	117761	133948	147934	164220	145890	189068	198512	196648	170962	180255	182461	174193	170849	172512	167198
315	187.0977	189046	C9H16O4	-H(-)	Azelaic acid	174196	135598	140034	134578	129038	364934	281218	134666	131972	157972	155312	151651	135638	138128	133960	131114	461820	280028	134271	141226	679510	227421	226817	215559	211774	210798	202942	206914	209682
316	188.0355	6970.07	C10H7NO3	-H(-)	Kynurenic acid	4946	3883	4648.5	5372	5337	10264.5	7528.5	5476.5	4416.5	5389.5	4248.5	5345.5	5112.5	5101	9169	10006	12662.5	8606	8222.5	8762	9495	7618	8356.5	8723.5	8252.5	8013.5	8066	8010	6921.5
317	188.0719	12914.5	C11H11NO2	-H(-)	Indole-propionic acid	5660.5	5270.5	5961.5	4850.5	4615	48393.5	46319	4577.5	5904	6035.5	10210	5091	5479.5	5149.5	5662	5213	54105.5	29058.5	5435	5558	5752	16374	16034	15926.5	15233.5	15647	13669.5	14317	14484.5
318	188.9863	51017.2	C6H6O5S	-H(-)	Pyrocatechol sulfate	31794.5	32449.5	34677.5	32905.5	33072	40469	41358.5	33862	33725.5	34022.5	32712	31885.5	34287	32889.5	32613	31152	43088	42073	33877.5	34992	34779	38778	37783	38169	34888.5	35691	33823	35395	33184
319	189.0200	13036.6	C10H6O4	-H(-)	Coumarin-carboxylic acid	10324.5	11090.5	10521	10112	10763.5	24162	18120.5	10398.5	11054.5	10988	11143	10670	9888	10276	9024.5	9573.5	24035.5	19381.5	9993.5	12383.5	14029	15284.5	14389	13726.5	15799.5	14447	14849	12686.5	12814
320	189.0407	134653	C7H10O6	-H(-)	Dehydroquinate &1	112290	103662	101166	104830	118686	86693	101563	105038	106826	105800	105444	111851	109744	108608	108762	113106	87613	87282	106552	103830	106804	411254	391268	382540	369972	372436	367606	366896	363188
321	189.0918	30312.4	C12H14O2	-H(-)	C15:5	32459.5	29927.5	28608	28615.5	21196	25368.5	32782	27658	27811.5	29782.5	29651.5	29341.5	28791	26194.5	24384.5	28009	26820.5	28977	28710	32411	38518	44555.5	41939.5	40816.5	41739	38975.5	35289	37706	36162
322	189.1287	41923.8	C13H18O	-H(-)	Damascenone	40268	38749.5	42376	40162.5	40447	37083	62698	40240.5	43363.5	45786	39280	41769.5	40015.5	39490	39596.5	37259.5	40083	31732	40476	42924.5	38531.5	51266.5	45577	46871	46395	42749.5	42896	46846	45391.5
323	190.0324	5940.84	C10H9NOS	-H(-)	Brassicanal A	7139.5	3045.5	5014	4425.5	3387.5	4872.5	5289	4772.5	5011.5	4718.5	5399	8140	8390.5	6918.5	5660.5	7288	6317.5	4323.5	6735	4740.5	5145.5	6552.5	7441	6714.5	5192.5	5703.5	5729.5	6028.5	5747.5
324	190.0975	6405.33	C10H13N3O	-H(-)	Hydroxydebrisoquine	5983.5	6196	6290.5	5241	5077.5	5564	6687	5566.5	5791	6787	5891	6696	6040	5737.5	5137	5117	6855.5	7222.5	6122.5	7556.5	6020.5	8889	8412	8556	8560	6791.5	8898	8002	7595.5
325	191.0194	52021.9	C6H8O7	-H(-)	Iso)Citrate	63311.5	33501	35317	40609	37922	33381.5	36521	38031.5	33558.5	37035.5	35947	74968.5	74993.5	75389.5	51961	52766	36177.5	31674.5	40709	38156.5	41251	49851	47918	44832	44597.5	38756.5	39211	37181.5	35470
326	191.0559	14364	C7H12O6	-H(-)	Quinic acid	8934.5	7742	9339	9184.5	8135	10824.5	11206	9706.5	10525	11130.5	9099.5	12307	10854	10534	9275	10460	9660.5	8181.5	10425.5	9721	11562.5	22082.5	20692.5	21508	20731.5	22461.5	17581.5	19336	20202
327	191.0713	17402	C11H12O3	-H(-)	Shinanolone	17136	15431.5	14839	14328	15311.5	18574	18068.5	16330.5	14860	15808	15246.5	17054.5	15514	15227.5	13880	13942	19989.5	18288.5	15082.5	15688	17891.5	21352.5	21890.5	22149	21364	20453.5	19475	19981.5	22075
328	191.0925	12739.6	C8H16O5	-H(-)	Mycinose &1	11409.5	11701	11581.5	10496.5	11630.5	11032	11690.5	12161.5	12780.5	12998.5	10995.5	12199.5	12427.5	13227.5	12084	11329	11174	9653	11015.5	10853.5	12106	21143	22224	20831	22170.5	21380.5	18938.5	20639	18753.5
329	191.1076	33727.7	C12H16O2	-H(-)	C12:4	28270.5	28264	27372	28120	25308.5	42389.5	36006.5	28893.5	28370.5	29368.5	28322	27488	28717	28061	26701	30820.5	47154	39407	27257.5	29878.5	30238.5	57522	55001.5	54654.5	49839	48099.5	51383.5	51022	49994.5
330	191.1442	6890.61	C13H20O	-H(-)	Diisopropyl-methylphenol	4925.5	5729.5	5728	5556	5511	6698	6564	6204	5367.5	5753	6090	5220	5615	5376.5	6160.5	5169.5	6654.5	6565	5741	7043	6076	14026	13200	15501.5	13729	13837	12871	13381.5	13932.5
331	192.0671	9584.77	C10H11NO3	-H(-)	Phenylacetylglycine	8586	6939.5	6502	6925.5	5832	11209.5	10413	6978.5	7251	6922.5	7607	9606.5	9131	9559.5	8459.5	10633	11800.5	10637	8045	9176.5	9567.5	16834	14978.5	12832	15860	14183	15002.5	14056	15586.5
332	192.1030	6867.67	C11H15NO2	-H(-)	Methylsalsolinol	6417	5221.5	6569	5855	5843.5	9449	7905.5	5845	5602	6069	6091.5	5435.5	4918.5	5903.5	5318.5	6108.5	11732.5	8627	5606.5	5854.5	6628	12209.5	11531	11426	11431	10546.5	11711.5	10500.5	10789
333	193.0496	26300.5	C10H10O4	-H(-)	Ferulic acid	24345	20972.5	22755	24160.5	23157.5	23354	24871	23387	23180.5	24028	22751.5	25832.5	22062.5	22663.5	22975	22785	27437	21441	22971.5	25163.5	54509.5	45903	45257	42918	42432.5	41224.5	42126	41266	41741
334	193.1237	21951	C12H18O2	-H(-)	Hydroxypropofol	18106.5	16851.5	15735.5	16645.5	17816	18068.5	19291	16418	15396.5	16478	16355.5	17060.5	14950	15202.5	17252	16059.5	20042	18075	15282.5	18108	17194	59451.5	62313	63078.5	60312	61370.5	60046.5	62241.5	63326.5
335	193.1602	6157.82	C13H22O	-H(-)	Geranylacetone	4896	5352	5571	5599	4553.5	7002.5	7114.5	5588	5642.5	5147	4349	5527.5	5639	5886	5550.5	5730	7232	5609	5163	6212	5535.5	10596	9227.5	9111	9530.5	8623	9266	9602.5	9714.5
336	194.0461	14566.8	C9H9NO4	-H(-)	Salicyluric acid	7635	8110	7021.5	6217	8762.5	12009	10056	13478	8057	8963	7783	7947.5	8157	6970.5	8967	9014.5	12156	10154	8677.5	9001	13966.5	14260.5	13735	13263	12841	13071.5	13297	13728.5	12385
337	194.0609	6539.71	C13H9NO	-H(-)	H-Carbazole-carboxaldehyde	3952	4510	5001.5	5438	4345.5	14589	12209.5	4825.5	5066	5268.5	7199	4119	4923	5088.5	4024.5	3871	14510.5	12194.5	4764	4832.5	5790.5	8013.5	7700	7786.5	9132	6775	7051	7190	7391.5
338	194.0825	31975.5	C10H13NO3	-H(-)	Methyl-Tyr	23797	24580	26430	24634	22952	76632	64420	24793	26194.5	26932	26794.5	21550	24190	23469.5	23399.5	21828.5	80601.5	66063	26375.5	26065	24850.5	43023	43285	42472	40064.5	38943	39114	40418	40157.5
339	195.0292	32872.6	C9H8O5	-H(-)	Methoxy-methylenedioxybenzo...	29243.5	27345.5	27688	28369	27350.5	25295.5	27839	28444	27964	32021.5	29701.5	29845	28291.5	28521.5	30559	29864	37463.5	25436.5	29810	29744	58747	58707.5	57672	55014.5	54426	53445	52439	54552.5	51548.5
340	195.0509	30429.7	C6H12O7	-H(-)	Hexonic acid	23505	22251.5	23246.5	25959	22339	22901	26784.5	23089	25233	25641	23940	25543.5	25171.5	25131.5	50266	58420	45036	29869	39938.5	42920	47631.5	34760	34128	35154.5	34597	34067	32111	34200.5	32364
341	195.0658	29523.7	C10H12O4	-H(-)	Homoveratric acid	23259	23089	23197	25284	23287.5	31060.5	29098.5	25239.5	26048	29936.5	26451.5	27126.5	25326	23612	27036	25961.5	47994.5	26723.5	26989.5	28119	68932	40993.5	40931	39750.5	40886.5	38843	38082.5	38861	39339
342	195.0855	20305.8	C11H16OS	-H(-)	Thienyl)-heptanone	30381.5	11653	16837.5	12356	13129	23636	24183.5	19565	19034	17968	18660.5	23601.5	27257.5	24757.5	16011.5	18728	24817.5	19558.5	15779.5	13420.5	18701.5	30604.5	28578.5	29790	30346.5	29660.5	27423.5	26302	30436
343	195.1029	20747.8	C11H16O3	-H(-)	Dimethoxy-propylphenol	16021	17402.5	17170	17881.5	17107	17634	18134	16671	17950.5	18609.5	17425.5	18176	17784.5	17902	17050	18314.5	21630	17696.5	17021.5	17592	20483.5	32311.5	32768.5	31279.5	32561.5	30550.5	29096.5	30734.5	31514
344	195.1392	48180.3	C12H20O2	-H(-)	Dihydro-(octenyl)-2(3H)-fur...	42189	44751	40870.5	42386	43786	47299.5	49171	44586	45318	49548	42698	46678.5	45455	44769.5	42270.5	39320	52154.5	43043.5	44989.5	41875.5	47256.5	66375	65320	66066.5	62548.5	61277	62542	62798	64569.5
345	196.0254	44570.5	C8H7NO5	-H(-)	Hydroxy-methylpyridine-dica...	46278	41166	46120	42159	41722.5	40724.5	45605	44724	43202	42393	42453	45003.5	45917.5	44230	46077.5	47630	41731	38338	46378	46597.5	49936.5	50138	48933.5	49022	46588	45685	47448	45418.5	49009.5
346	196.0968	5802.31	C10H15NO3	-H(-)	Metanephrine	4930.5	4559	4411.5	4427.5	5472.5	7137.5	6901	4786	4883	4381	4878.5	5061	4803	5194.5	5414.5	4874.5	6988	5307	4766	4208.5	5162	8636.5	9046	7546	7533	7936.5	8716	8491	9409
347	196.9944	53538.4	C5H10O4S2	-H(-)	Oxopropyl-CoM	48144.5	44832.5	49312.5	36988.5	39272	128654	105166	46139.5	50923.5	54710	40536.5	49608	41507.5	56640.5	35827	39141	142234	132048	71902.5	68016	45907.5	49954.5	47164	47252.5	46952.5	40615	42627	44158	43315.5
348	197.0095	22965.6	C8H6O6	-H(-)	Dihydroxyphthalate	21364	19767.5	19861.5	22088	21515	25674	25393.5	20603.5	21246	21740	21134	20692.5	20175.5	20507	22259	20832.5	28837	24312	23977	21860.5	48731	24906.5	26790	27367	23803	24663	24162	22955	23487
349	197.0253	18306.5	C12H6O3	-H(-)	Naphthalic anhydride	14563.5	12953.5	13349.5	16269	16875	23693.5	28453	16286	15393.5	15854.5	14830	17060	15938.5	15214.5	15692.5	14652	28804	17382	16545	16268.5	19186	20317	19484	18646	19536	18149.5	16397	17139.5	18232
350	197.0453	19772.8	C9H10O5	-H(-)	Vanillylmandelic acid	16021.5	15637.5	13699	14699.5	14848	16040.5	18560	14995	15235	18904	16137.5	15800.5	14328.5	16638	15466.5	16955.5	21457.5	15836	15747	17814	167441	25328	25349.5	24894.5	25041.5	26882.5	23720	24849.5	24836.5
351	197.0605	16826.4	C13H10O2	-H(-)	Furanyl)-phenyl-propenal	16707.5	16382	16992.5	14902	15839.5	14910	19439	18079.5	15907.5	15938	15785	16871	16693	15865.5	16432	15705.5	18613.5	13205.5	16948.5	17540	28465.5	19763.5	20032.5	20187.5	19049.5	18411.5	18926.5	19453	18787.5
352	197.0683	9141.44	C7H10N4O3	-H(-)	Acetylamino-amino-methyluracil	6064	5524.5	5552	5586.5	5501	6833	7257	5656	5508.5	5167.5	5388.5	7182	6286.5	5707	4884	4992	7186.5	5951	6075	5583.5	12051	7927	8354	8703	8207.5	8284.5	8570	8371	8629
353	197.0816	27718.6	C10H14O4	-H(-)	Guaifenesin	24617	20977.5	24233.5	24240	22347.5	24988.5	23769.5	24419	24226	26123	23792.5	25170.5	22530.5	24518	23689	25476.5	24317.5	25062	25088	23368.5	29227.5	41524.5	38911.5	37149	37052	37077	39481.5	37809	39119
354	197.0960	7904.67	C14H14O	-H(-)	Dibenzyl ether	6569.5	6180.5	6965.5	6120.5	6809	8939.5	7841.5	7072	6850	7178.5	6109	6288	6185	7115.5	7281.5	7009	8262.5	7798.5	7664.5	6430	8533	11289	10232	9516	9984.5	9953	11121	9992	10181
355	197.1547	32807	C12H22O2	-H(-)	C12:1	24877	28826	29434.5	26476.5	28481.5	37697	34614	29050	30748.5	29823.5	25534.5	27265.5	24125.5	28505	26589.5	25225.5	43640	35909.5	29209	27615	28885	42440	42455	41562	40765	39737	41122	39474.5	39878.5
356	198.0594	91898.8	C9H13NO2S	-H(-)	Methyl-thiazolyl)ethyl prop...	77233	77981.5	78932	83294	80950.5	87151	83270	77708	78662	77763.5	76822.5	78151	76603.5	79685.5	78843.5	80410	83510.5	76875	75493.5	79618.5	82668.5	298835	291692	282022	281570	281434	274323	273402	269451
357	198.1140	7503.66	C10H17NO3	-H(-)	Ecgonine methyl ester	6216.5	6491.5	5872	5240	6251.5	8086.5	7371	6511	6040.5	5337.5	7573.5	5787.5	6351.5	5998.5	7320	7654	9614.5	7458	7329	7384.5	6380.5	13699	14397.5	12675.5	14175.5	12273	11715	12987.5	13139
358	198.1502	13123.8	C11H21NO2	-H(-)	nitro-undecene	8658	9375	10384.5	9853	7785.5	18279	15902	8618	10416.5	10120	9901.5	9584	9564	10107	9731.5	10258.5	20164	14910.5	9128	10712	10705.5	16953.5	16325	14702	16074.5	16434	16850	15623	15498
359	198.1866	7487.12	C12H25NO	-H(-)	Dodecanamide	4510	4676	5128	5768	4564.5	7884	7496	5209	4893	4970.5	5670.5	5988.5	5090	5246	5238	4679.5	9960.5	6773	3959.5	5450.5	5902	7315	6451	7771	7665	7017	8413.5	8204.5	7686.5
360	199.0072	34299	C8H8O4S	-H(-)	Vinylphenol sulfate	22644	23945	26063	22989	22245	54585	51963	27609.5	29197.5	32408	23402	28440.5	24417	24928.5	26239.5	24125.5	60370.5	41349.5	24202.5	25275	30980.5	41719	43793	40450.5	39936	37991	40443	38475	39471
361	199.0617	32142.1	C9H12O5	-H(-)	Dihydro-(methyl-pentenyl)-d... &1	25178	24445	26856	27761.5	27126	30005	31020.5	26222	27857	26679	26234	26320.5	24944.5	28898.5	28191.5	26059	28432	27006	27568.5	27366	31267.5	66051	67670.5	64884.5	62596.5	60952	64349.5	59224.5	59470
362	199.0764	256274	C13H12O2	-H(-)	Monobenzone	302972	289896	296878	235396	183534	240356	293605	263492	271652	292740	272847	253436	254986	254990	211458	239128	259727	309151	275678	333460	368882	354874	324441	324612	324397	305572	303406	313338	302528
363	199.0973	84306.2	C10H16O4	-H(-)	Decenedioic acid	80719	76698	82660	76042.5	71939.5	81033.5	81759.5	77801.5	80728.5	83262	78217	81626.5	78177.5	80340.5	77682.5	77601	85629.5	77763	83544	81929.5	98876.5	106847	105704	108850	108378	103516	100916	103597	102456
364	199.1119	18375.7	C14H16O	-H(-)	Methylpropoxy)naphthalene	15565.5	16098.5	16417.5	15975.5	13927	20546.5	18736.5	16413.5	16477.5	16578.5	15857	15147.5	16705.5	15221	14664	15188	23212.5	18695.5	16460.5	17017.5	19519.5	22288	22832.5	22517	21578.5	21110	20492.5	22900.5	21548
365	199.1340	56075.7	C11H20O3	-H(-)	Hydroxy-undecenoic acid	47474.5	48784.5	50394	50796.5	44487.5	92841.5	74136	48715.5	49431	48744	54209.5	46677	47296	50158.5	49265	45212.5	100300	73140	49478.5	51022.5	54949.5	73315.5	77652.5	74086	74230.5	71016.5	70489.5	73588	70373.5
366	199.1456	14427.6	C10H20N2O2	-H(-)	Spermine dialdehyde	8611.5	9195.5	9100	9372	7650.5	12340.5	12635	7686	9065	8430	8059.5	8382.5	8023	8909.5	9667.5	8280.5	14321	11524	9751	9117	10277.5	14060.5	14344.5	32172.5	39240	29739.5	31245	28199.5	25658.5
367	199.1705	353810	C12H24O2	-H(-)	Dodecanoic acid (FA12:0)	295607	302950	320401	297572	312590	447976	400734	307869	315692	310690	287542	322278	298280	315924	308760	290326	500322	385150	304595	313330	300471	490394	469137	473920	464270	456705	457918	465640	470598
368	200.1294	13244	C10H19NO3	-H(-)	Capryloylglycine	10120	10369.5	9076	10853.5	9182.5	13812	12443.5	9431.5	10338	9104.5	9687.5	9674	11175	10714.5	11166.5	10075	14105	12367	10747.5	10762.5	11936	18192.5	19625.5	21085.5	18514.5	18826	19723	17870	16919.5
369	200.9870	22416.5	C7H6O5S	-H(-)	Sulfobenzoate	16570	20305.5	19646.5	17416	15137	48748.5	43065.5	16673	20178.5	20992	17570.5	16848	18176	18054	17376	15871	54354	45362.5	16856	19316	17799.5	29355	24029.5	24755	26128	24302.5	24457	27254	23945.5
370	201.0049	13854.8	C7H6O7	-H(-)	E,3E)-Hydroxybuta-diene-1,2...	11952.5	13648.5	13904	13216.5	13063	14799.5	15779	12920	13780.5	13807.5	14148.5	12823.5	14984	14178.5	12910	12614.5	16482	15640	12201.5	14451.5	14774	16770.5	14000	16262	13977.5	14270	13018.5	14896	13569
371	201.0772	43570.7	C9H14O5	-H(-)	Diethyl oxalpropionate	35394.5	33397.5	32429.5	32797	33572.5	37780.5	35735	35752	34847	38929	35175	34578.5	34071.5	37496	32987	34550.5	39604	32685.5	36047.5	35362.5	66133	75016	71125.5	75826.5	68415	72342.5	72409	71589	70050
372	201.0923	27383.6	C13H14O2	-H(-)	Acetyl-dimethyl-2H-benzopyran	28881.5	24476.5	22982	26053	24594	23111.5	27928	26067.5	25281	24470.5	27219	25433	23468.5	24117	24827.5	25580	26033	27309.5	27635.5	27813.5	30552	40771.5	38135.5	40825	36007.5	38225	40249.5	40055.5	39166.5
373	201.1130	56898.6	C10H18O4	-H(-)	Sebacic acid	52907	47740.5	49243.5	48353	44058	68176.5	58269.5	46864	50545	53089	51108	46055	50438.5	47564	48171	49035	76758	56199.5	49677	48969.5	94639.5	72839.5	72427.5	76584.5	71960.5	72830.5	70687.5	68974	67223
374	201.1495	26753.5	C11H22O3	-H(-)	Hydroxynonyl acetate	24487	26413.5	26451	23463.5	24337.5	28668	27798.5	23656	26319	24963.5	24185.5	26185	23192	27004	25763.5	22832	26036.5	26815.5	23723	25562	28450	36914	37514.5	34377.5	36617	35020.5	34380	33307	35657.5
375	201.1859	11980.5	C12H26O2	-H(-)	Acetaldehyde diisoamyl acetal	9112	12610.5	11417.5	11809.5	11845.5	11799.5	11156.5	11296.5	11965	12375	10701	10711	10113	15112.5	10509	9145	12540	10008	10545	11790	12865	24823.5	26512.5	23115	23164.5	23930.5	21989	23232.5	23694
376	202.0720	6276.95	C8H13NO5	-H(-)	Acetylaminoadipate &1	6329.5	4627	4307.5	5484.5	5278	5271.5	5215	4678	4815	4654	4743	6182.5	5577.5	6327.5	6237.5	6786.5	7890.5	5026.5	6139	5708	7157.5	8846	8199.5	9347.5	8174.5	8383.5	8202.5	8595.5	7122.5
377	202.0976	5420.45	C11H13N3O	-H(-)	Tryptophanamide	5855.5	4470.5	4383	5119	4991.5	5452	5857.5	4685.5	4431	4804.5	4873.5	5716	4467	4228	4900	3950	5418.5	11191	5797.5	5462	6019.5	7348.5	7811	6688	6974	7934	7292	7706	5908.5
378	202.1093	8337.47	C9H17NO4	-H(-)	Acetylcarnitine	10792.5	7739	8837	8457.5	8304	7353.5	8026	6812	6673.5	7833	6836.5	13562.5	12530.5	13117	7594	8477.5	8160	6760	7893.5	6833	9235.5	17710	15024	16216.5	14424.5	12596	13762.5	12965	12816
379	203.0708	25622.1	C12H12O3	-H(-)	Anofinic acid	26717	23866.5	24150.5	24269.5	21602	22404	25753	24855	25145	25363	26677	25170	23307.5	23240	24512.5	25730	24462.5	23885.5	25684	26115	29485.5	33695	33033	31313	32860	30749	29350.5	29375	29870
380	203.0827	77350.4	C11H12N2O2	-H(-)	Tryptophan	67615.5	11128	23660	13352	17818	22368	27313.5	21694	16846.5	20009	26470	80185	80443.5	73647.5	51594	72403	55138.5	23569.5	53133	38012	30042.5	62938.5	59476	57861	59028.5	59296.5	58116.5	55639.5	57152
381	203.1437	8396.39	C14H20O	-H(-)	Di-tert-butylphenol	7398	7273	6947.5	7108	7451	10134.5	9107.5	6792.5	6747	8250	8169	7625.5	7740.5	8038.5	7442.5	6200.5	10018	8781	6370.5	7882.5	6839.5	12917.5	10781.5	11104	11091	12445	10621.5	12039	11484.5
382	204.0304	11167.1	C10H7NO4	-H(-)	Xanthurenic acid	9885	8595.5	9404	9588	9166	19383.5	21086.5	9482	10354.5	9653.5	11159.5	11088	10124	9206.5	10284.5	9387	21680	15014	9520	9905.5	11802.5	13287.5	11882.5	11859	11719.5	11619	12603.5	11494	11980
383	204.0663	17651.7	C11H11NO3	-H(-)	Indolelactic acid	13175	8982.5	10027.5	9298.5	10319.5	11233.5	13753.5	10315	9967.5	11336	10996.5	16607.5	16983.5	16446	14233.5	18460	15937.5	11786	15132.5	13519.5	14064	18518	18716.5	15520	18354.5	16814	16918.5	17036	16558.5
384	204.1025	8728.34	C12H15NO2	-H(-)	Dihydro-1H-pyrrolizin-yl)-p...	7984.5	8510.5	8055	7375	7876	8129.5	9307	8061	7301	8951.5	7719	7193.5	7395.5	7997	8137.5	7568.5	9796	8572	8520.5	7359.5	10020	11226.5	12359.5	10859	10361	10771.5	10844.5	10100.5	10092.5
385	205.0872	232607	C12H14O3	-H(-)	Ethyl trans-p-methoxycinnamate	273700	261304	257169	218674	168378	222747	262994	237978	237365	277552	252566	239710	240834	232934	194442	213915	253075	282588	241434	299707	331786	307644	290874	285778	285038	280120	277937	286538	280120
386	205.1238	22178.5	C13H18O2	-H(-)	Ibuprofen	23115.5	20612	20856.5	18730.5	19293.5	23511.5	24296	20299	20510.5	20868.5	21405.5	21848.5	20019.5	19911	18716	20402	25669.5	23366.5	20336	21922	22276	28970.5	29389.5	28719	28093	28029.5	28695	27523.5	26000
387	206.1185	9527	C12H17NO2	-H(-)	Ciclopirox	8889	9325	9589.5	9021	8108.5	11267	11654	9272.5	9424	10180	9195.5	8456.5	10397	9095.5	9297	9011.5	10321	8866.5	9237.5	9977.5	9824.5	13013	11947	11108.5	10488.5	10892	10809	11449.5	11453
388	206.9974	20424.6	C7H12OS3	-H(-)	Methylsulfinyl)-propenyl] p...	11768	14696	15937	13318	11489.5	64728	75509	13173	15502.5	16049.5	13944.5	12474	15215.5	14270	12026	9814.5	77727	48040.5	14425.5	15283.5	14850	30269	25414.5	23674	22607	23376.5	22175	24449.5	24036.5
389	207.0126	23853.8	C10H8O3S	-H(-)	Naphthalenesulfonic acid	13209	13520	16123	15058.5	13596.5	95558.5	76380.5	16061	14523	22066.5	15418	15592	15922	14472	18008	13459	112444	34110.5	16062	17952	21532	32801	31111.5	29834.5	31117	27719	28605	29658	28348.5
390	207.0288	16795.5	C10H8O5	-H(-)	H-1,benzodioxol-yl)-oxoprop...	12494.5	14626.5	15504	14701	13758	31147.5	26119.5	13762.5	13115.5	14971	14547	12390.5	13650	12672.5	13964.5	11980	34187	25574	13570	14289.5	29253	18698	19426.5	20003.5	19854	20411.5	21301	18628.5	21566.5
391	207.0482	34275.6	C11H12O2S	-H(-)	Methyl (Propynyl)-thiophene...	20180	16777.5	14901.5	15644	15230.5	22741	25576	20677	19954	19862	18856.5	18630	21505.5	20714	16405.5	15857	17651	14914.5	14931	16131.5	18576	21143.5	21768.5	20599.5	19490.5	19714	20625.5	20553.5	19717.5
392	207.0656	28366.1	C11H12O4	-H(-)	Benzylsuccinate	24215	23603.5	24370	25256	23988.5	24159	24803.5	24423.5	24027.5	27210	24787.5	25222	27098	23402.5	25373.5	24436	27925.5	23838	22739	25159.5	52258.5	35224	34211.5	33981	31747.5	33078	32799.5	31482	33440
393	207.0878	40345.3	C8H16O6	-H(-)	Ethyl glucopyranoside	24380	29494.5	30261.5	27824.5	23073	93313.5	76973.5	29525	32840.5	35315.5	27615	28446	29319	29601.5	29811.5	26704	107576	88848	26467	30631.5	32523	67777.5	66562	66402.5	61502	61106.5	59419	63336	61242
394	207.1027	32301.4	C12H16O3	-H(-)	Isoelemicin	27508.5	28961.5	27961	27085	27541	43092	40178	28630.5	27559.5	28314	28651.5	27091.5	28893.5	29969.5	26609	26687.5	41835	41476	29341.5	28638	32017	54918	50955	52559.5	50708.5	49026.5	48988	49189.5	49783
395	207.1393	29387.3	C13H20O2	-H(-)	Eremopetasinorol	28334.5	27703.5	28072	26934.5	26359	27819.5	29309	27456.5	28707.5	29267.5	28437	30256.5	26305.5	25510.5	25740	26578	29906	26792	27398	27714.5	28851.5	50442.5	45355	47301	46995	47283	47256	47145	46902.5
396	208.0623	9138.15	C10H11NO4	-H(-)	Hydroxyphenylacetylglycine	6583.5	6504.5	7340.5	6682	7057.5	9863	10182.5	6958	6894.5	7445	7502.5	6811.5	7707.5	8147.5	6653	7336.5	12118.5	8602.5	6719.5	7214.5	11754	15839	16220.5	18124.5	15892	15774	14149.5	17081.5	15346
397	208.0978	18498.6	C11H15NO3	-H(-)	Tyr-OEt	11284.5	13146.5	13600	13518	12030	49666.5	38375.5	13400	11870	12560	13072.5	12814	11360.5	12858	11846.5	12231	56181.5	37821	11794	13433.5	13266.5	31187.5	27736.5	27373	28321	24867.5	27379	26374.5	26180
398	208.1089	6072.02	C10H15N3O2	-H(-)	Methylnitrosamino)-(pyridyl...	4770.5	4880.5	4610	4690.5	4205	9548	7533	4889	4713.5	5348	4652	5137.5	5745	5173.5	4931	4804.5	10858	7847	5234	5152.5	5878	8108.5	8052	8923.5	8512.5	8344.5	8888	8563	8858
399	208.1700	17811.6	C13H23NO	-H(-)	Labienoxime	15902	17115.5	15838.5	16996	16013	19247	17623.5	14192.5	18894	15971	17276.5	15322.5	17580	18088.5	15398.5	15760.5	21790.5	15916	15922.5	15652	16852.5	18837	15215	17228.5	16964.5	19229	17233.5	18057	17622.5
400	209.0452	32507.8	C10H10O5	-H(-)	Vanilpyruvic acid	26757.5	20728.5	22831	22270.5	22387.5	32148	31280	23586.5	22879	25849.5	21809.5	24974.5	25115.5	24880	28812.5	25885	40668.5	28553	22730.5	26917	52516.5	38173	38529.5	42405.5	45583.5	50419.5	46993	50876	47799
401	209.0673	354753	C7H14O7	-H(-)	Sedoheptulose &1	111991	241210	243295	157982	96547.5	1830508	1427466	154200	190064	232816	170896	95837.5	197162	167258	116872	75850.5	2175653	1604835	114976	248214	134008	511932	439792	445456	451076	409109	413006	436178	421065
402	209.1185	98593.2	C12H18O3	-H(-)	Jasmonic acid	61273.5	58347	63520.5	57052.5	60577	68506.5	65286.5	56820	58607.5	58838	60291	59899	58622	59208	55023.5	60314	73311.5	60399.5	57808.5	60261.5	65410	493192	497643	488406	487505	482370	486813	497154	489360
403	209.1547	45179.7	C13H22O2	-H(-)	C13:2	38046	35987.5	35576	34672.5	35729	49714.5	50018	37952.5	39882.5	40868	38540.5	37838	37462.5	36354	38307	35583	49281	44454.5	38395.5	42191	42220	80980	79044.5	76088.5	74996.5	76088.5	76489.5	76387	74085
404	210.0682	55306.2	C12H9N3O	-H(-)	Milrinone	19418	36142.5	38327.5	26036	16488.5	265617	216703	24845	27328	34524	25757	15853.5	30774	24584	20422	14473	325770	235438	19833	38970	22871.5	77917	71420.5	70665.5	70593.5	61954	62896.5	64918.5	64309.5
405	210.0769	22773.6	C10H13NO4	-H(-)	Methoxytyrosine	16607	16764.5	16049.5	15263.5	11675	65937.5	56059.5	16107.5	15453.5	17941.5	16578.5	14346	15533.5	14258.5	14230	13230	81254.5	60383.5	14492.5	17574	16799.5	34243.5	32291.5	35115.5	30275.5	30881	32469.5	32210	29686.5
406	210.1500	13620.4	C12H21NO2	-H(-)	Elaeokanine C	12448	10334	12064	11510.5	11496.5	15833.5	15730	11344.5	11125	12717.5	11935.5	11921	11403.5	10943	10756	11651.5	14047	13811	11454.5	13265	12701.5	32091.5	30193	30590.5	30428	29813.5	30034.5	27451	30405.5
407	210.1867	3814.17	C13H25NO	-H(-)	Ethyl menthane carboxamide	1666.5	2032	2878	2122	1871.5	3853.5	3092	1855	2127.5	2127.5	2646.5	2353	2827	1963.5	2357	2618	3769.5	3079	2686	2491.5	2613.5	3908.5	3097.5	3731	4241	3670	3682	3561	3883
408	210.9528	61592.1	C8H4O3S2	-H(-)	Thiotropocin	40733	45578	51129	47715	42281	100552	102276	43742	48144	44791	43867.5	38574	44542	46824	45033	41718.5	110312	86059.5	41083	44351	41768	66575.5	64325.5	62842.5	59953.5	55204.5	60016	60973.5	61482
409	211.0015	14451.6	C5H9O7P	-H(-)	Phosphinomethylmalate	14637.5	12003.5	13307.5	13449.5	13163.5	19916.5	17771.5	13397.5	13853.5	14764	13043	15105	15256	18391.5	14514	16970	22068	18405.5	14270.5	14800	14624	17436	16360.5	18194.5	17672	17062.5	17418	18434.5	15962
410	211.0767	16367.5	C14H12O2	-H(-)	Benzyl Benzoate	12847	13693	14448	12563.5	11574.5	36214	32376	12467	13368	14385	13305.5	12548	13618.5	13489	12519.5	11218.5	46795.5	33107	12347.5	14363	16878.5	21562	22085.5	21322.5	19509.5	20352	19277.5	20326.5	20372.5
411	211.0974	25650.7	C11H16O4	-H(-)	Methyleneazelaic acid	19791	20404	19429	18264	17814	24766.5	23897	19195.5	19452	21254.5	19291	20456.5	18784	20598	19018.5	17702.5	28772	23237.5	20180.5	19716	26167.5	45885	47776.5	46385	46069.5	44475	43972.5	47424.5	42237.5
412	211.1340	50462.4	C12H20O3	-H(-)	Cucurbic acid	46093	44435	45164	43555.5	39679	67122	60610	43074.5	47692.5	49890.5	45271	48472.5	42486	48856	45909.5	38177	68425.5	57036	43929	47657	49434	80445.5	70785	75256	73243	74479	74566	75766	73457.5
413	211.1704	17421.1	C13H24O2	-H(-)	Undecenyl acetate	13365	15459.5	15305	14154.5	14486.5	24059.5	19421	13229.5	15091	14108.5	13484.5	13666.5	13961.5	15193	16219.5	13684.5	27201.5	21450	14799.5	15533	14895	23012	20389	21467	18247.5	22015	19860	22175.5	19942
414	212.0025	21743.8	C8H7NO4S	-H(-)	Indoxyl sulfate	11451	7497	6839	6790.5	7077	7752.5	7860	7351	6978	7381.5	6359	10764.5	10526	11365	8294	10125.5	9026.5	7178	8025	6663.5	6436	14175.5	13484	13351	13128.5	13426.5	12186.5	13400	11338.5
415	212.0320	7210.18	C7H7N3O5	-H(-)	Hydroxylamino-dinitrotoluene &1	7219	4474	5079.5	4892	4499	5996	7748.5	5093.5	4792.5	4571	5733.5	8989	7470.5	7206	6015.5	5773.5	7017	5048	5677	5319.5	7453	9971.5	10620	9984	9756.5	9368	9230	9308	9079.5
416	212.0556	6952.98	C9H11NO5	-H(-)	Droxidopa	6390	5582	6080.5	5665	6011.5	9913.5	8658.5	5050	6135	6686	6426.5	5684	6078.5	5605	5781	6116	10131	8502.5	6125	5037	7913.5	9463	9582.5	10446.5	9803	10700.5	8922.5	8268.5	8410.5
417	212.0753	61632.5	C10H15NO2S	-H(-)	Methyl-thiazolyl)ethyl buta...	25002	44045	51767.5	37783.5	27982.5	274688	181350	32598.5	39586	44167	55235	23504	37729	35125.5	27404.5	22480.5	293285	217808	28026.5	45798	28075.5	71550.5	72854.5	74283.5	68669.5	69496	64734	67366	66574
418	212.1287	5959.3	C11H19NO3	-H(-)	nonenoylglycine	5144.5	4289.5	5612	4831.5	4670	7497	6575	3981	5186.5	4552	5554.5	5188	5260	5217.5	5599	4579	8289	5563.5	5868.5	4520.5	6023.5	8960	10062.5	9772	9488	7907.5	9001.5	8151	7791
419	212.9793	20039.9	C7H6N2O2S2	-H(-)	Benzothiazolesulfonamide	17803	20021.5	19543.5	20104	19828.5	19825.5	21602	17731	20715	22843	19746.5	20901.5	19615.5	23044.5	17967	20700	21172.5	24488.5	24065.5	21845	19940	24558	25545	25958	24654.5	24411	26980.5	23411.5	23708.5
420	213.0152	101583	C7H6N2O6	-H(-)	Dinitroguaiacol	116564	108808	108814	118568	115120	74401.5	93190	112418	119760	105428	121906	114762	110405	113130	120590	123690	73341	75375.5	119764	110978	112500	129076	119327	117722	121156	112062	116924	112276	112012
421	213.0411	27115	C9H10O6	-H(-)	hydroxy-(trihydroxyphenyl)p...	20781.5	24992	24789	22488	19426	52676.5	47963.5	21820.5	23423.5	26025	22210.5	19263.5	21550	22511.5	21168	20887	61315.5	49356	20932.5	25056	41095	36877	36688.5	34669	34945.5	33627.5	33495.5	32121.5	32814
422	213.0773	33599.6	C11H10N4O	-H(-)	Hydroxy-IQ	25369.5	26926.5	28436	25680.5	23342	54759	44649.5	27500.5	26602.5	32208	29709.5	24256	27094	26696.5	24925.5	24033.5	57074.5	48675.5	25537	26684	29671	55876.5	54020	53495.5	54803	55537	53494.5	55646.5	59203.5
423	213.1132	34517	C11H18O4	-H(-)	Hexyltetrahydro-oxo-furanca...	30260	30878.5	28480	31772.5	28360	34180.5	31063.5	29712.5	31765.5	32152.5	30913.5	31592	30597.5	30371	29002	31105.5	35592	31978	27416	30655.5	39039.5	53537	58134	55560	53542.5	53536.5	52846.5	56622	50610.5
424	213.1498	38158.1	C12H22O3	-H(-)	Oxododecanoic acid	33804	35974.5	33493	31222.5	34284.5	48406.5	43447	35505	33280.5	36044.5	32070.5	30918	30416	36502.5	31172.5	29019.5	51222	40298	33136	32803	38467.5	58079	59729.5	61563.5	55390.5	55075.5	55506.5	55959	58819
425	213.1861	85336.1	C13H26O2	-H(-)	C13:0	74108.5	78698	83073.5	81009	80926	106772	104509	76124.5	80736	79714.5	71420	81166	77359.5	83774	77971	75266	120990	98431	81337	83105	79092.5	108308	100128	101632	99468.5	99513	99861.5	97877	104996
426	214.1090	6408.86	C10H17NO4	-H(-)	Propenoylcarnitine	6120	4655	6792.5	4714	5219.5	6740.5	6412	5107.5	4939	5301	5064	4993.5	4937	3687	5622.5	5376	6493.5	6459	5523	4957	5548.5	10365.5	10423.5	8865	9812.5	9263.5	10451.5	8427.5	8641
427	214.1449	23723.2	C11H21NO3	-H(-)	Nonanoylglycine	14923.5	14725.5	15979	18580.5	14692	20933.5	18138	14668.5	16651.5	14251	15480.5	14333	14769	15481.5	15750.5	15363	24213	15956.5	15491.5	15743.5	15299.5	25645	25698	28021.5	26481	24750	27074	24980	24417
428	215.0329	225846	C5H13O7P	-H(-)	C-Methyl-erythritol phosphate	39620.5	37891.5	33998.5	35285	28786.5	65479	58341	41859	41810.5	39200	40652.5	37870	48003.5	40539	32458	28116	58782.5	48707.5	26327	29803	35290	44098.5	45823	45185	41233	42530	44936.5	41260	41592.5
429	215.1288	31894.8	C11H20O4	-H(-)	Undecanedioic acid	27085	23429	25690.5	24834	23472	41329	34313.5	23263	26678	26780.5	26068.5	25835.5	23248.5	26399	23343.5	22597.5	48433	35050	24116	26010.5	36457.5	42910	41339	44621.5	42728	39492.5	42037	40860	40254.5
430	215.1654	30337.3	C12H24O3	-H(-)	Hydroxydodecanoic acid	27311.5	26773.5	29294	28331	27597.5	27545	32775	27424.5	27949	26828	26981.5	28275.5	25722.5	27471	26853.5	25405.5	29671.5	26315	27534	29046.5	29881.5	50547.5	51108	52530.5	52336.5	47318.5	50805	48715	49887.5
431	216.0666	6448.04	C12H11NO3	-H(-)	Methylindolepyruvate	4452	3862.5	5563.5	4184.5	3679	10955	10365.5	4652	3756.5	4960	5932	4097.5	3856.5	4727	4593	4606.5	13125	8732	5391	4432	6276.5	8241	8183.5	7968	7980	8904.5	6937	7714.5	7078.5
432	216.0889	6338.58	C10H19NS2	-H(-)	Pymetrozine &1	4786.5	4502	5387.5	4926.5	3875	5755	5914.5	4778.5	3841	4724.5	4359.5	4954.5	4141.5	4660	6584.5	5915	7660.5	4764	6127	4746.5	6298	15313.5	12711	13463.5	15140	14557.5	13645	13695	12085.5
433	217.0715	26413.4	C9H14O6	-H(-)	Triacetin	18447	17356	19145.5	17819	16951	35016.5	36877.5	21034	19335	21264	16099	20280	18505	19404	18836.5	17920.5	38161	26166	19312	19897	23709.5	43687.5	43726	46955.5	42671	42427.5	44380.5	45177.5	40771
434	217.0872	156763	C13H14O3	-H(-)	Bitalin A	183106	172466	175212	142458	108189	145804	177438	162572	158704	179116	172540	162072	156749	157622	126266	144628	166886	188090	167007	203964	218321	212436	197092	198850	193876	190514	188903	193531	195778
435	217.1079	35982.4	C10H18O5	-H(-)	Hydroxysebacic acid	30933.5	28391	29412.5	27332	25922.5	30172.5	33932.5	30754	29589	35353.5	31000	32724.5	29704.5	30308	34327.5	28086.5	34544	30730.5	29616.5	31114	52789.5	65978	62818	63900	65123	63487	61524.5	59049.5	62292.5
436	217.1607	11271.3	C15H22O	-H(-)	Nookatone	12916	10955.5	10305	9927.5	8811	12808.5	13521.5	11933.5	10730.5	12226.5	11009	11917	12071	11781	11053.5	8842.5	13441	11737.5	9567	12197.5	11961	17698	14683	16363.5	15757.5	15912	15975	17465	16243
437	217.1810	9838.42	C12H26O3	-H(-)	Dimethoxy-dimethyl-octanol	8820	8240.5	9757.5	7928.5	7825.5	10369.5	8549.5	9931.5	8260.5	8788	9608	8101	8203	8041.5	8496.5	9103	10196.5	10175.5	8115.5	10009.5	10173.5	24691.5	25525	24897.5	22491.5	22973	24074.5	22788	22206.5
438	218.0333	28571.5	C6H10N3O4P	-H(-)	Amino-methyl-phosphomethylp...	25997	23558	22908.5	20106.5	23679.5	23470.5	24440	22309	23858	22224	19617	27001	26213.5	26561.5	22492	21594.5	24955.5	21610.5	24706	26188	24461.5	22170	24147.5	25129	24974.5	24417	26601	18868.5	20684
439	218.0782	10368.9	C7H13N3O5	-H(-)	Asparaginyl-Serine	12482	5677	7393	6808.5	5900	13210	13030.5	7805	6386.5	9054	8872.5	15544	15412.5	15751	9995.5	14277.5	15850	10976.5	12279.5	10346	8150.5	12820	13002.5	14729	11843.5	11831.5	11632	11782	12686
440	218.1036	117450	C9H17NO5	-H(-)	Pantothenic acid	439026	167916	190840	202047	167402	155394	195475	190614	171444	182724	163595	413658	506699	436118	23596	22757	24519.5	37625.5	27466.5	24625	34629.5	147142	135704	139644	133112	133070	137740	135604	131810
441	219.0296	22204.7	C11H8O5	-H(-)	Dracunculin	20521	19839.5	19320	18979.5	18182	35021	32825	20831	20344.5	21484.5	19996	22275.5	21615.5	21046	19795	18637	40644	33096	19279.5	22716.5	27296	23885	24915	26214	25169	23355.5	23028	24309.5	23688.5
442	219.0485	17424.1	C12H12O2S	-H(-)	Thienylmethylene)-dioxaspir...	15140.5	16054	14571.5	14354.5	15031.5	19496	19754.5	15028	15981.5	16850.5	14736	17397	16169	16477	14865.5	16941	19854	18219	16629.5	16072	18677	23431.5	22677.5	24372.5	25689.5	22935	20884.5	21364	23436
443	219.0662	14147.7	C12H12O4	-H(-)	Eugenitin	12966.5	13270	11863	13021	12487	15639.5	15884.5	12693.5	13260.5	13383.5	12583.5	13608.5	12247.5	13616	13137	12294.5	16478.5	14374.5	12924.5	13699.5	15848	18297.5	18238	19102	18300.5	17674	17684	17808	15981.5
444	219.1390	13007.7	C14H20O2	-H(-)	Di-tert-butylbenzoquinone	11179.5	12394	12672	11440.5	11184.5	17058	15736	13219	10774	11185.5	11410	10683.5	12012.5	12194.5	9759.5	10214.5	16493	15143	12066.5	9205.5	12266.5	21331.5	20503.5	18559	19402	19457.5	19272	19269.5	18364.5
445	220.0490	4579.5	C6H12N3O4P	-H(-)	Histidinol phosphate	4281.5	3348.5	4082	3643	2929.5	4995.5	4556	4164	4173	4203.5	3259	4640	4600	4548.5	4028	4096.5	7468.5	4133	3976	3910.5	4299	6286	5171.5	5507	5700.5	5441	5370.5	5256.5	4763
446	220.0623	8594.43	C11H11NO4	-H(-)	Methyl hydroxyoxindole-acetate	8321	7549.5	7302	7227.5	6846	8961.5	9194.5	7084	7453.5	7494.5	8033.5	7231.5	6955	7780.5	7357.5	8666	10040.5	8229	7560	8632.5	8582.5	11286	10592.5	10317.5	10362.5	10739.5	9430.5	8913	9538.5
447	220.1080	6199.02	C11H15N3O2	-H(-)	Formetanate	8739.5	5856	6073.5	6846	6023.5	7342	8885.5	5743	6191.5	6737.5	5870.5	9119.5	10027	10080.5	3728.5	4687	7029	6103	3873.5	4132.5	5425	8794	8602	7859	7160.5	8132.5	7113.5	7154	8119
448	221.0272	10213.4	C11H10O3S	-H(-)	Dimethyl-furanyl) furancarb...	9803.5	9529.5	9392.5	9584	8415.5	12556.5	12489	10158.5	8754.5	11012.5	9968.5	10257.5	10049	10534	8738.5	10006.5	14614	11552	9854.5	10084.5	13122	11942.5	11739	11010.5	12018.5	11933	10923.5	10942	10171
449	221.0484	28792.3	C8H14O5S	-H(-)	Methylthio)propylmalic acid	19716.5	23778.5	25907.5	24977.5	22431.5	69843	56419.5	22267	23711.5	27220	23271.5	17904.5	20484	21456	19310	15872.5	76887.5	62204.5	17919	20988	32200.5	35631.5	35362.5	35216	32307	32609.5	30272	35436	33189.5
450	221.0662	13460.7	C8H14O7	-H(-)	Ethyl glucuronide	10632.5	10280	9382	9318.5	9289.5	16150	14625	10225.5	9871	10284.5	10051.5	10128	9958	11351.5	10723.5	9409	16341	14358.5	10030	11327.5	13005.5	17504	18546	17912	16859	17892.5	17016.5	17082	16661
451	221.0820	36861.9	C12H14O4	-H(-)	Monoisobutyl phthalic acid	33603.5	32392	33819.5	33246	30169.5	34972.5	37204	33737	31459	33292	34222	34007	32112	34548	31790.5	33029.5	38186.5	33721.5	33225	34268	38985	47814.5	50320	47503.5	47227.5	46627	48004	47293.5	45777
452	221.1181	29615	C13H18O3	-H(-)	Annuionone B	31487.5	29115	27251.5	29268	25616.5	30192.5	30398	28081	30837	26739	27348	28288	27610	26856	27353.5	24827.5	32056	28366.5	28633	27708	31969.5	39296	41794	39086	38509	38642.5	37899.5	40862	35261.5
453	221.1543	64529.8	C14H22O2	-H(-)	Rishitin	53400.5	53169	52805	50418.5	47021.5	64273	64840	55210.5	58989	60684	57725.5	57895.5	55866	56936.5	54898	56677	68663	57669	52595	55557.5	57774	161934	148452	149489	151704	145268	142088	143240	138171
454	222.0773	16640.1	C11H13NO4	-H(-)	Acetyl-tyrosine	10592	11711.5	13629.5	11252.5	10203.5	56338.5	37650.5	10574.5	12257	13061	11966	9779.5	11718.5	11155	11403	9986.5	62163	49417.5	12409	13659	13270	23248.5	21146.5	21973	24010.5	20536.5	21921	21517.5	21280.5
455	222.1138	13907.8	C12H17NO3	-H(-)	Cerulenin	6276	7801.5	8354	6384.5	5553.5	57718	39403.5	7234.5	8181.5	8856	7936.5	5361.5	7069.5	6956	6665.5	4854	66080	49676.5	6209	9599	8151.5	19102	17769	19356	18084.5	18349	18782.5	18554	17220
456	225.0628	70250.1	C8H10N4O4	-H(-)	Acetylamino-formylamino-met...	29041	39034	40016.5	30229	21526	202622	153370	32373	34625	38770	32050	28224.5	36129.5	34550.5	26757	24130.5	228247	186150	26530	41006	32199	69715	64072.5	65268.5	64255	55790.5	51602.5	52598	58447.5
457	225.1132	64036.3	C12H18O4	-H(-)	Allixin	51666	43802.5	48254	42362.5	46819.5	66725	57681.5	43831	45266	48003.5	43032.5	44523.5	48325	43493	42940.5	43485.5	81868	62451	44039.5	46235	115514	228402	221236	215614	216818	202676	208708	211754	209805
458	225.1499	26764.6	C13H22O3	-H(-)	Methyl dihydrojasmonate	16440	21143	20549	17407.5	16628	49293.5	38018	19430.5	19441	21181	18957.5	19964	18119.5	18807.5	19201	16377.5	56173	42657	17558.5	18388.5	22360.5	49080	46203.5	47390	43632	45019	42901	46342.5	44165.5
459	225.1609	13066.9	C12H22N2O2	-H(-)	Diazacyclotetradecane-dione	7618.5	8068	8245	8486	6868	23887	20156	10598	7047.5	8726.5	7643.5	8412.5	7542	8091.5	7268	6592	28351	20504	7840	8844	9321.5	20836.5	20617	18989	19954	17844.5	18163.5	19856.5	19167.5
460	225.1863	52902.2	C14H26O2	-H(-)	C14:1	41816	41820.5	41862.5	42576	41817.5	61708.5	53767	39169	42121	41988.5	39824	41016.5	42675.5	41091.5	41378.5	40808	61695	54252	42602	42578.5	43596.5	56971.5	52837.5	54814.5	55755	51483.5	52520.5	53596.5	52066.5
461	226.0094	49515.4	C7H5N3O6	-H(-)	Trinitrotoluene	33802	47231	50302	39565.5	33566.5	132476	117246	39202.5	41190	42192.5	37900	33740	38245.5	42886.5	36993	38636	150198	126122	38311	41645.5	42509.5	70292	68475.5	68740	55414.5	53481.5	63553	54672.5	51087.5
462	226.0713	11683.7	C10H13NO5	-H(-)	Arogenate	7826	7025.5	7647.5	7384.5	5399.5	22217.5	15569.5	6674	7008	7621	6140.5	8138.5	8789.5	9180	7082	8010.5	24922	17206	6567.5	6960	8025	14825.5	15214	15702.5	14252	14395.5	14309.5	13333	12169
463	227.0924	27729.2	C11H16O5	-H(-)	Propyl propane thiosulfonate	22102.5	21608.5	21258.5	19053.5	17780	24281.5	27467	20228.5	22334.5	22626	21788	24046	21653	21745.5	20266	20777	26500	21084	21914.5	20257	27625	66619.5	60722	66602	64022.5	62058	61466.5	56903.5	59377.5
464	227.1066	29840.3	C15H16O2	-H(-)	Nabumetone	29304	24818	28633	29841.5	27222.5	28049.5	30409	26269.5	25581.5	24886.5	24739.5	29781.5	29546	27507	33974.5	35230	42703.5	30008.5	30470.5	28763	29230	35896	34184.5	34990	33280.5	35841.5	32340.5	33890	34571.5
465	227.1289	36540.8	C12H20O4	-H(-)	Traumatic acid	29119.5	28669	29779	27670	27199.5	44905.5	38887	29098.5	32162	29985	29447.5	32785.5	29142.5	32867.5	29910	26840	49795	37432.5	29156	31864	39206.5	56736	58840	57630.5	61033.5	55834	54444.5	54242	56826.5
466	227.1652	28032.1	C13H24O3	-H(-)	Hydroxy-tridecenoic acid	21077.5	22469	26131.5	23083	24491	39135.5	33696	21760	23720.5	24868.5	23042.5	25995	22414.5	23511	23618.5	20017.5	43504	31227.5	23130.5	25116	26994	39925	40923.5	38445	39397.5	40243	38704.5	38140.5	36718
467	227.2017	789800	C14H28O2	-H(-)	C14:0	722562	661670	646614	665408	647942	874922	811490	692388	681592	656182	689084	699002	666608	655064	705536	675244	926390	813340	755313	734306	681901	1172415	1099751	1.09549e+06	1088960	1044163	1.02701e+06	1030317	1.03219e+06
468	228.1605	54887.7	C12H23NO3	-H(-)	Decanoylglycine	12288.5	12047.5	13240.5	12342	11439	16682.5	16107.5	11612	13663	10752.5	13023	13272.5	12931	12710.5	13954.5	12408.5	20404.5	14420	12631.5	13638.5	14670	21800	25107	24368	25602.5	24471.5	23639	23418	23472
469	228.9662	53929.8	C4H6O9S	-H(-)	hydroxy-(sulfooxy)butanedio...	18404	36057.5	33055	24728.5	17917	231308	151764	24033	28157.5	33646.5	24871.5	17289	26949.5	23185.5	20757.5	15635	270037	211688	19964.5	35673	21336	66269.5	61620	62703.5	60697.5	56579.5	61274.5	59294	62339.5
470	229.0868	17940.5	C14H14O3	-H(-)	Naproxen	19183	19034	16330.5	15205.5	13255.5	17795	20218	15621.5	16767	17060	15925	19875	16944.5	16621.5	14992	16859	19041	22481.5	17764.5	19632	23300	25442.5	23199.5	23162	22851	23456.5	21395	20493	22443
471	229.1445	36031.8	C12H22O4	-H(-)	Dodecanedioic acid	26975.5	27314.5	29734	27666	27413	39251	38080.5	27643	27772	27473.5	29541.5	29796	27644.5	28618.5	24599	27634.5	42732.5	32956.5	28667.5	29037.5	42162.5	60275	57297	57276.5	56106.5	55822.5	53939.5	52037	54474.5
472	229.1809	22347.9	C13H26O3	-H(-)	Methyl-(methylethyl)cyclohe...	18104	20033	19635.5	18542	16739.5	25011.5	22348.5	19341	21860.5	21710.5	18605.5	21389	19585	20516	20836.5	16798	25860	22940.5	18208.5	20870	21228.5	33284.5	34678.5	32758	31977	30260.5	30323.5	28401	32313.5
473	230.0127	11686.7	C8H9NO5S	-H(-)	Paracetamol sulfate	4756	5134	5292.5	4666	4592	13194.5	11819	4599	4956	6259.5	4429.5	5088.5	5279.5	5102.5	4998.5	5215	15932.5	11871.5	4207	5220.5	4817.5	8539.5	8075.5	7751	7486.5	7570.5	8223.5	8332.5	7939.5
474	231.0163	78019.3	C9H4N4O4	-H(-)	CNQX	42587.5	66757	69166.5	57453.5	44643	265704	193880	54180	56776	70874.5	51941.5	49414.5	59684.5	58260	45655.5	36980.5	302158	256314	45762.5	70007.5	51307	95346	93128.5	93829	88200	88243	87504.5	88649	89970.5
475	231.0296	31781	C12H8O5	-H(-)	Hydroxy-methoxy-2H-furo[h]-...	29912	28289	29965	28460.5	27672.5	53895.5	47860	27949.5	30185.5	33352.5	27818.5	30622	30126	30496	29026.5	29065.5	61022	51973	29863.5	30754.5	31629.5	34858	35587.5	34520.5	32972	33326.5	35002.5	31304.5	30582
476	231.0497	23537.4	C13H12O2S	-H(-)	E,11Z)-[(Methylthio)-penten...	21618.5	22041.5	21079	20553.5	19933	26234.5	27148.5	21051	23093	20726.5	21106	21838	22423.5	22916	20058.5	20146.5	25120.5	25453.5	23101.5	22085.5	23729	27217	25946	30042.5	30133	29482	28487.5	26861.5	25688.5
477	231.0873	20767.1	C10H16O6	-H(-)	Glycerol propanoate diacetate	15999	15253.5	15614.5	14270.5	16906	16293.5	17843.5	15490	17712.5	19242.5	15458	17758.5	17187.5	17895.5	16404.5	16770.5	18565.5	15878	16591	15706	24111	35691	36502.5	34924.5	38792	31051	34708	35362	33242
478	231.1394	7618.28	C15H20O2	-H(-)	Pterosin O	7165	6593	6592.5	5779	5805.5	9315	7794	6696.5	6696.5	7031.5	5735.5	7019.5	6516.5	6273	5815	6586.5	10513	9038	5806	6584	7360	12945.5	13596	12515	11724	11330.5	11771.5	10576.5	10883.5
479	231.1747	20243.5	C16H24O	-H(-)	Trimethyl-cyclohexen-yl)-he...	19725	20568	17117	19130.5	17560	21772.5	25701	20124	17730.5	17601	18491.5	18525	18355	21585	17807	19701.5	20234.5	18317	19542	21623.5	18568	26678.5	26838	27805.5	25560.5	24249	24548.5	24940	25059
480	232.0617	19787.1	C12H11NO4	-H(-)	Casimiroin	9611.5	11056	10755.5	8976	11368	73788	75279.5	10084.5	7496.5	9315	16087.5	12240	12192.5	12454	10213.5	13445	89238	48180.5	10883	10612	11153.5	23039.5	20937.5	22714	22133.5	22113	21837	21041.5	21849
481	233.0099	250824	C12H10OS2	-H(-)	Bithiophen-yl]-butyn-ol	256106	279780	259454	275948	250159	240458	293073	248312	289528	249448	265448	254397	241055	278186	261464	289905	228588	250480	303574	296589	278784	246959	272718	294553	285399	270015	261892	245030	235556
482	233.0651	16117	C13H14O2S	-H(-)	nan	13732	10756.5	13070	13290.5	12210	20339	21137	13744	14042	14341	14355	14239	14025	14915	13614.5	14364.5	24035.5	16821	14783	14889	16288	25792.5	24761	24529.5	24565	24419	25029	21381.5	24333
483	233.1184	14273.4	C14H18O3	-H(-)	S,11S)-Pterosin C	12669	12633.5	12706.5	12771.5	13125	16164.5	15442.5	12305	14965.5	12991.5	13161.5	13478.5	13008	12247.5	13878	12791	14814	14148.5	13212.5	14073	15589	21846.5	20116.5	22079	20462	19034	19260.5	17368.5	19599.5
484	233.1547	216079	C15H22O2	-H(-)	Valerenic acid	193438	190445	188551	185552	185458	335150	303926	188002	189444	193758	181798	190610	193468	184182	186192	183197	360638	303305	193154	201292	184108	324666	316022	304570	312748	289236	295724	306296	291289
485	234.0639	6935.63	C9H9N5O3	-H(-)	Succinoaminopurine	4953.5	4802.5	5330	5513	4264	18254	11053	4650	5101	5761	4598.5	4764	4837.5	5938.5	6107	5813	18143.5	6888.5	5124.5	4576	6427	9987.5	9027	9772	9225	9153	9028	8623.5	8894.5
486	234.0772	5593.45	C12H13NO4	-H(-)	Oxo-carbofuran	4779	4042	5194	4478.5	4025	7264	8160.5	4769.5	4097	4253	4775.5	4169	4528	4941.5	5718	4665.5	9394.5	5889.5	5643.5	5621.5	6533	9153.5	8878	7844.5	8071	7640	6853.5	7708.5	7382
487	235.0250	16955.9	C11H8O6	-H(-)	Carboxy-hydroxy-carboxychro...	17897	18658	17380.5	16572	17269	17853	17297.5	16046	17453.5	17907	16487	17120	16194	17578	17021	18801	18548.5	17040.5	18590	18339.5	22950.5	18256	18736.5	19882.5	18570	17484	15974.5	19049	17829
488	235.0607	15544.4	C12H12O5	-H(-)	Dillapional	15410	14546.5	14615	13518.5	14111	19413.5	18396	13238.5	15503.5	16981	14729	13811	12468.5	13152.5	13630.5	13176	21121.5	14922.5	14305.5	13966.5	27240.5	24670	23422	24250	22997	22284	22929	21232	20558.5
489	235.0838	10358.2	C10H12N4O3	-H(-)	Didanosine	8626.5	7699.5	7045.5	7226.5	7730	16623	14940.5	7452.5	8537	8691.5	8359	8244.5	8580.5	7876	7421.5	7940.5	23840	11553.5	7729.5	8342.5	10603	15031.5	17394.5	17265	17458	15753	17972.5	14648	14842.5
490	235.0972	33680.6	C13H16O4	-H(-)	Ethyl vanillin isobutyrate	37753.5	34729.5	33431	31870	26551	31873.5	37530.5	32138.5	33001.5	37617	33568	32284.5	30796	32477.5	29390	30285	35166	36868	32573	37878.5	43080.5	49849.5	45468.5	45107	44121	42602.5	42766	44355	42500.5
491	235.1339	31521.8	C14H20O3	-H(-)	Heptyl hydroxybenzoate	28314	28042	29130.5	25590	26798.5	36127	34505	23644	28788.5	28502	28584.5	29293	24974.5	28315	27042	28030	35703	30279.5	29157.5	28909	31994.5	59283	58869	59309	56590	54109.5	53995	52075	56941
492	235.1703	50027	C15H24O2	-H(-)	Capsidiol	52107	52341.5	45208	41083.5	40908	97627.5	67650	39370	38992.5	48670.5	46440.5	48811	49248.5	47138.5	37785	40573.5	113076	87547.5	36349	44033	44589	53156	53289	54331	52068	52805	54448.5	55866	57932.5
493	236.0781	5609.97	C8H15NO7	-H(-)	Sepiapterin &2	3441.5	3923.5	3609.5	3427	3503.5	8720.5	7158	3599.5	3855.5	3494.5	4082	3212	3623	3397	3915.5	5098	11177.5	6105	3477.5	3671.5	4062	6795.5	7423.5	10513.5	11969	8704.5	8618.5	9162.5	9902
494	237.0406	13378.4	C11H10O6	-H(-)	Benzoylmalic acid	10842	11172.5	11886.5	10138	9595	17586.5	15873	10709.5	12158	11740.5	10139	11869	11034	11735	12678	12929.5	18573.5	14985.5	11755	12854.5	22559	17566	19131	19182	18752.5	17296.5	18715	17261.5	16875.5
495	237.0562	9410.44	C15H10O3	-H(-)	Hydroxyflavone	8191	8148	8149.5	8768.5	8042.5	9971.5	10470.5	8132.5	8713.5	8482	8021	8671	7151.5	9508.5	8533	8233.5	13251	8574.5	9866.5	8681.5	13348	11957.5	11560.5	12620	12259.5	11615.5	11341.5	12039.5	10867
496	237.0764	22362.6	C12H14O5	-H(-)	Trimethoxycinnamic acid	23634	16948.5	19119	17260	17618.5	22447	20318.5	17620.5	20371	19684.5	18541.5	20602	21392.5	19698.5	18217.5	17904	21278	19517	18536	17769.5	24639	36850.5	36531.5	35733	35344	36345	36215.5	33129.5	33324.5
497	237.0917	11753.1	C8H18N2O4S	-H(-)	EPE &1	9355	8071.5	7610	8606.5	7845.5	36205.5	34084.5	8207.5	8904	9006.5	9274	9615	10086.5	8341	8495	8579.5	42756.5	18184	9178.5	9373.5	10392	21817.5	18688.5	19544.5	19201.5	18918.5	18810	18706	18129.5
498	237.1124	30001.1	C13H18O4	-H(-)	Tetramethyl-(oxopropyl)-cyc...	27769	27517	27026	25780.5	23946.5	46366	46195.5	28255	28255	28556.5	26196	25793.5	25113	26365	26605.5	27346	52651	30331.5	26880	27896.5	33217	38395	41358.5	42141.5	39571.5	37340.5	34905.5	37778.5	37290.5
499	237.1493	24770.3	C14H22O3	-H(-)	Geranyl acetoacetate	19565	21159.5	20297.5	20811	18908.5	30583.5	27826.5	19050	18799	22315.5	21488	21957	19770.5	23239	22874.5	21365.5	27497	23852.5	20444.5	17779	22978	47717	46742	45458	42712.5	44635	44116	43031.5	44627.5
500	237.1860	10023.5	C15H26O2	-H(-)	Geranyl methylbutanoate	7526	7615	7827.5	6839.5	8514.5	14698.5	12698.5	7883.5	8501.5	8547.5	7775.5	7033.5	7911.5	7256.5	7795	7717.5	17231	14133	8149.5	7786	7471	13207	12196	12798	12225.5	12414.5	12343.5	12599.5	12427
501	238.0581	9095.78	C8H9N5O4	-H(-)	Carboxymethoxymethylguanine	6898	7288	7928	8591.5	6387	10836	9298.5	6607	8093	7258.5	7121.5	9245	7032.5	8857.5	9308.5	9974.5	14353.5	11400.5	9590	10573	9925	10221	10017	9237.5	10166.5	9243	9122.5	10571	8345.5
502	238.0726	15639.9	C11H13NO5	-H(-)	{[(dimethoxyphenyl)(hydroxy...	12307.5	9535.5	9325.5	8470.5	8759.5	21891.5	19082.5	10307	9534.5	11429.5	11413.5	11536.5	11871.5	11134	9394	9734	25395.5	18803	11000	10201.5	13745.5	19751.5	20336.5	16959	18526.5	18861.5	16666	17673.5	17447
503	239.0598	4.55759e+06	C9H20OS3	-H(-)	Propyl (propylsulfinyl)prop...	1.56592e+06	3748960	3.87828e+06	2.4239e+06	1326295	19951775	14050025	2207814	2.67291e+06	3.38473e+06	2.5364e+06	1.22528e+06	2.80556e+06	2588683	1.68354e+06	978182	2.12883e+07	20030255	1647833	3523591	1970073	6.76873e+06	6597186	6.50502e+06	6415369	6252123	6.23871e+06	6116231	6015805
504	240.1605	12406.1	C13H23NO3	-H(-)	Dioscoretine	5359.5	6689.5	6250	5556.5	5010.5	29557	17842	6614.5	5320.5	6099.5	5891	5345.5	5766.5	5973.5	5217.5	5123.5	34303	27711.5	4908	7456	6533	10190	10937.5	11344	10970	10887.5	10933	10475	9286.5
505	241.0122	17637.2	C6H11O8P	-H(-)	Inositol cyclic phosphate	23052.5	15229	16642	14865.5	14002.5	26235.5	22456.5	16437.5	16701	16770.5	18782	30236	31720	27718	24936	25962	29584	24934	20844	22979.5	24838	20793.5	21295.5	20941.5	21139	19556.5	21803	18465.5	19686
506	241.1809	30256.1	C14H26O3	-H(-)	Oxotetradecanoic acid	22617.5	22259.5	22236.5	22611.5	21866	63992.5	44562.5	22282.5	23459.5	23492.5	20840	20268.5	21729.5	23152	22531	20932	68948	53477.5	20822.5	25115.5	23784	36313	38854.5	39334.5	39768.5	38350.5	35923	36356	39061.5
507	242.1764	547067	C13H25NO3	-H(-)	Undecanoylglycine	70371.5	86258.5	90945.5	82843.5	77465	173950	168576	70101.5	89312	85495.5	105903	76397	76512	85862.5	83551	76017.5	243770	115032	102250	100412	106227	178639	173387	179530	176916	176744	169580	172544	177590
508	242.9974	26267.7	C9H8O6S	-H(-)	E)-[(sulfooxy)phenyl]prop-e...	17367.5	23527	22943.5	18977	18241	57610.5	54839.5	20751	23347.5	25146.5	20398	20822.5	21954.5	22608	19871.5	18408.5	69330.5	62315.5	22593.5	24068	20446	30846.5	27399.5	29853.5	30197.5	27718.5	26996.5	28390.5	26618
509	243.0617	87601.1	C9H12N2O6	-H(-)	Uridine	32416	56351.5	57632.5	41883	30456.5	341833	218022	38045	43001.5	56117.5	45535.5	29522	50692.5	45206	33545.5	37871.5	424038	332169	37485	60551	40075.5	108926	100394	104919	98056	104354	100800	102798	107918
510	243.1234	31493	C12H20O5	-H(-)	Polyethylene, oxidized	27238	22059.5	20815.5	19938.5	19782	43419	34849.5	21583.5	23055.5	27788.5	21875.5	23029.5	20052	22852.5	22122.5	21618.5	56464.5	39798.5	20628.5	23081.5	132382	70525	66990	65120	65164	64447.5	64968.5	61345	57805.5
511	243.1603	29372.1	C13H24O4	-H(-)	Undecanedicarboxylic acid	18520.5	17734.5	19608	19827.5	18193.5	31432	27194.5	18747.5	19472	19294	19778	21168	19098.5	20431.5	18772	17783.5	36637.5	27731.5	19641	18621.5	23803.5	37458.5	39141.5	36675.5	35064	35515.5	34675	35209	34366.5
512	244.1093	4909.55	C13H15N3O2	-H(-)	O1896	5090.5	3603	3859.5	4694	3950	5925	7316	4348.5	4437	4251.5	3597.5	5202.5	5060	5245.5	3184	3193.5	6028.5	43624.5	2759.5	3690.5	4039.5	6817.5	7274.5	6031	5740.5	6399	6523.5	5795.5	5946.5
513	245.0078	18292.3	C6H15O4PS2	-H(-)	Oxydemeton-methyl	16702.5	14792	14022	16125.5	14760	27902.5	24961	15575.5	16235.5	17358	14939.5	17358.5	17981.5	17557.5	15526	15390.5	33078.5	27115.5	17258	16884	18119	20554.5	19473	19312	20512.5	19593.5	18638.5	17350	18222
514	245.0484	24795.4	C10H14O5S	-H(-)	[(methoxyphenyl)propoxy]sul...	13848	15365	16804.5	15205	13413.5	51341.5	35478.5	15837.5	15636.5	16495	15579	15025	16858	16836	16489	14633	64276.5	48826	15962	16836	21913	24610.5	24088.5	26999.5	24157.5	24626.5	24901	23005.5	24885
515	245.1390	17201.1	C12H22O5	-H(-)	Hydroxydodecanedioic acid	15097	13687.5	13137.5	12574	12238.5	16526	13486	14133.5	14161	16038	15163.5	16055	13802	14382	14575.5	13136.5	16774.5	14961.5	14027.5	14306	22948	35771.5	32958	31977	35645.5	32076	34512.5	32394	31319.5
516	245.1544	26005.2	C16H22O2	-H(-)	Amylcinnamyl acetate	23717.5	23157.5	23920.5	22636.5	25371	27397.5	30247	22991	24006	23178.5	25307.5	24651.5	23275	23573	25580.5	24460	26362.5	24988.5	23656.5	24187	25807	43865	40825	41430	42122.5	40077.5	40979	40053	40368.5
517	245.1756	9088.11	C13H26O4	-H(-)	MG(10:0/0:0/0:0)	8955.5	7699.5	8000	7421.5	7243	9793.5	10420	8255	6757.5	8600.5	8029	6766	7163	7565.5	7663	7109	10018.5	9530	7399.5	7765.5	8980.5	14369.5	13214.5	12775.5	12617	14012	14221	13640	13018.5
518	245.1908	6816.04	C17H26O	-H(-)	Avocadienofuran	5625.5	5449.5	5236.5	4991.5	4452	9411.5	7787.5	4948	5148	6331	5660.5	4501.5	5435	5568	6028.5	4403	8900.5	8223.5	4829	5584	5377	11160.5	11354.5	11234.5	10513.5	11255	11428.5	12252	9588
519	246.0740	10473.9	C8H13N3O6	-H(-)	Asparaginyl-Aspartic acid	5400	4391	4457.5	4973.5	4095	8065	6472	4275.5	5003.5	5141.5	5928.5	5274	5563.5	5038.5	4894.5	5172.5	6788	6666.5	4028.5	4290	7652.5	8730.5	8749.5	9130.5	7541.5	9114.5	10996	9643	9128.5
520	247.0608	123780	C13H12O5	-H(-)	Coriandrone E	42128.5	32851.5	31986	30418	26117	65058.5	61025	45467	42265	42171	41983	44177	50019.5	48607	30680	30018	57256	47875	26912.5	32200	34954.5	45302.5	45897	43854	42081	44120	40915.5	39867	38585.5
521	247.1184	14372.6	C11H20O6	-H(-)	Prenyl hexoside	15900	10765	10729	11275.5	8450	15673	15237	9921.5	10627.5	13974.5	10184.5	10633.5	11236.5	10643	11034	9445.5	20154	17086.5	10841.5	10091	61588.5	25991	25380	24688	23721	24387	23182	23982	23938.5
522	247.1343	16016.9	C15H20O3	-H(-)	Pterosin A	13434	13163	13093.5	13737.5	11889.5	21472.5	21330.5	13524	12728.5	12815.5	11880.5	12509	12624.5	12789.5	13239.5	11743.5	21815.5	22072.5	12935	14666	17941.5	24244	22909	25212.5	24365.5	22939.5	22688.5	22926	23567.5
523	247.1700	55679.7	C16H24O2	-H(-)	C16:4	48076	47612	48242.5	45628.5	47059	53321.5	56431.5	45381.5	48786	45681.5	46389.5	44096	47017	48250	43361	48101.5	53152	51769	47647.5	48022.5	46539	142341	144386	146598	141210	137934	145396	142960	139104
524	248.0493	8360.1	C11H11N3O2S	-H(-)	Sulfapyridine	9066.5	5015	5783.5	4663	4833.5	12245	10120	6056	5129	5031.5	6282	8286	9551	9841	7945	9737.5	15569	10764.5	8473.5	7225	7050	8723	8768	8915.5	8494.5	8504.5	7778.5	8232	7399.5
525	248.1093	5814.35	C17H15NO	-H(-)	Lansiumamide A	3570	3813	4686	4108	3216	19215.5	10655.5	4171	3901.5	5233.5	4024.5	3807	4063.5	4108	4252	3157.5	20712	8569	3685	3723.5	4616	8340	7907.5	7650	7416	8160.5	7569.5	7645	7731
526	248.9715	15864.5	C7H6O8S	-H(-)	dihydroxy-(sulfooxy)benzoic...	13448.5	14517.5	16567	16337	14852.5	21122	19687	15040.5	14501	14501.5	15244.5	13736.5	14769	14768.5	17775.5	15503	19594	19720.5	14593.5	17282.5	15171	19366.5	18720.5	17476	17777	17299.5	17173	15657	16042.5
527	249.0673	27233.6	C15H10N2O2	-H(-)	Methoxycanthin-one	13735	11026.5	12988.5	10113	8582.5	42824.5	32066.5	10781	10927	14651.5	10199.5	14453.5	13640	15876.5	13738.5	11884.5	50373	40367.5	10896.5	15288.5	12311.5	32308	38384.5	116758	146368	101288	105037	96674	83583
528	249.0804	102757	C10H18O5S	-H(-)	Methylthio)pentylmalic acid	77472.5	87638.5	84827.5	83584.5	60894	108524	93608	74498.5	79500	86292	72362.5	84212.5	87535	87336	77616.5	81625	109212	78305	78368	86792	98045	263167	251591	259746	253828	242526	242002	241906	245710
529	249.1294	7703.65	C18H18O	-H(-)	Deoxyindenestrol	6043	7249	6235.5	6181	5758	10948.5	9979	5719	5512.5	6478.5	6202	5472	6119	6534.5	5737	5814	12441	10494.5	6706	6755.5	7947	12932.5	12557	13278	14135	12231.5	13247.5	13968	12022.5
530	249.1498	63988.5	C15H22O3	-H(-)	Gemfibrozil	51965.5	55151	53452	50334.5	47545	79716	75771	53817.5	57813.5	58779.5	54546.5	56425	53705.5	55890.5	54350.5	51330	76741	66269.5	55623.5	57585.5	58709	135009	128865	128574	133260	126762	121430	127214	124074
531	249.1856	115541	C16H26O2	-H(-)	C16:3	270978	225314	126414	119671	151118	65436	88734	136690	134222	195762	204574	219212	220554	183011	100740	118448	104959	105992	109803	133050	165176	63674.5	83379	93364.5	106422	113090	121384	131071	138004
532	250.1092	6553.72	C13H17NO4	-H(-)	Ac-Tyr-OEt	5024	5544	4351	5514	4921.5	9804	8609	4482	6152	6111.5	5811.5	5600.5	5520.5	6141.5	5288	5848.5	11372.5	8268	5256.5	5816	6402	12430	10867.5	11099.5	10884	9601	11258.5	10907	9253
533	250.1449	95402.6	C14H21NO3	-H(-)	Furmecyclox	40806	57661	59371	51544	44631.5	383156	250697	48230	51919.5	58496	49977.5	43399	50703	48553.5	49792.5	40470.5	435448	330399	48196	63783.5	47924.5	143253	131386	131582	126987	127660	124590	127889	124822
534	251.0344	13656.4	C15H8O4	-H(-)	Morindaparvin A	13987.5	10633.5	12419	11784	11489	15030.5	15550	12291.5	13569	13196	11676.5	15462.5	17292.5	15716.5	14596	15973.5	17248.5	14989	14513	14426.5	15732.5	14709	15056.5	14021	14470	12874.5	14373.5	13984	14068
535	251.0559	16502.7	C12H12O6	-H(-)	O-(Z-p-Hydroxycinnamoyl)-(x...	14200.5	11911.5	12492.5	12649	11714.5	15039.5	16203.5	14174.5	13585.5	16109	11348.5	11801	13287.5	13268.5	13150.5	11941	14679.5	12933	13354	12851.5	26521	27253.5	24770	23740	23259.5	25103.5	25287	25307	25374.5
536	251.0823	12426.9	C15H12N2O2	-H(-)	Phenytoin	6095	8198	8465	8004.5	5929	31253	23571.5	7761.5	7595	8353	7876	7368.5	7302	8257.5	7563	6931	32765.5	28427	5932.5	7879	8142.5	19373	17411	19236	22653.5	19526	18518	18671.5	17955.5
537	251.0936	18834.8	C13H16O5	-H(-)	Trimethoxyphenyl)-butanedione	16876	15927	15519	16316.5	14168.5	20511.5	20990	16789.5	16546.5	17786	14697.5	17748.5	16583	16555	15803.5	15988.5	23992	18695.5	15907	17236.5	21989.5	29726.5	31064	30191.5	30069	27883	30176	27358.5	27983
538	251.1127	13073.7	C10H20O7	-H(-)	Butanediol hexoside	9696	9489.5	10544	9819.5	9063.5	15666.5	13975.5	11417	11286	13503.5	10434.5	12004	10865.5	11556.5	11775	11016	14036.5	12408	10085	10459.5	11844	31430	29488	29090.5	31515.5	27200.5	29566.5	29696.5	29257
539	251.1298	22725	C14H20O4	-H(-)	Tetramethyl-(oxobutyl)-cycl...	18694.5	18575.5	17384.5	15599	16505.5	20998.5	20365	18327	17910.5	18431.5	16721.5	17977	17580.5	19486	18285.5	18972.5	20036	19117.5	18939.5	19992.5	21345.5	36952	38659.5	37422.5	37364	35805	36290	32594	35010.5
540	251.1647	20911.1	C15H24O3	-H(-)	Hydroxyepiacorone	16487	14627	16216	16005	14444	38115.5	32051.5	15952.5	18041	15954	16222.5	15948.5	14251.5	15689.5	15214	14889	41138.5	30812.5	14821.5	18607	15856.5	31154	28220.5	29235	27651.5	27070.5	26466.5	27541	26866.5
541	251.2019	15402.3	C16H28O2	-H(-)	C16:2	10533.5	11998.5	10894.5	10005.5	9959	14980	13868.5	9964	11035	10313.5	12073	11177	10796.5	10650	11469	10649.5	15560	15073.5	11530	10836	12408.5	15142	16054	15710	17879	14669.5	14304.5	16317.5	15660
542	252.0732	6881.75	C9H11N5O4	-H(-)	Threoneopterin	5667	4563.5	4559.5	6088	4246.5	15733.5	21841.5	4308.5	4195.5	3750	4891.5	4988.5	4332.5	6000	8110.5	6405	17918.5	9086.5	5174	5423	6450	7269	7509	8978	11844.5	9696.5	8168.5	8354	10438
543	253.0725	17427.8	C12H14O6	-H(-)	H-1,benzodioxol-yl)-hydroxy...	15402	14270.5	13600.5	13444.5	11710	16609.5	18657.5	13569.5	12332.5	14538	12323.5	16197.5	16441	15691.5	13659.5	15900	22730.5	15089	16049.5	16054	23664.5	29976.5	28050	28174.5	31498	26549	28550	26905	28772.5
544	253.0925	11822.3	C9H18O8	-H(-)	Galactosylglycerol	14048.5	8418.5	7779.5	6714	7052.5	17605	13376.5	9444.5	10505	10002.5	10561.5	17194	16705.5	14049.5	11657.5	14184	19486	12979	11947.5	10362	13797	17948.5	14488	17347	17919	15647	15450.5	13570	16731.5
545	253.1080	16351.2	C13H18O5	-H(-)	Methyl (2,dihydroxy-methylb...	15121	13215	12568.5	12592.5	10028.5	15071	14209.5	13526	13588	14672.5	12180	14484.5	14155.5	13126.5	13789	13103	16000.5	14366.5	12944	12878	17795.5	29549.5	27675.5	27764.5	25687.5	28844	27078	27655.5	28158
546	253.1811	16369.9	C15H26O3	-H(-)	Lubiminol	10779	12366	11130.5	11973.5	11553	19138.5	18875	11298.5	12969	12479	11912.5	11864	12952.5	11484	11548	10977	21836.5	18654.5	13746.5	13888.5	13116.5	18269	21776.5	19745.5	20573.5	18548	16926	17879	17995.5
547	253.1956	11405.3	C19H26	-H(-)	Nor-abietatetraene	15510.5	12948	9594	11320.5	8883	7190	9281.5	11879.5	10589	11606	12255	12769.5	11189	11283	10386.5	10776.5	6458.5	7143	12022	12590	13246	20132.5	17161	16825	15557.5	16562	16663.5	15353.5	17887
548	253.2174	362072	C16H30O2	-H(-)	Hypogeic acid	222746	211085	224472	224174	216255	204192	228396	216783	228515	217962	212915	218509	218372	216518	234574	225851	195521	193214	231362	236914	236011	344138	316280	319262	316420	303912	298008	293454	291528
549	254.1030	7442.96	C12H17NO5	-H(-)	Glucosylarylamine	6164	5683	5250	5373	5123.5	8585	7625.5	5340.5	5222	6159.5	5460.5	6363.5	6336.5	6639.5	5400.5	5560	9228	8663.5	6408	5574	7031	13366.5	14043	12658.5	13533.5	12768	14845	12590	12729
550	254.1141	6646.63	C11H17N3O4	-H(-)	HC Blue No.1	5673.5	4683	4472.5	4564.5	4750	6767	5868.5	5075.5	4882.5	6105	4730.5	6201	5581.5	5041	5030	5124	7144.5	5904.5	5530.5	5484	5555	10863	9417.5	9836	9524.5	8797	9876.5	9327.5	9841.5
551	254.1403	14463.3	C13H21NO4	-H(-)	Meteloidine	12462.5	11078.5	11253.5	12235.5	10993	12902.5	10591	11455.5	12402.5	12224	11412.5	12392.5	11688.5	10974	10689.5	11993.5	13954	9764	13649	12256	14942.5	33943.5	32298	30397	32223	32048.5	32352.5	31641	30353.5
552	254.2489	26085.5	C16H33NO	-H(-)	Palmitic amide	23907	25066.5	24938	25696.5	25142.5	29650	29665.5	24664.5	26124.5	26934	23951	25273.5	25237.5	25964	26169	25918.5	34017.5	26947	27485	24079.5	25454.5	39251.5	38347	37695	36611.5	36280	35923.5	33425.5	33169.5
553	254.9825	22130.7	C6H8O9S	-H(-)	Ascorbic acid-sulfate	21400.5	19559	18410	19816	20814.5	20017.5	20304.5	22745	19571.5	23645.5	21627.5	24305	20187.5	20252	32142	36076.5	26267.5	21740.5	25237.5	26795.5	26100	25315	26044.5	24867.5	23661	22823	23084.5	24000.5	23248.5
554	255.0663	14389.8	C15H12O4	-H(-)	Dihydrodaidzein	11852.5	9780	9612.5	12043	9451	18282.5	17749	13401	13902	14030.5	11509	12747	11162	12565.5	12374.5	12195	20904	14204	15823	11611.5	18570	21446.5	19057	18171.5	19603	19077.5	18734.5	17516.5	18411.5
555	255.0872	25650.3	C12H16O6	-H(-)	hydroxy-(trimethoxyphenyl)p...	15249.5	15382.5	15728.5	17021.5	13734.5	55766.5	34580.5	16291.5	15976	21599.5	15096.5	16208.5	15134.5	16764.5	15414	15601	59900.5	21841.5	16295.5	15254.5	22563.5	45276.5	37999.5	41596	39749	39135.5	39583.5	37108.5	38899
556	255.1053	14542.9	C9H23NO3PS	-H(-)	Echothiophate	11125	9677.5	9047	9655.5	8065.5	64633.5	49083	9387.5	9374.5	9833	8756	9450.5	10841	10098	7769.5	10549	75193.5	18084.5	11269	11781	12007.5	20864	19101.5	19011	19209	18984.5	18953.5	19104	19216.5
557	255.1240	24736	C13H20O5	-H(-)	Methoxy-(trimethoxyphenyl)-...	18684.5	17485	17781.5	19131.5	16722.5	24946	23215	18892.5	20074	20845	19095.5	20713.5	17264	18934.5	18309	18070.5	25510	16981	20047	18504.5	26366	44709.5	46108.5	44392.5	44535.5	42380.5	44136	41793.5	42386.5
558	255.1394	8867.38	C17H20O2	-H(-)	Falcarindione	7020	5923	6696.5	5952	5951.5	10287	8508.5	7539	7364.5	6550	5963.5	6238.5	6669.5	5908.5	7388	6559	11189	7295	7574.5	7945	7589	16595.5	14178	14726	14101	14154	14924	13321	14932.5
559	255.1602	20086.5	C14H24O4	-H(-)	Nonyltetrahydro-oxo-furanca...	16715	16648	14867	16022	14479	31923	23456.5	16079.5	15014	16478.5	16601	15443	14492.5	14882	14703	14361.5	30989.5	25435	17679.5	17710	18471.5	27363	27678.5	26419	27893	27462	27510.5	25627.5	24730
560	255.1966	46066.9	C15H28O3	-H(-)	Ipomeatetrahydrofuran	38164.5	35098	34538.5	37204.5	37739.5	56339	50031	37209.5	36476.5	43228.5	37374.5	39770.5	35498	38647.5	39244	39056	56599.5	46274.5	40139	42385.5	36994.5	95425.5	93602	90654.5	94753	93802	89818	93260.5	86260.5
561	256.1550	13658.7	C13H23NO4	-H(-)	Hexenoylcarnitine	8431	7463	8192.5	8369	7701.5	13917.5	11779	8400.5	8502	8344	9072.5	9419	7596.5	7536	9435.5	8939.5	15594.5	10530.5	10094	8517.5	9260	15688.5	15275	15778	15141	14653.5	15325	15381	15281
562	256.1917	19914.3	C14H27NO3	-H(-)	Lauroylglycine	9084	7857.5	8884	8729	9040	17190.5	13632	9363	8724.5	10824.5	9810.5	8965.5	9942	8661.5	8834.5	7660	19640.5	12609	9658	9108	9642	16514.5	16352	16419.5	15060	16259	16236.5	18102.5	15718
563	256.9024	9007.02	H5O10P3	-H(-)	Triphosphate	7946	7050.5	7752	7422	8300.5	11082	9147.5	7643.5	6987.5	7932.5	7200	7908	6427.5	7456.5	8073.5	6923	10792.5	9157.5	8673	8065	8227.5	11349.5	10680.5	9837.5	10756	10185.5	10130	9645	10480
564	257.0789	14797	C10H14N2O6	-H(-)	Ribothymidine	12754.5	10632.5	11517.5	11463	11014.5	18958.5	18795.5	11454	11881	12994	10709	12790.5	12043.5	11178.5	13822.5	12008.5	23803.5	17971	11624	11639	15418	19059	19491.5	19186	19194	20377	18674	18318.5	17999.5
565	257.1029	22349.9	C12H18O6	-H(-)	Glycero-phosphocholine &1	16567.5	15511.5	14524	14855	14990	21198	19973.5	15170	15337.5	16521	15415.5	16555.5	16531	14009	15145.5	15691	22193.5	17943	16768.5	15933	27331.5	47803.5	43913	45706.5	43050	43146	43194	42614	44769
566	257.1755	36329.2	C14H26O4	-H(-)	Tetradecanedioic acid	18817.5	19304.5	18821	21814	18447.5	42183	31768	25917	27081	36744	28252.5	30356.5	24401	26933.5	32303.5	23912	34925.5	27617	25279.5	29092.5	31274	91562	91667.5	84850.5	89904.5	86025.5	85005.5	84068	83268.5
567	257.2115	16396.1	C15H30O3	-H(-)	Hydroxymyristic acid methyl...	13585	13715	14131	13465	13412	19015.5	17823.5	13014	14663	14797	13470	15920	12382	14709.5	12282	11864	19333.5	15192	14585	14633	14780.5	24283.5	26562.5	25604	24129.5	23092	24842.5	24615.5	25001
568	258.0531	13802.8	C10H14NO5P	-H(-)	Nitrophenyl-O-ethyl ethylph...	8084	10570.5	12183	10406	7412	41696.5	33426.5	9051.5	10507.5	11975.5	9686	7579.5	10344	9783	9541	7290	48209	38635.5	7645	12220	13143.5	17328.5	17029.5	16740.5	16245	16399	15771	17345	15974
569	258.1712	11588.7	C13H25NO4	-H(-)	Hexanoylcarnitine	4531	3398	5746.5	4159	4694.5	6927	7845	4706	5030.5	5820.5	5274	3926.5	3748.5	4617.5	4617	4460	10661	5868.5	4492.5	3819.5	5159	7736	9469	8925.5	8379	7078	7193	9341.5	7436.5
570	258.9919	9893.35	C9H8O7S	-H(-)	Caffeic acid sulfate	9145	9263.5	9268	8817.5	9543	11605.5	11621.5	9010	9555	8519.5	10065.5	8958	9663.5	9349	11081.5	10129.5	12728	11203.5	10486.5	11133.5	9419.5	10591	9874	10577.5	10927	10706.5	10762.5	11027	9993
571	259.0131	14864.7	C6H12O9S	-H(-)	Hexose sulfate	9567	12000.5	11933.5	11448.5	7318	38956.5	30351	9989	9892	11562	10904.5	10355	11785	11777.5	11281	9213.5	42154.5	35964	12329.5	14105.5	11589	18182.5	17959.5	17746	16761	15238	16147.5	15098.5	18139.5
572	259.0966	10633.6	C15H16O4	-H(-)	Celerin	8973	9269	9370.5	9019	9090.5	15589.5	13278.5	8685	10026	9755	9513	8861	7891.5	8943.5	8704	9874	16772	12864	9212	11341.5	12169.5	15292	15979	16100.5	14477.5	15310.5	15041	13612.5	14302
573	259.1190	19360.7	C12H20O6	-H(-)	Glycerol tripropanoate	13267	11250.5	11718.5	12952.5	12108.5	19315.5	19238	12348	14192	16380.5	14354	15552	12126	13697	14718	13598	20804.5	18390.5	12205	14031.5	32907	56079	53644.5	53855	54410	53218.5	49715	50466	49537.5
574	259.1332	10702.7	C14H18N3O2.	-H(-)	Hydroxy-methoxy-cadinatetra... &1	9872.5	8386.5	7790.5	8772	8233	14835	12579	8374.5	8848	9406.5	9171.5	10051.5	9888.5	10339.5	8950	7630	14992	12794.5	8182.5	10070.5	10404	18851.5	18011.5	18217.5	18703	17963	17444	18693	17633
575	260.0223	9262.02	C9H11NO6S	-H(-)	Methoxyacetaminophen sulfate	6746.5	6739.5	6431	6943	6180.5	7883.5	8604.5	6977.5	6168.5	7386.5	6847.5	7136	6786	6380.5	9322	10976.5	11136.5	9046.5	7948	7621	10667.5	10034.5	9587	9216	9079.5	9303	9199.5	8276.5	7938.5
576	260.1224	5296.04	C14H19N3S	-H(-)	Thenyldiamine	5006.5	4899	3551.5	4417	4115.5	6534.5	5899	4603.5	4786.5	4786.5	4419.5	4660.5	4475.5	3857	4584.5	3973.5	6080	5180.5	4061.5	4577	7339	11802.5	11076	10829.5	11312.5	9711	11241	10745	10224
577	261.0908	13280.7	C10H18N2O4S	-H(-)	Hydroxyprolyl-Methionine	11612.5	10351	10162.5	10159	6875.5	27904	20807	10800.5	9193.5	11980.5	9214	11411.5	10773.5	9861	10712	8621	31030.5	24698	6844.5	11988	15675	27127.5	25933	23563	26788.5	24132.5	22913	23423	23029
578	261.1130	11630.2	C15H18O4	-H(-)	Dihydro-methoxy-[(methoxyph...	8234.5	8246	7987.5	8038.5	8730	14518	13825.5	9841.5	9766	11003	9548	9441	8457.5	8500	8960.5	9146	14353	12186.5	9945	8970	10688.5	23565.5	20101.5	19825.5	20435.5	19215.5	19427.5	18396.5	19824
579	261.1347	15636.1	C12H22O6	-H(-)	Phaseolic acid	20538.5	8930	10162.5	10180.5	8455.5	13434	16626.5	10214.5	10113	15040.5	9335	10873.5	8808	10199	9649	9062.5	27164	18157.5	11080.5	11737	134745	27331.5	26324	28265.5	24454	24751.5	25843.5	24514	23462
580	261.1495	20192.1	C16H22O3	-H(-)	bis(methylbut-en-yl)benzene...	17257.5	16369	19712.5	16909	14872.5	27796	22071	16633	17166.5	17582	16697.5	15885.5	17722	17057	17972.5	16014.5	27556.5	25591	17672.5	16263.5	25879.5	39260.5	38280	36588.5	35787	33925	34780	34967	35427
581	261.1697	6051.69	C13H26O5	-H(-)	Glyceryl hydroxydecanoate	4706.5	4973	4460	5303.5	4407.5	7965.5	6765.5	5182	5592.5	5878.5	5248.5	4481	5106.5	4918.5	5045.5	4421.5	9091.5	7181.5	5713.5	5786	8316.5	11640	11225.5	9734.5	9751.5	9832.5	9549.5	10386.5	10058.5
582	261.1856	9403.23	C17H26O2	-H(-)	Santalyl acetate	8737.5	9389	8141.5	8659.5	8041.5	12095	12446	7769.5	8614.5	7744.5	8355	7627	7787.5	7950	8563	8408	13080.5	10281	8689.5	8777	9900.5	13992.5	12950.5	13174	14008	13360	12506.5	12441	13442.5
583	262.1230	3691.88	C18H17NO	-H(-)	E,E)-Lansamide I	2550.5	1894.5	2595	2341.5	2303	5447.5	4297	2418	2356	3220.5	2458.5	2899	2386	2843	2094.5	2611	5128	4244	2802.5	2704	2876	5097.5	4984.5	4792	4847	5234	5348	4271	4726
584	263.0388	24134.4	C13H12O4S	-H(-)	R,2R)-[(Dihydro-hydroxy-nap...	12071.5	17808	19289.5	16270.5	12770.5	95978.5	62536.5	13973.5	17083.5	18087	15425.5	12694.5	15612	14571	12852	12148.5	102716	77996.5	13697.5	17606.5	13325	27085.5	26020	25145.5	25248.5	24107.5	25971.5	23997	23692.5
585	263.1034	14371.3	C13H16N2O4	-H(-)	Acetyl-formyl-methoxykynure...	5364	6352.5	5640.5	5968	5042.5	10275.5	9993	6085	5698	7135	6261.5	6044	6345	5760.5	5270	5045	11586	9879	6574	6569.5	8150.5	13410.5	11074	12102	12916	11732.5	11410.5	11773.5	11895
586	263.1651	115820	C16H24O3	-H(-)	Oxo-dinor-phytodienoic acid	90260	88244	91136.5	81962.5	85568	77902.5	82059.5	87372	83467	87297.5	86649.5	88674.5	86006.5	86326	85670	86949.5	75854.5	70642.5	85236	92156	97417	455794	439544	434142	437120	435712	435848	441635	443036
587	263.2391	7209.32	C18H32O	-H(-)	Tetradecenyl)cyclobutanone	5927.5	8165	7745	7605	6167	6690	7850.5	7246	7900.5	6932	5663.5	6962.5	5983	8122	6624.5	4773.5	8752	8387	7762.5	7642.5	7899.5	10194.5	9052	10806.5	9432	9795.5	9624	8954.5	8375.5
588	264.0884	5828.66	C13H15NO5	-H(-)	Phenylacetoxy)propionylglycine	4574	4297	4776.5	4499.5	4351	6775.5	7030	4277	5193.5	5265.5	5675	4360	4786.5	5027.5	5023	5465	6997.5	6626.5	5059.5	4871	7238.5	9294.5	9861.5	10041.5	9371.5	8778.5	8719.5	8784	8055
589	264.1596	47062.3	C15H23NO3	-H(-)	Oxprenolol	21384	20304	20251	20523	19073.5	142828	75577	17985.5	20991	21166	19881.5	18085	20141.5	20080	20014	18777.5	166763	107766	18736.5	22383	20366	90109.5	86631.5	85522.5	87910.5	83579	87361	84760	85689.5
590	265.0466	12563.3	C12H14N2OS2	-H(-)	Methoxybrassinin	13839	7908	9235	8487	7168	12570.5	12686	9804.5	10297.5	10446	9106	16031.5	14956.5	14557	13304	14471.5	16534.5	12322.5	13104.5	12270	13492.5	17474	16176.5	16998	17075	16936	15337	15296	14796
591	265.0748	19470.5	C16H12NO3	-H(-)	Ungeremine	17151.5	15527.5	15226.5	15254.5	12870	14865	16687	15145	15957.5	18030.5	17014	16723.5	16290.5	14955	14066	16363	19033	14989.5	16522.5	16739.5	35759	43298.5	38580.5	39746.5	39487.5	39436.5	38456	39859.5	36294
592	265.1086	5.15303e+06	C14H18O5	-H(-)	Trimethoxycinnamyl alcohol ...	6160080	6132386	5948728	4888581	3.50414e+06	4.92592e+06	5720887	5439180	5427493	6.1218e+06	5.81208e+06	5.31963e+06	5270388	5341429	4.44993e+06	4916639	5.21893e+06	6442382	5561307	6.90779e+06	7630951	6.95524e+06	6.47849e+06	6.43611e+06	6.39124e+06	6.24737e+06	6.23882e+06	6238874	6109860
593	265.2172	17108.8	C17H30O2	-H(-)	Methyl 2E,hexadecadienoate	15807	15426.5	15676	13251.5	9669	16463.5	17686.5	14256	13480.5	15585.5	14924	13913.5	14455	14412.5	13575	12477.5	17182.5	19423.5	14123	18196.5	19913.5	22231.5	22584	20631.5	19356	19395	19135	18467	18599.5
594	266.2123	7201.5	C16H29NO2	-H(-)	Allopumiliotoxin 267A	6013.5	6161.5	5862	5079.5	4230.5	6335.5	6890.5	6001.5	5995	6593.5	6099	5566.5	5642	6063.5	5746.5	5110	8573.5	7071	6277	7660	8484.5	9108.5	8878.5	7657	7351	8119	8037.5	7142.5	7484.5
595	267.0737	27349	C10H12N4O5	-H(-)	Inosine	8381.5	8463	9031	7016.5	7047.5	11097	10499	8411.5	6233	8610.5	6707.5	9156.5	8578.5	8891	8801.5	12200	15029	9857.5	7970.5	11307.5	11436	51637	46570.5	49940	46704.5	47160.5	44091.5	48682	47438
596	267.0881	14380.2	C14H12N4O2	-H(-)	Disperse Blue 1	11246	10688.5	11050.5	11121	10262	12812.5	13032.5	11379	11842	13844.5	11935.5	12690	10698.5	10820	10685	11406	14631.5	12016.5	10766	11719	18458	22985	22525.5	21805	22302.5	22727.5	23482	20693	21479.5
597	267.1031	12517.7	C17H16O3	-H(-)	Eugenyl benzoate	11331	9993	10933.5	9329.5	8388	16808	16530	10238	10666	11414	10780.5	11345.5	11758.5	11112	8797	10706	18396	12224.5	10233.5	11756	13741	18908.5	19781	19585	19080	19050.5	18319	18003.5	17120
598	267.1141	115041	C14H18O5 m2; C16H16N2O2	-H(-); -H(-) [+2] m2	Lysergic acid &1	133602	136200	130158	106493	78387	111476	126760	117112	117390	131094	125210	116158	118188	116356	95184	108440	119964	142528	124452	150578	171359	155152	139575	145884	140957	139204	138440	140996	134270
599	267.1228	109321	C14H20O5	-H(-)	Kamahine C	126429	117912	110324	90064	71544.5	90425.5	111160	97169.5	101256	116224	108368	95482.5	95096	96606	80246	97537.5	103628	129770	106880	130170	150414	135748	129529	135225	133519	127961	130760	135705	130646
600	267.2328	78252.2	C17H32O2	-H(-)	Cyclohexaneundecanoic acid	75484.5	67086	64778.5	71421.5	63514	63277.5	72694.5	69409.5	69144	65884.5	66750	70898.5	65992.5	64892.5	70679	69943.5	65056.5	59746	72565	73090.5	74762	98110	91253.5	91179.5	87125.5	88335	87230.5	87894	85002.5
601	267.2687	6597.56	C18H36O	-H(-)	Stearaldehyde	5273	5293	6065	4990.5	5070	15374.5	7204	5491.5	5678	4896	5512.5	5296	4864	5271.5	5561	5557.5	16081	6352	6296	6262	5591	9599.5	8257	9182	9214	7995	8525	8572.5	8315.5
602	268.1563	6619.05	C15H19N5	-H(-)	Rizatriptan	5042.5	4970	5130.5	5269	4715	6215.5	5826	5351.5	4836	5752	4905.5	4626	5340.5	4795.5	4497	4760.5	5997	5725.5	5369	5407.5	5803	9744.5	10782	10172.5	9160	8878.5	9152	8826	9758.5
603	268.9427	22242.9	C6H6O8S2	-H(-)	Chymopapain	11772.5	16852.5	17463	16411.5	13799.5	67601	68265	13869	16623.5	17942	15048	13181	16927	14302.5	14289.5	12140	79652.5	55044	13130	16717	14654.5	32777	25400.5	27768.5	27255	25625.5	26515.5	26408.5	23982
604	269.0454	11283.4	C15H10O5	-H(-)	Apigenin	9875	9609.5	9328	9108.5	8312	16607.5	17736	9691.5	9200	10573.5	8940	10728	10535	10667.5	8274	9672.5	19816	15264.5	11005	10289	13330.5	13121.5	12907	12816	13848	12596.5	13922.5	11971	12958.5
605	269.0674	12654.4	C12H14O7	-H(-)	Phenylglucuronide	11700.5	9351	9657.5	8539.5	8483.5	13542	14649.5	9798.5	10503	10515	10754	13250	11938	11610.5	10939	11445	16003.5	12836.5	10016	9885.5	17736	18108	18077	15971	18220.5	16777	17016	16005.5	15513.5
606	269.0870	11925.7	C9H18O9	-H(-)	Nonulose	8605.5	6798	6770.5	7647	6774.5	13423	15101	9320.5	8217	11021	7949	10245	7407	9208.5	10823	7029.5	16917.5	10311	7782	8603.5	12805	16654.5	14882.5	14860	14636.5	13914.5	16563	15591	15584
607	269.1749	17225.8	C15H26O4	-H(-)	Ethylene brassylate	12807.5	13281	14124.5	12488	11311	20334	17940	13775.5	13349	14875.5	13745	14372.5	15199.5	13540.5	14928.5	14454	21876	18037.5	15098.5	14227.5	16757.5	29512	30067	29710.5	30133.5	27880.5	26785.5	27071.5	27302.5
608	269.2121	78912.7	C16H30O3	-H(-)	Oxohexadecanoic acid	64620.5	64611.5	63771	60551	59869	91847	82880.5	65245	62083	66609.5	59995.5	67834.5	60379	65036	66625	58751.5	108826	78046.5	62695	68934.5	76301	139567	139108	132314	134064	130399	135698	132564	144538
609	269.2485	400923	C17H34O2	-H(-)	Heptadecanoic acid	409120	345112	349718	365968	349348	401664	404415	373428	349279	359650	383312	391420	354576	336756	385515	372928	417180	377304	425454	401310	382384	671125	601782	596032	588841	567304	586282	584552	587323
610	270.0342	7255.05	C13H9N3O2S	-H(-)	Brassica oleracea Alkaloid	3933.5	6367	6131.5	4635.5	4673	18605.5	18448.5	5007	5077	6232.5	5326.5	4926	5804.5	6214.5	4894.5	4860	18000	15516.5	5107.5	6416.5	4918	11021.5	10290	10653	8281	9939.5	8844.5	9493.5	8750
611	270.2073	34656.8	C15H29NO3	-H(-)	Tridecanoylglycine	15735	15364.5	15109.5	14807.5	13738	21511.5	17733	14565.5	13319.5	14234	15709	14115.5	15398	14163	14888	12963.5	24329	17879	15146.5	14087.5	17406.5	29619.5	28454	28556.5	29749.5	27489.5	30059	28679.5	30337
612	271.0980	9067.57	C16H16O4	-H(-)	C-aglycone	7297.5	7458.5	6645	7216	7008	9489.5	8760	7170	7263	7784.5	7831	8256.5	7018.5	8024.5	8234	7604.5	10185.5	8213	8374.5	7593.5	16035	12017	13143	11030	12008	12450.5	13408	12637	11534.5
613	271.1918	16530.3	C15H28O4	-H(-)	Bisabolene-tetrol	14139.5	12861.5	13468.5	12995	10552	17969.5	16256.5	12661	12823.5	12033.5	13095.5	14045	12048	13143	14006.5	12220	19359.5	15216	12442.5	14271.5	13317	28913	27684.5	26241.5	25207	25463	25090.5	24619	25921
614	271.2282	68233.9	C16H32O3	-H(-)	Hydroxy hexadecanoic acid	50010.5	50488	52602.5	53047	46363.5	67857	62389	52516	50236.5	55149.5	52226.5	56270	50892	53069.5	58534	56002.5	81202.5	56461	56638	62022.5	64253	172392	158375	155523	147672	143462	142922	140206	146692
615	272.1871	6694.78	C14H27NO4	-H(-)	Heptanoylcarnitine	3504.5	3259	4238.5	3179	3407.5	4257.5	5016.5	3176	3637.5	4485	4177.5	3343.5	3527.5	3448.5	3939	3712.5	5111.5	3926	4218.5	3575.5	4014.5	7261	6787	6740.5	7349.5	6977.5	6320.5	5316	5830
616	273.0208	17102.1	C8H19O2PS3	-H(-)	Disulfoton	13798.5	14681	14862.5	15874.5	15486.5	27788.5	23626.5	13816.5	12941.5	15667.5	13403	15456.5	13670	15364.5	18525	16882.5	32932	26822.5	15862.5	14472.5	17870.5	18742.5	18255	18094	18012.5	17899	18097	18400	17497
617	273.0387	12992	C7H15O9P	-H(-)	Deoxy-altro-heptulose phosp...	11023	11279	11288	10623	10605.5	22230	20559	9918.5	10085.5	11847	11917	13649.5	11965.5	12515.5	11767.5	12227	25428	22295.5	11907	11127	19131	16288	18017	16599.5	16135.5	16107.5	15139.5	16145	15450
618	273.0770	9785.61	C15H14O5	-H(-)	Phloretin	9413.5	8710.5	8627	7131	7433.5	10372	10005	7658	7922	9076	7831.5	10190	8744	8515	7768.5	8207	12596.5	9532.5	8070	8499.5	16995.5	12671	10779	10654	12149	11146.5	11939.5	11696	10412.5
619	273.0974	12845.8	C12H18O7	-H(-)	Dikegulac	10603.5	10885.5	10584.5	8769	9128.5	12245.5	12132	10414	8958.5	9820	10576	9112.5	9340	11175	10815.5	10612.5	12835	10980	10813.5	10795.5	15380.5	25773.5	25150.5	24859.5	25184	25873.5	25225.5	24530.5	24630
620	273.1488	11121.1	C17H22O3	-H(-)	Furanoeudesm-en-ol acetate	9035	9509	8632.5	7954	7343.5	11348	10764	19657.5	8811.5	10005	9116.5	9800	9077	8619	9698.5	9322.5	11197	9231	9352.5	9841	11291.5	20411	19949	19964.5	18738	19670.5	21271	18314.5	18711
621	273.1708	12465.2	C14H26O5	-H(-)	Hydroxytetradecanedioic acid	10646.5	9704.5	10854.5	10199	9205.5	11293.5	11106.5	11387.5	9987	11772.5	11768	10542	9619	9769	11246	10384.5	11333	10356	11516	11218	13357	23699.5	22132.5	21038	21608.5	21172	20332.5	21244	22007
622	274.0483	9922.54	C10H14NO6P	-H(-)	Paraoxon	9065.5	7117.5	6535.5	5746	6938.5	7717	9282.5	9925	9280.5	10220	12160	9919.5	8093	8771.5	10228	8052	11758	9419.5	8381.5	13379	11571	9131.5	8908.5	9386.5	9400	9781.5	9180.5	9705	9630.5
623	274.1044	8329.7	C10H17N3O6	-H(-)	Norophthalmic acid	12245	5617.5	5577	5823	6109	7591	7018	6797	6369	7132.5	7240.5	11303	10792	10999.5	7033.5	7067.5	7082.5	6106	6797	5942.5	6849	11899	11079.5	12604.5	9767	10439	11283.5	11589.5	8701.5
624	274.1658	4724.08	C13H25NO5	-H(-)	Hydroxyhexanoycarnitine	3930.5	3365.5	3510.5	2879.5	3924.5	6780.5	6169.5	3846	3468	3963	3780.5	3766	3976.5	3374	3936	3622	8402	4463	3523	3374.5	3713	5397	5557.5	5568	5548	4937.5	5886.5	4928.5	5239
625	275.0239	23712.4	C10H12O7S	-H(-)	Dihydroferulic acid sulfate	12172.5	18726.5	20355.5	14023	13442	69524.5	50948.5	14663	14936.5	21370.5	17165.5	13493	17112.5	17096	14349.5	12914.5	79181	68477	15271	20977	19145.5	29760.5	26473	26062	27302.5	26018	27724	24511	25874.5
626	275.0387	11662.4	C14H12O4S	-H(-)	Suprofen oxide	9783	10372	9277.5	10162	8907.5	16495.5	14638	10024	10441	11680	8976.5	11895.5	12121.5	10386	10727	10494	19819.5	16410.5	11464.5	11623	10522.5	13693	12471.5	14438	12463	13457.5	12863	13062	12030.5
627	275.0924	9626.93	C15H16O5	-H(-)	Ascochitine	9075.5	8595.5	8809	8654.5	7752.5	8868.5	9062	8650	9039.5	8657	9038.5	8361	8286.5	8637	8586	8322	10366.5	9212	8618.5	8478.5	12016.5	12125.5	13321	14390.5	12545.5	11910	12345.5	12474.5	12627
628	275.1126	11091.3	C12H20O7	-H(-)	Triethyl citrate	9710.5	7996	8808	9273.5	6700	11275	10727	9421	8503	10463.5	8381	9474.5	9192	9021	9237	7664.5	13362.5	11201.5	8429	10213.5	19567.5	23168	22516	21977.5	22101.5	19788	22368	20354	22131
629	275.1292	10071.1	C16H20O4	-H(-)	Acetylpterosin C	9650.5	7784	8498.5	8792.5	8489	10174	9066.5	9678.5	8495	9082	9203.5	9832.5	8312	8459.5	8536	8686	11407	8598	7947	9155	9661	16629.5	15329	16427.5	15401.5	15818	15324.5	15285.5	14743
630	275.1661	35128.9	C17H24O3	-H(-)	Cyclandelate	30150.5	30245	28760.5	32791	31426	41021	37990	29490.5	33186.5	31978.5	29798	31688.5	31503.5	32617	31757.5	28127.5	41923	33196.5	30677	32357.5	31564	61785.5	61006.5	59354.5	59937.5	59922	61007	60870	57495.5
631	277.0720	26837	C14H14O6	-H(-)	H,8H,9H-furo[h]chromen-one	27273	24197.5	22984	23726	25425	19508.5	26009	26771	26881.5	26799	25542	25907	25445.5	25626.5	23277.5	25717	24191	21453.5	29056.5	28206.5	30728.5	26207	27305	29497.5	27988	27811.5	26663.5	28530	29161.5
632	277.1083	11414.5	C15H18O5	-H(-)	Hydroxy-methoxydihydrokawain	10240	9236	9091	8990.5	7545.5	12784	11683.5	9614.5	10278.5	10029	9703.5	10048.5	9245.5	9256.5	9049	7351	14410.5	10708	8888	9112	11813.5	17033.5	17372.5	17343	17275.5	16821.5	16185.5	15354	17604.5
633	277.1445	37121	C16H22O4	-H(-)	CEHC	24410.5	24029.5	26306.5	24320.5	20732.5	109262	60679.5	24715	26333.5	30259	25889	25241.5	25093.5	22659.5	27052	23507.5	108739	55294.5	24162	26676.5	30025.5	56261	58456	55578	58008.5	55271.5	54498	58486	57301
634	277.2175	112062	C18H30O2	-H(-)	Linolenic acid	76519	73557.5	74303	68840.5	61328.5	61348.5	74458	69986.5	71944	74861.5	70976.5	70097.5	71989.5	70341.5	65295	68284	61268	63049	76054.5	80133.5	84648	92739.5	86987	89025.5	86884	83923.5	83591	85893	81589
635	278.0536	5355.74	C8H14N3O6P	-H(-)	Cidofovir	5701	4543	4411.5	4322.5	4006.5	5778.5	5371.5	4978	4504	4600	4969	5266	5010	5366.5	4256.5	5613	6200	5787	4864.5	5867	6464	5154	6392.5	6171	6176	5044	5761	5268.5	5810.5
636	278.0840	5841.9	C12H15N4O2S	-H(-)	Thiamine acetic acid	4999.5	4128	4758	4491	4064.5	16625.5	13700.5	4396	5000.5	4186.5	4471.5	4509	5024	4720.5	5127	4235	19710	7091	5001.5	4279	5825	6935.5	7671.5	7051	7099.5	7153.5	7593	6763.5	7237
637	278.1140	5356.98	C13H17N3O4	-H(-)	Asparaginyl-Phenylalanine	4370	4506	4273	3873	3586.5	5851	6042.5	4500.5	4782	4614	4952.5	4466.5	4064.5	4093.5	4876.5	4214	6161	4936	4799.5	4907.5	5288	8737.5	7828.5	7531	7965.5	7935	7584.5	7336.5	7329.5
638	278.1631	5458.96	C13H21N5O2	-H(-)	Etamiphylline	3799	4207.5	4273	3803.5	3337	6159.5	5761.5	3945	3995.5	4018	3950	3991	3776.5	3772	3484.5	3786.5	6011	4696	4226	4408	4815	5748	6117	5714.5	5605.5	5557.5	5798	4943.5	5432.5
639	278.2487	26769.4	C18H33NO	-H(-)	Linoleamide	27547	27491.5	30623.5	29430	28031	25939	31480	27563	30158	24538.5	27988.5	27950.5	29268.5	28076.5	28588	28466.5	28603	24467.5	28350.5	28895	29627.5	30745	28976.5	27966	29074	30752.5	30078	29401.5	26802.5
640	279.0548	15387.9	C11H12N4O3S	-H(-)	Sulfametopyrazine	11239.5	10784	12152.5	11488	11688.5	15005	14484.5	12137.5	13044	14675	13407.5	13081.5	12365.5	12889.5	12346.5	12167.5	17160.5	14062.5	13705	12138	18435.5	26120	24047.5	24177.5	25881.5	24337	25495.5	23890.5	23691.5
641	279.0672	9845.18	C17H12O4	-H(-)	Hydroxy-(methylbenzoyl)-4H-...	9762.5	7968	7870.5	8718.5	8168	8555	8432.5	9035	8660	10414.5	9208	8947	8512.5	9207	9794	8850	9278.5	8081	9399.5	9130.5	12528.5	12094.5	11798	12222	11990	12091	11913.5	12105	12879
642	279.0866	13740	C14H16O6	-H(-)	Gravolenic acid	12161	10485	10103	10056.5	9720	14245.5	13675.5	12283	11268	11357.5	10220	11722.5	10121	11081	10407	11701.5	16950	12497	11366	11445.5	20038.5	29510.5	29725.5	27438.5	28090	27630	26652.5	26028.5	28629
643	279.1035	8350.78	C18H16O3	-H(-)	Phenprocoumon	7629	7442.5	6699	7020.5	6856	7721.5	7606.5	6552.5	7790	7046.5	8031.5	7403.5	6753.5	8666.5	6725	7023.5	7941	7906	7671	8373.5	10450	11819	12188.5	11908.5	11770	11576.5	10983	10710.5	11684.5
644	279.1239	42570	C15H20O5	-H(-)	Artabsinolide A	15758	15346.5	14427	14862.5	13741.5	15653.5	17734.5	17527	17716.5	20705	16097	18322	15726	16992	15573	14889.5	17417	14739	14897.5	16668	23010.5	36615	35645.5	36761	36556	37005	39339	37235	36119
645	279.2334	688114	C18H32O2	-H(-)	C18:2	161160	145221	155622	152720	153188	139054	160970	155174	156024	151585	154021	159007	155770	153966	156307	155558	134410	127312	166922	170272	163877	319392	282810	297354	292889	291468	288704	306210	301370
646	280.0978	6260.96	C17H15NO3	-H(-)	Juzirine	3724	3774.5	4648.5	3562.5	3313.5	4638	4104.5	4861.5	4658	5031	4506.5	4895.5	4545.5	4929	4631	5398	6032.5	4376	4250	4664.5	5900.5	7825	10747.5	10466.5	10232.5	9605.5	8714.5	9724	10403.5
647	280.2645	210493	C18H35NO	-H(-)	Oleamide	232091	226192	234962	237554	251192	203914	237218	230249	232563	219862	227107	234968	228849	235702	242161	242482	247234	186695	229032	226499	221050	255373	235257	236240	233766	228966	228598	227066	229289
648	281.0467	12313.8	C16H10O5	-H(-)	Methylcoumestrol	9738.5	9297	10807	10247	9915	17613.5	14798.5	11644.5	11527.5	11054.5	9424.5	10747.5	9876	10686	10969.5	11166	20766	15490.5	10253.5	11820	12859	14904.5	14342	15165.5	14969.5	13778.5	14350	13331	12947
649	281.1034	26435.1	C14H18O6	-H(-)	[dihydroxy-(hydroxy-methylb...	30738	22885.5	22119.5	22331.5	19201	28631.5	30062	25278	22461.5	26582	29194.5	25670	24654	25561.5	21441.5	20622	33030	27771.5	28555	26389.5	29182	39429	37080.5	36603	37860.5	34256.5	34888	34818.5	34700.5
650	281.1609	30848.7	C12H26O7	-H(-)	Hexaethylene glycol	25033.5	22786	24042.5	23101	23832	33528.5	30471	25058.5	25907	28288	25552.5	27418.5	25734.5	24943.5	28491.5	27432	30685	27678	26794	27465	27207.5	74874	70655	71565.5	71069.5	66975	71616.5	68813.5	67824.5
651	281.1756	25554.1	C16H26O4	-H(-)	Lactapiperanol C	23363	20621.5	22203	20173.5	21113	25857	25644	23777	20088.5	23559.5	20831.5	23306.5	22206.5	20552.5	21746	21033.5	29664.5	23578	23292.5	23528.5	24169	44932.5	45198.5	43611.5	43917	42364	41105.5	41201.5	41606.5
652	281.1913	16339.7	C20H26O	-H(-)	Vitamin A2 aldehyde	14174.5	13509.5	13125	13820	12838	17102	16009	14349	13211.5	14645	14217	15168	12877	13586.5	15232	13548.5	19529.5	15129	15234.5	15824	14560	27280.5	25429	25157.5	25958	24193	24418.5	23282.5	24305
653	281.2128	19765.2	C17H30O3	-H(-)	Oxabicyclo[3.1.0]hexane-und...	17750	16659.5	16305	16642.5	15359	20957	19738	17668	16646.5	16813.5	16620	18037.5	15485.5	15752	17171.5	16499.5	24291	20035.5	18588.5	17242	19026	31358	28314	29753	28595.5	26206	26615	27433	25386
654	281.2486	2.63916e+06	C18H34O2	-H(-)	Oleic acid	1.71376e+06	1629206	1683987	1.64539e+06	1639485	1458094	1680454	1.66227e+06	1.6665e+06	1657340	1642761	1.69961e+06	1.64541e+06	1614832	1.67388e+06	1674370	1.44057e+06	1.38697e+06	1735588	1.74085e+06	1765337	2.216e+06	2.05337e+06	2.09662e+06	2.04836e+06	2014484	2004738	2064432	2.08122e+06
655	282.0848	10539.5	C10H13N5O5	-H(-)	Guanosine	8784	7631.5	7652.5	8127.5	7734	9439.5	9042.5	7653.5	7901.5	8931	7711.5	8587.5	8076	8373	9001.5	10057	10114	8199	9106	9103	10593	14788.5	14678	13775	13335	12821	12504	12369.5	12610.5
656	282.1700	23562.6	C15H25NO4	-H(-)	Hydroxymetoprolol	23104.5	20214	20259	19933	18074.5	20161.5	23230.5	22613	22554.5	21492.5	21711	21641.5	22237	19735	22715	24972	21026.5	19801.5	22682	26991	25365	37716.5	34277	34278	32815.5	32147.5	34021	32565	33639
657	283.0859	19898.5	C12H17N2O4P	-H(-)	Psilocybin	13554.5	13957	14667.5	11731	9930.5	53477	40038.5	13938	13926	17521.5	14017	12676.5	15251	15172.5	11882	9024.5	60714.5	47318.5	12645	14658	18402.5	30166	27866.5	27731	27460	25805.5	26521	29269	26584.5
658	283.1185	115304	C14H20O6	-H(-)	Phenylethyl glucopyranoside	140940	134270	123138	106645	85381.5	109812	129746	110347	106236	123315	119528	105694	98965	111804	96916.5	115334	128347	133751	115442	140908	160170	147132	135260	139062	137320	139366	139559	136054	135112
659	283.1546	25727.7	C15H24O5	-H(-)	dihydroartemisinin	21332	19545	20120	19669	16924.5	34737.5	31110	19175.5	21999	22953.5	19600.5	22585	19701.5	21288.5	20894.5	19106	37446	26355	20989.5	23487.5	27708.5	41108	38376	37220	37861.5	35668.5	38573	38852	37615
660	283.1913	22077.6	C16H28O4	-H(-)	S)-Juvenile hormone III diol	16213.5	17889.5	18656	16927	14527	24414.5	21083	18298.5	17741.5	18438.5	17574	19064.5	17466	17723	18734	16334.5	27185	21289	20061.5	18892.5	23748	34854.5	37006	33970.5	36687.5	33901.5	34499	33120.5	36512
661	283.2060	16817.8	C20H28O	-H(-)	Retinal	14136.5	14399.5	13189	14050	13384.5	18400	17562	14125.5	13220.5	12160.5	15033.5	14673.5	12609	12687	13624	13746.5	20462	15864.5	14233	14261	14732	33406	30253.5	30626.5	33097.5	30986	32248.5	32344.5	31245.5
662	283.2285	25620.4	C17H32O3	-H(-)	Avocadyne	21609	20661.5	18487	21488.5	20088.5	35642	28126.5	20826.5	20851	21065.5	22175.5	21308.5	19461.5	20108.5	21369.5	19062.5	38045	25757.5	21342	22806	23448	42861	37233.5	38217.5	40101.5	37499	38186.5	37355	37173
663	284.1217	30995.6	C16H19N3S	-H(-)	Isothipendyl	35871	32713	30752	27513.5	22993.5	34376	34267	29860	26821	29412	29809.5	29101.5	27105	27948	28132.5	31386	38612	34390	31248.5	36638	37698	46714.5	43987.5	41570.5	42395.5	42150.5	41619	39505.5	42377.5
664	284.1405	15427.1	C16H19N3O2	-H(-)	Cynometrine	13985.5	12228.5	12603.5	13249.5	11304.5	31922.5	27025	13417	12395	12711.5	13361	14458	11874.5	11595.5	13074.5	12715	37163	17987.5	14554	14818.5	14531.5	25277	23554	24018.5	23020.5	23468.5	22797	22299	23044.5
665	284.1514	16016	C15H19N5O	-H(-)	Monodesmethyl-rizatriptan	15533.5	13516	12335.5	12421	11292.5	19020	17186	13175.5	13325	14947.5	13206.5	14697	13911.5	12736.5	13812	13980.5	21121.5	15350	15180	15851.5	15465.5	30284.5	26313	27225	26859	25619.5	26274	25220	25800.5
666	284.2242	12770	C16H31NO3	-H(-)	Myristoylglycine	10744.5	9422.5	9062	10211	9604.5	14880	13069.5	10357	9297	10369	9938.5	10908	10046.5	9621	10679.5	10541	17748.5	13861	12229.5	10689.5	11053.5	18857.5	19024	19438	18612.5	17604.5	18569	18088	18625
667	285.0622	23523.4	C12H14O8	-H(-)	Methoxyfukiic acid	16487	24331	24177	18175.5	14485	49412.5	41109	19432	19859	20646	20907.5	15992.5	20329	18173	16193	13201.5	55108.5	47188.5	18221	22407.5	22701.5	36055	34477.5	32317.5	32217.5	30471.5	31376	29601	30978.5
668	285.0813	19286.9	C13H18O5S	-H(-)	{[(methoxyphenyl)-methylpen...	12391	15588	15733	13797.5	12317.5	45632.5	35519	14925	14649.5	16715.5	15216.5	14714	14771.5	15848.5	14087	13285	53594.5	41393	14743	16176.5	20290.5	27741.5	25453	26494	26745	25235	23528	25279.5	24631.5
669	285.0972	14255.8	C13H18O7	-H(-)	Salicin	11446.5	11009.5	10884.5	11846.5	11644.5	17367	15351.5	10464	11133.5	11328.5	11665	12712	12235.5	10884.5	11918.5	11327.5	19051	13542	11929.5	11740	15179.5	25578.5	25450.5	23856	25620	24752.5	23626	23065	22078
670	285.1467	14469.5	C14H18N6O	-H(-)	Abacavir	11006.5	10466	10862	10603.5	10634	18907	15911.5	12426	13490.5	12943.5	11692.5	12359	12340.5	11571.5	11856.5	10749	17582	15190	11668.5	12999.5	13705	35491.5	33024.5	34391.5	32768	32340.5	31675.5	32314	30646
671	285.1852	9009.41	C19H26O2	-H(-)	Androstenedione	7640.5	7983.5	7071	7232.5	6880	9496.5	9006.5	7558	7154.5	7592	8071	7515.5	7324.5	7194	7202.5	7196.5	12019.5	9217.5	8193.5	7457	8193.5	15966.5	16062.5	15167	15119	13391	14067.5	13943	14190
672	285.2075	28256.5	C16H30O4	-H(-)	Hexadecanedioic acid	20065	19696.5	20290	21820	18804.5	27432.5	22933.5	20173.5	20440	21677.5	19063.5	20357.5	18723	19331	21782	20627	29944	20897.5	21480	23870	25718	45723.5	46303	41246	40796.5	39949	40791.5	45511	42573.5
673	285.2431	15314.1	C17H34O3	-H(-)	Avocadene	11683	12185.5	11850	13037	11983	23534	17641	12805	12198.5	11898.5	12571	14649	12093	12794	11273	13435.5	25627.5	14521.5	13398.5	13426	15080.5	28033	29122	26960	25933.5	27445	24223	25020.5	23835.5
674	286.1398	8016.11	C12H21N3O5	-H(-)	Acetyl-ala-ala-ala-methylester	7394	5626.5	5534	6218.5	5093.5	10670.5	8566	6408	6072	8397.5	6221.5	7411	7337.5	6922.5	6859	7644	10615	7725.5	6684.5	6366.5	10179.5	15136.5	15036	15004	15691	14520	15312	11957.5	13936
675	286.2388	17674.5	C16H33NO3	-H(-)	Lauroyl diethanolamide	15176	15044	14506.5	14408	14229	39187	29178.5	14635.5	14401	14842	15309.5	13028.5	13648.5	15043.5	14591	13834.5	44202	29346.5	15831.5	14747.5	13431	20038.5	18065.5	18948.5	18739.5	19216	18972.5	18319	18432.5
676	287.0556	19916.5	C15H12O6	-H(-)	Eriodictyol	13014.5	19286	16958	16268	14120.5	46416.5	39647	16179	16563.5	18964	15050.5	11628	16118	17471.5	13821.5	12012.5	56038	44904	14706.5	18878.5	28236.5	26502	25697	27257.5	25381	24254.5	24341	27113.5	24094.5
677	287.1289	14791.7	C17H20O4	-H(-)	Methoxymucidin	13073.5	12606	12716	10651.5	8856	15244.5	14357	11531.5	11189	12175.5	12783	12565	11775.5	12382.5	10417.5	12377.5	14874.5	14693.5	12791	13309	16108.5	21203.5	19534.5	21968	20566.5	19163	19523.5	17867.5	19792.5
678	287.1857	12190.6	C15H28O5	-H(-)	Hydroxypentadecanedioic acid	10581	9556.5	10351.5	9739.5	9081.5	10918	12236	10029	9753	11436	10936.5	9855	10307.5	10979	11049	9455.5	11690.5	11075.5	11512.5	11967.5	13589	21165	19462.5	20794	20531.5	21571	20167.5	18779	18136
679	287.2022	10314	C19H28O2	-H(-)	Dehydroepiandrosterone	9586.5	8796.5	8622.5	9480.5	8580	12793	10719	8905	9367.5	8636.5	9598.5	9683.5	9755	8177.5	8899.5	8296	12919.5	12343	10659.5	9140.5	9041	18412.5	16342.5	17597	15880.5	14767	15557.5	16338.5	16241
680	287.2228	14335.8	C16H32O4	-H(-)	Dihydroxyhexadecanoic acid	11275.5	11093.5	9395	10755	9801.5	14921	14426	10791	11692.5	11572	10527	12464	10335	11563	11387	10573	15328.5	14106.5	9437.5	12611.5	13518	24197	24403.5	24018	23126.5	22450	24687.5	23630.5	23050
681	288.1242	6532.93	C16H19NO4	-H(-)	Benzoyl ecgonine	4912	4279.5	5023.5	4802.5	3640.5	6238	5857.5	4007.5	4001	4387	4534.5	4249	4176	4076	4698	4043	5981.5	5463	4070	3949	7248	7671	6909.5	7558.5	7467	7202.5	7143	8466.5	6552.5
682	288.1810	4312.27	C14H27NO5	-H(-)	hydroxyhexanoyl carnitine	3300	3338	3661.5	2904	3292.5	3473	4516.5	3933	3312	3349.5	3644	3337.5	2951	3044	3719	3080.5	5110.5	4015	3931.5	3676.5	3835.5	5590	5781.5	5882	5316.5	5940	5159.5	5464	5725.5
683	288.9492	15619.7	C10H10O2S4	-H(-)	Bis(methyl-furanyl)tetrasul...	7622.5	10331	10158	8573.5	7256	55724.5	45201	8386	8775.5	10653.5	9393	6888.5	9029.5	9397	8288.5	6401	66606.5	48007	7943.5	11065	8661	22382	17277.5	19800	18161	17049.5	17377	17902.5	18910
684	289.1444	12129.7	C17H22O4	-H(-)	Dehydrogingerdione	9205	11004.5	9399.5	9566	9341.5	19254.5	15982.5	10115	10081.5	10269.5	10330.5	8948.5	9930	9451	10353	9155.5	19793.5	17336.5	10049	10334.5	12218.5	20065	20024.5	19793.5	20296	20090	19114	19754	20262
685	289.1649	9633.93	C14H26O6	-H(-)	Octen-yl hexoside	9594	7782	7583.5	8238.5	7711	10871.5	11670.5	7953	8094	8983	8514	7835.5	8425.5	8741.5	7625.5	7409	13094	11129	7663.5	9762	11879.5	16874	16741	15352.5	15538	16812.5	16452	15968.5	15972
686	289.2173	13268.4	C19H30O2	-H(-)	Androsterone	11974.5	12808.5	12592	11379	10506.5	17941.5	15090.5	11790	11981.5	10634	12143	12572.5	11767.5	12499.5	11667.5	11902.5	18272.5	16064	12390	14206.5	12824	19012	16722	16808	16358	16000	16539.5	17211	16817
687	290.0710	11138.3	C11H17NO6S	-H(-)	Hawkinsin &1	6866	8242	8316	6717	5726	28446	21486.5	6778	7084.5	8659.5	6355.5	5847.5	7756	7418	6471.5	5407	30785	26078.5	5783.5	8832	11430.5	13776	13216.5	12831	12349.5	12369.5	12543.5	13140.5	12250
688	290.0875	7049.14	C11H17NO8	-H(-)	Anhydro-acetylneuraminic acid	4385	4915.5	5761.5	4525	4489.5	13749.5	10924	4779	5174	6159	4294	4372.5	5706.5	5329	5354.5	5449	16384	12665	4961.5	5712.5	6094.5	11575.5	10254.5	9775.5	9793	8763.5	9785.5	9514	10273
689	290.1150	8024.05	C14H17N3O4	-H(-)	Seryltryptophan	8222	7192.5	6717.5	6109.5	4784.5	9630.5	8556	6160.5	6507	7885	6914.5	7007.5	7583	7035.5	6537.5	5824.5	10169.5	9046	6657.5	8017	8980	9988.5	9266	11208	10243	10509	9837	10688	9401.5
690	291.0687	34086	C15H16O4S	-H(-)	(diphenylpropoxy)sulfonic acid	17884	26154	27719	19516.5	15019.5	109326	80384.5	16949	18172.5	20746.5	27498.5	16891	20039.5	20351.5	20309.5	17205.5	114369	77292	15781.5	21426	21008.5	37488.5	41705.5	40152.5	38413	36967	37912	37880.5	38661.5
691	291.0835	14432.6	C10H16N2O8	-H(-)	Edetic Acid	9226	10740.5	10788.5	9709.5	8871	28998.5	23178.5	9870.5	9960.5	11484	10258.5	9665	10184	10489.5	9677.5	9471	32295.5	25510.5	10419	10110.5	12617.5	17292	17708	19151.5	16746	17514.5	16759	14830.5	15419
692	291.1013	9498.43	C11H20N2O5S	-H(-)	Glutamyl-propylcysteine	6368.5	6759	7171.5	6003.5	6158.5	19247	14528	6632	6684.5	7945	7086	7044.5	7201.5	8337.5	7032	7191	19849	15507.5	7540.5	8118	9881	14121	14684.5	15003	14356.5	13610	13907	14587	14051
693	291.1243	17664.9	C16H20O5	-H(-)	SB 206553 &1	10120	11316.5	11639.5	9890.5	8913.5	21859	18252	9729.5	9962	12380.5	11768	11075	10133.5	9804.5	8938.5	8493	25905.5	19050.5	9822.5	12028.5	13108.5	20614.5	19139	20010	18983.5	18952	18800.5	19474	19484
694	291.1612	21527.2	C17H24O4	-H(-)	Acetoxyfukinanolide	21273	19373.5	17205.5	18338.5	16762	21732.5	22034	19315	18091	19593.5	20974.5	20314	19385	18643.5	17299.5	18585	24518.5	22402.5	18566	20073	22773	30949	29583	32655.5	33097.5	32502	31417.5	32472	29415.5
695	292.1294	5754.86	C14H19N3O4	-H(-)	Glutaminylphenylalanine	4087.5	3650.5	4212	3804	4238.5	5426.5	5244.5	3981	4344.5	4060	4887.5	4429	4575.5	4065.5	4189.5	4527	5883.5	5607.5	4661	4889	4827.5	7254	7779	6314.5	6537	6625.5	6531	6621.5	6103.5
696	292.9826	49042.7	C5H12O10P2	-H(-)	Deoxy-ribose bisP	52094	47598	48100.5	47008.5	55580.5	44284.5	47788.5	61312.5	46327	67193	49900.5	71202.5	48553	47682	49894.5	47931.5	56896.5	46136	47625	50549.5	47024	51201.5	53332	50553.5	47847.5	52198.5	53779	50160	52564
697	293.0821	9445.04	C10H18N2O6S	-H(-)	Acetoxy-methylisoflavone &1	8908.5	8128	9238	8012	7256	8497	9950	8751	8392	8525	9370.5	9103	7963	7947	8105.5	8896	10184.5	8534.5	10011.5	9009	13098.5	12904.5	11381.5	12152	12228	11095.5	11259.5	11335.5	11004
698	293.1029	10853.1	C15H18O6	-H(-)	Cyclocalopin F	9656	8909	7983	8210.5	7817	9647.5	9554	9080	8069	10462.5	11051	9217	9228	10036	9619.5	9517	10568	9451	9471.5	9448	13401.5	18845	17058.5	17520.5	18525	17220.5	17765	17295.5	15927.5
699	293.1195	8622.4	C19H18O3	-H(-)	E)-[Hydroxy-(methyl-1,butad...	10130	6455.5	7100	6762	6410	9907	8452	7360	7214.5	8167	7084	8282	9065	7333	8258.5	6783	9286.5	8128	8293	8167	16831	13306.5	13543	13362	13616.5	13099	12341	12075.5	13164
700	293.1398	17334.3	C16H22O5	-H(-)	Tocopheronic acid	14135.5	15321	14283	13413	12952.5	14942.5	16438	15023.5	14152.5	16842.5	14289.5	14882	15081	14390.5	15650.5	14816	15075	15938.5	15386	15880	19951.5	32344	31845.5	30867.5	29568	30111	29934.5	27670.5	30762.5
701	293.1496	8850.87	C15H22N2O4	-H(-)	Isoleucyl-Tyrosine	6344	6781	6743	6582	5898	11070	9757	7695.5	6255	7430.5	7296.5	7335.5	6981	7344	7979.5	7260	11360	8477.5	6260	7606.5	8760	15497.5	13692.5	11426	13087.5	12609.5	12999.5	11255	13082.5
702	293.1783	182080	C14H30O4S	-H(-)	Sodium Tetradecyl Sulfate	153396	151916	145116	135040	120494	131212	147544	149102	150250	163301	147460	149446	139574	141322	144173	138636	147817	122698	151437	171332	184048	235579	217961	210342	212474	210895	214543	212830	214496
703	293.2477	8590.75	C19H34O2	-H(-)	C19:2	8317	7661.5	6970.5	6710	6145.5	8584.5	8177.5	8134.5	7138	7739	6932	7621	7146.5	6872	6478	6809.5	8181	7543	8030	7970	8234	10673	10624.5	9968.5	9702	9742	10454	10056.5	9690.5
704	294.0499	6442.12	C8H14N3O7P	-H(-)	Aminoimidazole ribonucleotide	6774.5	4954.5	5022	4876	4613.5	9196.5	8197	5823	5113.5	5381	5572	6341	7088	6220	6216	6710	10306.5	7098	7690.5	6184	6231.5	6202	7738.5	6708.5	6986.5	8064	7373	6660	6385.5
705	294.0980	5628.1	C14H17NO6	-H(-)	Prunasin	4349	4377.5	4375	4692	4458.5	5573	5763.5	4510	5021	5024	5405	4828	6459	4328	5136.5	5142.5	5440.5	4766.5	4277	4759.5	6145.5	10180	9536	9925	9158	8411.5	10483	10185.5	9036.5
706	294.1124	4913.95	C18H17NO3	-H(-)	Hydroxyheptaphylline	3529.5	3076.5	3329	3533.5	4033.5	3601	4340.5	4209	3753.5	3697.5	3699.5	4329.5	4571	4223	4924	4472.5	4440.5	3518	4379	3020	5108	7310	6794.5	7297.5	6976.5	6611.5	7068	6594.5	6344
707	295.0819	14086.1	C14H16O7	-H(-)	(ethenylphenoxy)-trihydroxy...	15056	10105	9858	10210	9621	13950	13468	10791	12124	12526.5	10832	17500	16906	14846.5	12515.5	14742	17968.5	12087	14092	12189	36665	25223	24312	24211.5	23768.5	23980	23811	23632	23378.5
708	295.0970	8737.24	C18H16O4	-H(-)	Demethoxyegonol	7618.5	7518	7216	6777.5	7317.5	9299	9250.5	7456	8001.5	7733	5989	7988	9031.5	7113.5	6588	8356	11080.5	9075.5	8107.5	8594.5	12132	13021.5	12247	12398.5	14003.5	11009	13554	11167	11760.5
709	295.1190	14192.7	C15H20O6	-H(-)	Deoxynivalenol	12156	10809	9921.5	10208	9541.5	10429.5	12051.5	10740	10374	12904.5	12242.5	11746	10970	10759.5	11067.5	10402.5	13433.5	10595.5	12167	11244.5	15305.5	26964.5	24945	27055	26822.5	25258	25334	25873	24553.5
710	295.1553	25744.2	C16H24O5	-H(-)	Ovalicin	22013	19447.5	18529.5	18972.5	19694.5	22225.5	22916	20910.5	21007	21881	19664	19584	19533	19259.5	20948.5	20886	22294	19496	19244	22892	21908.5	64906	59895	63750.5	59942	63655.5	61617.5	62607	60524
711	295.1911	18682.2	C17H28O4	-H(-)	Tanacetol B	15012.5	16478	16569.5	14845	13889	17745.5	16365	15510	16127.5	15757.5	13913.5	15019.5	14995.5	13342.5	13920	14521	18252.5	15417	15508.5	16294.5	17699	35634	34350.5	34548.5	37715	35296	35781	34759.5	34951.5
712	295.2274	57836.8	C18H32O3	-H(-)	13hydroxyoctadecadienoic acid	50961	47989	51454	46381.5	45992.5	53536.5	54124.5	49930.5	49382	48980	49408.5	48316.5	47349	50183	47743	46769.5	52679	51474	50108	52409.5	58232.5	66686.5	62548	63925.5	63259.5	62286	59476.5	62419.5	60119.5
713	295.2642	24234.2	C19H36O2	-H(-)	Nonadecenoic acid	21664.5	19357.5	19175.5	18865	18378.5	22636	23603	20046.5	19894	19737	21045.5	21229	18846.5	19401	20196.5	20569.5	21241	19481	21803.5	23700.5	20807.5	31517.5	29460	27706.5	28640.5	27547	27840	28239	27272.5
714	296.1012	5168.5	C11H15N5O5	-H(-)	Methylguanosine	4251	3347.5	4102.5	3369.5	3255	5263	5678	4283.5	3682.5	4030.5	3662.5	3523.5	4365.5	4311.5	5292.5	6382.5	7235	5078.5	5135.5	5138	6497.5	6659	6242	6683.5	6174	6981	6362	6263	5993
715	296.1412	4922.25	C17H19N3O2	-H(-)	GA	3202.5	3679	3285	3145	2795.5	8008.5	8147	4261	3547.5	3842.5	3520	4570.5	4182.5	3522.5	3594.5	4323	10376	5778	3995.5	3928	5311	7649	7475.5	8289	9254.5	7120	8465.5	7591	6799
716	296.1859	6067.54	C16H27NO4	-H(-)	Oxododecanoyl)homoserine la...	3813	4504	4318.5	3833	3507.5	5924.5	5010	3674.5	3925	3629.5	3557	3705	3926.5	3814.5	3590	4208	5543	4794	3527	4479.5	4265.5	7781.5	7472.5	6072	6350.5	5947.5	6551	6522	6692
717	297.0227	11922.4	C16H10O4S	-H(-)	Pyrenylsulfate	9980	10277.5	10030.5	8697.5	7206.5	22718	20783	9240.5	9666.5	10125	9737	9890	9843	9685.5	9834.5	9443	27273	24743.5	8962	9457.5	11218	13879.5	15387.5	13224	15026	12908.5	15458	12806	12705
718	297.0476	850522	C12H15N2O3PS	-H(-)	Quinalphos	257441	600765	604856	383275	217109	4590884	2913189	359436	428682	547202	408640	200352	457566	399080	273020	155470	5.26027e+06	4.24161e+06	269586	580361	321194	1187532	1.0783e+06	1088041	1061305	1042979	1.02788e+06	1043668	1.02692e+06
719	297.1131	46910	C18H18O4	-H(-)	C-aglycone	44015	44300.5	51545	45852.5	31129	94155.5	77855	39928	46531	44017.5	39789.5	41982	40613.5	43631	38232.5	39630.5	102120	86523.5	44546	48594	51094	65421.5	64113.5	59558.5	58128.5	53261.5	52503	53428.5	49183.5
720	297.1343	73387.5	C15H22O6	-H(-)	Toxin T2 tetrol	18780	21691.5	21256	17154.5	15573.5	97879.5	60855	18600.5	20668.5	19921.5	18869	16943	19675.5	18538.5	16726.5	16006.5	117407	85080	17720.5	21871	23311	59451	56040	57997.5	54656	56407.5	55563	54854.5	54476
721	297.2437	248171	C18H34O3	-H(-)	Oxooctadecanoic acid	223186	210213	210622	207072	199887	262022	255076	216345	205684	218202	213256	223300	201436	202500	208018	204376	283535	224397	220158	230616	247572	415833	387152	379406	387698	380751	376840	387050	375911
722	297.2798	71237	C19H38O2	-H(-)	C19:0	70643	63701.5	60476.5	59623	60262.5	74864.5	73028.5	68707	63674	63125.5	68375	66709.5	63491.5	59029	67320	64419.5	78711	66831	72697.5	70085	67705.5	120902	115844	110848	114308	107470	106518	111300	106381
723	297.9660	16984.4	C3H12NO9P3	-H(-)	Nitrilotris(methylene)]tris...	17235.5	19904	19936.5	19411.5	18627	23461	23357	16433	20201.5	18371.5	18499	18718	19429	18283.5	19889.5	19001.5	20774.5	18452.5	17534	17426.5	17891.5	21072.5	20741.5	21016.5	20408.5	19288.5	19903	18425.5	19168.5
724	299.0319	121462	C14H8N2O6	-H(-)	Cinnavalininate	53233	93935	88614.5	72131	52888	444014	311295	65582	70093.5	93102	73250.5	50218	81071	68648	64581	43932	531770	403212	60518	89878	61330	219920	189804	205860	196671	201072	192624	203394	198725
725	299.0446	167225	C10H12N4O5S	-H(-)	Tazobactam	53882	119335	123076	81024	48512	842332	538108	73599	85105.5	108058	84633	48278.5	93698.5	82308	58899	37637	970676	789674	57126	111418	68542.5	240462	232867	221424	215627	213826	212736	217822	220777
726	299.0929	14613.8	C17H16O5	-H(-)	nan	8332.5	10893.5	10755.5	10522.5	7837.5	38330	26980	9431	11259	12799.5	11116	10048.5	10311	10588	10150.5	10302	45063	34994.5	9277	11422.5	17299	23278.5	21325	23433	22270	20730.5	21433.5	21089	21172
727	299.1134	17913	C14H20O7	-H(-)	nan	13270	13400	14414.5	11987.5	10303.5	35226.5	26740	12807.5	14631	15265	13632	13119.5	13397	12936	12899.5	12080.5	39073.5	30476.5	13450	14491.5	17098.5	36243	33634	33828	29959	31432.5	30628.5	30350.5	30075
728	300.0449	38344	C14H11N3O3S	-H(-)	Nocodazole	14211.5	29529	28659.5	21499.5	15260	165732	111262	19438	23213.5	27690.5	21959.5	13525.5	23482.5	21309	17959	13683.5	196310	156268	18766	29004.5	21649	50620.5	49636	47603	50429	46295.5	46873	48720	48523.5
729	300.1348	6272.45	C16H19N3O3	-H(-)	Prolyl-Tryptophan	3522.5	3779	4230	3600.5	3556.5	6769	6502	3453.5	3899.5	3645.5	3495	3883.5	4124	3475	4120	3915.5	8403.5	6726.5	3442.5	4017.5	4814	6906.5	7733.5	6978	7846	8053.5	7271	7194	8014
730	300.1576	10776.1	C13H23N3O5	-H(-)	Ac)Lys-Ala	6618.5	6869.5	7209.5	7534	5225.5	19884	18896	5883	5661	8357	6746	6589.5	6721.5	5961	7504.5	5977.5	23318	11515	6693	8081.5	10288	14451.5	14397	12950	13961.5	14033.5	12498	12906	14071
731	301.0706	12904.5	C16H14O6	-H(-)	Hesperetin	9483	9371	11177	9092	8484	26551	22757	10783	10540.5	10951.5	8902.5	9190.5	10406	9410	8962	8691.5	31510.5	24195.5	9192	11502.5	34826	17749.5	17342.5	17845.5	16768.5	17699	17624.5	15166	16873.5
732	301.1438	14254.3	C18H22O4	-H(-)	Ketoestriol	15265.5	12006.5	16049	18174	12153	15233.5	14193	12173.5	10316	12315.5	10527	14640.5	15562.5	13691.5	17040	12713	28692.5	14102	11977.5	11268.5	14331.5	26161	23741.5	23733.5	22155.5	23256.5	23176	24892.5	24019.5
733	301.1653	24499.4	C15H26O6	-H(-)	Glycerol tributanoate	24485	20946.5	20981.5	17083.5	15754	21161	23142.5	19439.5	20610.5	21060.5	21551	20971.5	20290.5	19450.5	18483	18732	24059	21909.5	20874	22909	35245.5	44975	42945.5	42905	43124	43520	43315.5	44661	43400.5
734	301.2171	58651.9	C20H30O2	-H(-)	Eicosapentaenoic acid	38140	35287.5	37569	34583	36822	41117	35894	35139.5	35160.5	37831.5	37475	34413	39987	37495.5	36427	40246	36981	35525.5	36217	39310	38696.5	159990	161912	180477	217439	188669	199312	210530	217674
735	302.1155	4596.83	C15H17N3O4	-H(-)	Indoleacetyl glutamine	3472.5	3606.5	2987	3027	3734	5975	5327	3472	2758	3436.5	3320.5	3348.5	3375	3462.5	3065.5	3183.5	6391.5	5699	2853	3036	4161	7106.5	6190	6986	6497	5822	6741.5	6366	5832.5
736	303.1239	8882.27	C17H20O5	-H(-)	HPEA-EDA	7107	7958	7265	7329.5	6724.5	11717	10317.5	6148.5	7596.5	8425	7709.5	6958.5	6803	7925	6842	7771.5	13424	9978.5	6904	7436	9377.5	13191	12302.5	13425.5	12788	12323.5	13122	12067	11676
737	303.1977	13736.3	C19H28O3	-H(-)	Dihydroxyandrostenone	11474.5	11893	12039.5	10834.5	12761.5	16195.5	14624	12333.5	11913.5	13124	12101.5	11690.5	10997	10145.5	11807.5	11099	14712	14683.5	11413.5	12427	13304	22645	23178.5	22603.5	23258.5	21615	22004	22922.5	22345.5
738	303.2328	71286.9	C20H32O2	-H(-)	Arachidonic acid	26123.5	19451.5	19931	20694	19023.5	25507	23518	19340	20093.5	20494	19828.5	23282.5	24105	20596.5	22719.5	25208.5	32332.5	24289	23544.5	24911.5	23253	64014	59299	70667	71922	66939.5	70478	75353.5	75278.5
739	305.0664	12083.7	C15H14O7	-H(-)	Epigallocatechin	8361	9596	10023.5	8770.5	10049.5	21329.5	16248	9738	8331.5	9551.5	9994	8877	8823.5	10449	8818.5	9056.5	24752.5	19783	10190	10369	16682.5	16383.5	14556.5	15684	14653.5	14680	14387.5	13580.5	13413
740	305.1026	9391.74	C16H18O6	-H(-)	O-Methylgrandmarin	8966	7908	7707.5	7021	6016.5	11445	11552.5	6819.5	7776	7749.5	7901.5	7401	7196	8795.5	7549	8237	13430.5	11610	8590.5	9132	11336.5	13558.5	13934	12900.5	12230.5	13310.5	11440.5	12639	12149
741	305.1399	11306.2	C17H22O5	-H(-)	Naematolone	9050	8532.5	9260	8372	6822.5	13434	12438.5	9078	8853	10280	7702.5	8673.5	9070	9698	8176.5	8956.5	14156.5	12737.5	9731.5	8614.5	12397	22495	19324.5	20145	19951	19987	19922.5	18971.5	19614
742	305.1597	9530.4	C14H26O7	-H(-)	Glucopyranosyloxy)-octanone	8559	7189.5	7135	7544	6446.5	12690	9998.5	8120	6989	7632	7542.5	7370.5	7677.5	7327.5	7626.5	7684	13522	11091.5	8214.5	8284	11508.5	17049.5	15915	16219.5	16571	15027.5	15609.5	15148.5	15422.5
743	305.2477	65664.7	C20H34O2	-H(-)	Eicosatrienoic acid	55257.5	54233.5	52913.5	52047.5	44563	51116	57512	52438	55677	54278	52547.5	53171	51087	52719.5	49891	53271	50575.5	52430.5	57185	61636	61701.5	74405	69389	69656.5	68645	67680	67948.5	66430.5	64799
744	306.0759	6574	C10H17N3O6S	-H(-)	Glutathione	6642.5	4495	4977	4269	4670.5	7364.5	7056	4777	4075	5602	5105.5	5309.5	6439	5426	5288	5792.5	8008	7173	5710	5144.5	7883.5	8203	8658.5	9444	9403.5	9188	8106	8144	8111.5
745	306.1095	27936.8	C14H17N3O5	-H(-)	N,diethylpropanamide	38938.5	31145.5	28069.5	24359.5	23766	16372.5	23233.5	27637	28764	35661	34575.5	27109	29086.5	22748.5	29554.5	33707.5	22491	23487.5	39076	41586	45876	28188	27038.5	28460.5	26232.5	27074	24973.5	27135.5	25734
746	306.1349	8176.92	C16H21NO5	-H(-)	Amino-dihydro-(hydroxy-meth...	8162	7665	7332	6857.5	7281.5	8644.5	8932.5	7210.5	7277.5	7293.5	7181	7100.5	6840.5	7648.5	7307.5	7189	9336.5	8907	8041	7317.5	10675.5	11740	10385	12035.5	10913.5	10984.5	9707	10796.5	10711
747	306.2430	15844.8	C19H33NO2	-H(-)	Pumiliotoxin A	15513	15190	15063	14028	13253	19737.5	18726	14290.5	14491.5	14910	15120	14475.5	15036	13486.5	13824.5	13765	20909.5	17270.5	15025.5	17316	16307.5	17922	17311	16698	18058	17825.5	16351.5	16283	17819
748	307.0832	11187.1	C15H16O7	-H(-)	R,5R,6Trihydroxy-hydroxymet...	9271	8825	9392.5	9707	8621	15898.5	13507	9228.5	9726.5	10027.5	9374.5	8650	8481.5	9321.5	8360	8021	18533.5	14102.5	8576.5	9640.5	15247.5	15262.5	15639.5	16196.5	14889	13746.5	14942	13966.5	14355.5
749	307.1349	8684.87	C20H20O3	-H(-)	H-chromen-yl)-phenylpropan-one	6322.5	7003	6137.5	6461.5	5706.5	13977.5	11065.5	6831.5	5791	8157.5	7285.5	8335.5	6230	6506.5	6481.5	6434	14185	12050.5	6707	6961	9083	13884	11674.5	13648	11001.5	12027	12491.5	11782.5	11510.5
750	307.1558	18746.5	C17H24O5	-H(-)	ACRL Toxin II	14907.5	15563	14382	13166.5	12961	24306.5	19811.5	16901.5	16469.5	19083	14806.5	15348.5	16690.5	14731	15308	14025	21223.5	18587	13497	14796.5	19191.5	35708.5	31511.5	36114.5	32596.5	30235.5	32651.5	29832	32344
751	307.2119	62644.5	C15H32O6	-H(-)	Tris(ethoxyethoxy)propane	63565	66309.5	62837.5	57644.5	50096	63386	67801	60758.5	61716.5	63076	60474	64458	60459	56923	54566.5	58526	61308.5	64005	62410.5	73886	73946.5	74242	69920.5	69207.5	69397	65396	66073.5	62362	67304.5
752	307.2640	24175.6	C20H36O2	-H(-)	Eicosadienoic acid	14652	13588	15262.5	13202	12921	20088.5	17356.5	13549.5	15403	14623.5	14331.5	13572.5	14123	13407	13411.5	12926.5	21122.5	19053.5	13036.5	16212.5	14546.5	26477	22245.5	22044	20833.5	21302.5	20746	22752	21280.5
753	308.0985	9114.79	C11H19NO9	-H(-)	Acetylneuraminic acid	5701.5	5570.5	6970	5755.5	5567.5	9177.5	8254.5	6417	6908.5	6781	6409	7340	6555.5	6285	9745.5	10428	11257	9588	9184.5	9400	11516.5	12451	11868.5	13218	11972.5	12342	11503.5	11545	11751
754	308.2956	12342.7	C20H39NO	-H(-)	Hexadecanoylpyrrolidine	9649.5	10337.5	9413	9788.5	8926.5	11391	11523.5	9080.5	9815.5	8939	9524.5	9782	9987.5	9883.5	9813.5	9281	14514.5	11782	10346	9642.5	10471	12148.5	12517.5	11731	11787.5	11756	12153	11742	10718
755	309.0412	237551	C17H10O6	-H(-)	De-O-methylsterigmatocystin	265724	260778	236872	252618	259323	182147	253944	268486	264484	249430	266304	268734	258104	260990	248159	268082	197007	193540	299426	285578	266609	199372	243790	271950	260078	255694	245548	241417	241649
756	309.1132	13957.2	C19H18O4	-H(-)	Artocarbene	14108.5	11361	12186	11858.5	8837	14651.5	14937	12228.5	13149.5	12868	12056	11469	13688.5	12437.5	10537.5	12230.5	17649	15629	13546.5	13227	33493	18163.5	20423.5	19803.5	19817	17914	17187.5	19092.5	18121.5
757	309.2069	20807	C18H30O4	-H(-)	Ep-KODE	17225	16318.5	17449	15890	15194.5	22031	20398	16855.5	18061.5	18129	17720.5	16028.5	15578.5	17053	17148.5	16381	25611	20124.5	16713	18390.5	20773	27982.5	26179	28106	26542	26657.5	24995	25506	26191
758	309.2431	8389.03	C19H34O3	-H(-)	Hydroxysterculic acid	6256.5	6716.5	6462.5	6402.5	6533.5	12621	10194.5	6282.5	6212	6961	6592	7108.5	5828.5	6931	6872.5	7578	13289.5	10632.5	6645.5	8618.5	8443	11882.5	11790	12579	12069	10375	11488.5	12211	11952
759	309.2798	40280.7	C20H38O2	-H(-)	C20:1	29565.5	28606.5	29236	29340.5	28440.5	34226	32956.5	29422.5	31551.5	32380	30400	29971.5	30830	28514	30951	28639.5	29225.5	29826.5	30854	32358	31781	46452.5	42825.5	46321.5	43570	41426.5	42323.5	42827.5	43605.5
760	311.0769	11148.6	C14H16O8	-H(-)	(ethenyl-hydroxyphenoxy)-tr...	8994	8899.5	9245	8777	8774	14922	13659.5	7986	7530	9501	8791	9102	10122.5	10043.5	8547.5	10280	19559.5	15717.5	9296.5	9364.5	16607.5	16356	15908	15681	15630.5	15389	15144	15038.5	13962.5
761	311.0937	11785.9	C18H16O5	-H(-)	Cabreuvin	7489.5	8618	8443	10055	7142.5	21496.5	17155.5	7992.5	9530	11520.5	7950.5	8836.5	9982.5	7793.5	8852	9267.5	27774.5	24458	9276.5	9265.5	52729	15403	15136.5	14756	14895	14613	16601	14226.5	14775
762	311.1138	13067.6	C15H20O7	-H(-)	Nivalenol	10174	9980	11374.5	9231	9595.5	16623	15060	8825.5	10896.5	10650.5	10548	9856	10748	9816.5	9351.5	9794.5	19684.5	15673	10215	9389.5	17914	23022	23169	23895.5	22574.5	22257	20983	19885	21101
763	311.1687	531099	C17H28O3S	-H(-)	Undecylbenzenesulfonic acid	143374	187692	200923	193068	147332	2.34382e+06	1955177	252498	253152	346265	217862	376147	205974	212443	302120	201760	2.98409e+06	770652	171782	269258	493954	984016	851710	858009	836675	796177	798338	815475	804800
764	311.2008	30189	C21H28O2	-H(-)	Dehydroprogesterone	9832.5	10886.5	11993	11382	8496	93617	76120	12944	14371.5	18094	11844.5	17877	12136.5	12624	15357	12343	115110	39538.5	10930	15339.5	23174.5	47166.5	42550.5	42793.5	41512.5	40119	40111	40847	39152
765	311.2956	333527	C20H40O2	-H(-)	D,7D,11Phytanic acid	355306	304732	293810	313564	302102	321680	334203	328930	310212	310226	339671	342734	317864	287435	331956	328166	331532	286356	368686	345549	331568	642260	556410	561216	552142	545520	530722	539268	532233
766	312.1094	6493.29	C14H19NO7	-H(-)	Tyramine glucuronide	4990.5	5526	4637	4728.5	4696	10238	8842.5	5312	4611	6252.5	5269.5	4853.5	5825.5	4989.5	5178	4195	11871	8389	4437.5	5748.5	7214.5	11236.5	12670.5	12210.5	12655	11429.5	11957.5	11300.5	12041.5
767	313.0507	15576.4	C10H19O7PS	-H(-)	Malaoxon	10400.5	9189.5	8862.5	8364	7521	27108.5	23794	9629.5	10504	10905.5	9738.5	11405	12887.5	12153.5	10906.5	9718	35982	26052.5	9268.5	9518.5	14899.5	17019.5	13314	15060.5	15874.5	15089.5	14779.5	14440.5	15272
768	313.2381	37164	C18H34O4	-H(-)	Octadecanedioic acid	29807.5	29642.5	31992.5	27411.5	25353.5	52555	42874	26770	26982.5	28747	26726	28099	27912	28330.5	27848.5	26586.5	58716.5	45266.5	28893	30474.5	36811.5	65969.5	64546	63272	59095.5	56123.5	54411	59299.5	55134
769	314.0794	501319	C17H15O6	-H(-)	Rosinidin	158659	362140	366553	225212	123213	2.7416e+06	1.56665e+06	216820	250091	336304	248885	119797	272934	243262	154962	90374.5	3.00981e+06	2.63753e+06	162520	341422	191670	675173	637500	630967	621831	628476	611103	605335	588808
770	315.1812	20471.4	C16H28O6	-H(-)	Neryl hexoside	15425.5	14576	14063	13097	11418	25461	19916.5	12619	13996.5	15360	15132.5	15564.5	13431	12539	13802	11586.5	29067	21637	13304.5	15856	33256	30451.5	28116	27037.5	27075	27216	28643	25273.5	26482
771	315.2324	5590.39	C21H32O2	-H(-)	C21:5	3995.5	3893.5	4784.5	4342	3656.5	9781.5	7418	4527.5	3815	4794	4583.5	4155.5	4416	3374	4568	4015	9499	8145.5	4101.5	4674	4946.5	8887.5	9498	9795	8748.5	9187.5	10196	9370	8770.5
772	315.2538	25378.8	C18H36O4	-H(-)	MG(0:0/15:0/0:0)	26758.5	20856	22582.5	20498	19617	27414	28066	18704.5	20523.5	22347.5	20479	20735	21240	22007	20236.5	20385.5	31917	26691.5	22376	23202.5	48483	49484	46065	44390.5	45143.5	44366.5	40667	43264	46246
773	316.1919	5414.61	C19H27NO3	-H(-)	Nateglinide	3774.5	4194	4166	3622	3221.5	7140.5	5788	3498	3396	3820.5	3154	3546	3351.5	3350.5	3430.5	3701.5	7574	5913	3715	4205	5136	6205.5	6930	6792.5	7139	6534.5	6269.5	6620.5	6855.5
774	316.2123	4412.18	C16H31NO5	-H(-)	hydroxynonanoyl carnitine	3664	2985	3278	3052	2508.5	5396	4564	2653.5	3819	3612	3099	3186	3629	2907	3294	3290	6471	4548	3276.5	3305.5	4226	5262	5726	5901.5	5873	5432.5	5728	5411.5	6110.5
775	316.2851	9365.02	C18H39NO3	-H(-)	Phytosphingosine	7783.5	8545	9828	9662	8638	9258.5	9974	9444	9480.5	9710.5	8163	9486	9430	7988.5	9193.5	10189	11113.5	9913.5	9253	8546.5	10287	10267.5	10523.5	8538.5	9127.5	9741	10009.5	10611.5	10353.5
776	317.0302	39995.5	C15H10O8	-H(-)	Myricetin	17538	34075	36928	23823.5	15757.5	159651	109130	21879.5	25877	32395.5	23782.5	16734	26014.5	26233.5	19540.5	13602.5	174780	171252	21706	30097.5	22598	52583.5	56830.5	52750.5	53230.5	50550	51426	46334.5	48308.5
777	317.1387	14976.7	C18H22O5	-H(-)	S,E)-Zearalenone	11735	13359.5	13312.5	13158.5	10306.5	18808.5	16178.5	13827	13583	14654.5	14858	14976.5	13113	14552	12841.5	12135.5	19767.5	18332	13319	14845	15645.5	27895.5	25204	24186	25757	24120	24497.5	23792.5	23704
778	317.1751	9146.64	C19H26O4	-H(-)	Ubiquinone-2	6678.5	8319	7552	7783.5	7006	11307.5	11323	6747.5	8329.5	7346	8276.5	7985	7233.5	7329	7712	7413.5	12884.5	10028	7123	7928.5	8325.5	15696.5	15177.5	15698	13981	14813	14095	14566	14664
779	317.2122	85228.1	C20H30O3	-H(-)	Leukotriene A4	71843	69241	74073.5	65898.5	68385	61155	65916.5	63078.5	68516.5	67870	70034.5	71572.5	69320.5	67574.5	66925.5	69658	64009.5	59786.5	67276	74670	77114.5	284607	268880	270569	279911	268050	273168	280319	277985
780	319.1916	20561.6	(C5H8)nC14H20O4	-H(-)	QH2	14435	16425	17184.5	15478	13193	29869.5	26954	16300.5	18142	17902.5	16746	16031.5	17477	14761	16064	15866.5	31468	26930.5	15331	16778	18388	45227.5	43216	44796	45361.5	41556	41812	41782	43124
781	321.1101	9948.95	C15H18N2O6	-H(-)	Binapacryl	6142	7105	7563.5	6927.5	4218.5	23637.5	17726.5	7166	6845.5	7694	5673.5	6822.5	7114.5	7442	5548.5	5379.5	27593	22200	6317	7859	7894.5	14242	13812	14577.5	14136	13231	13420.5	13481.5	14226.5
782	321.1351	11554.8	C17H22O6	-H(-)	Tetraneurin A	7603.5	9235.5	9831	9091	7140	19404.5	17759	9351.5	9814.5	9970	8158	8566	9541	10132.5	9713.5	9722.5	20997	18501	8850.5	10137.5	11650.5	19209.5	18447.5	17874	17927	17953	17738.5	17783	17928
783	321.1548	11040.3	C14H26O8	-H(-)	Butyl -hydroxybutyrate hexo...	5927	7982.5	6479.5	7734.5	5709	16450.5	14866.5	9194	9919.5	9389.5	8259	8099.5	8551.5	8454.5	8612.5	7597	16489	13809	7784.5	7882.5	11162	31888.5	28374.5	28313.5	28865	27303.5	27790.5	29091.5	26336.5
784	322.1296	6171.85	C16H21NO6	-H(-)	Acremoauxin A	4673.5	5114.5	5413.5	4854	4141	8973.5	8040	4956	5153.5	5935	4921	4058	4853	4225.5	5094	4669	12076.5	7583	4119.5	4726	6424	13945	12231.5	12164	11942.5	10266	10695.5	10494.5	9880
785	322.2750	5913.16	C20H37NO2	-H(-)	Linoleoyl ethanolamide	3473	3648	3789.5	3472.5	4055	7224	6396	4320	4963	4671	3946.5	4855	4348	4308	4491.5	4154	7335	5970	4396.5	4595	4064.5	12708	11960.5	10384.5	11064.5	11592.5	10658	9508.5	10381.5
786	322.3114	4030.87	C21H41NO	-H(-)	Methylhexadecanoyl)pyrrolidine	2249.5	2242	2632	2696.5	2406	4975	4275.5	3064	3111	2912	2455	2501	2561	2809	2622.5	2113	5533.5	4984.5	2426	2820	2639	5424.5	5810.5	5328.5	5203	5085	5283.5	5606.5	4817
787	323.0775	9889.2	C15H16O8	-H(-)	Mahaleboside	7710	7697	6973	7252	6636	15582.5	14140.5	7653	7465.5	9878	8250.5	7490	7792.5	8093	7637	7695	18366.5	13315	7667	8551	12872	14913	12741.5	12348	13683	13900	12623.5	12733	13858.5
788	323.0926	8709.38	C19H16O5	-H(-)	Hydroxywarfarin	8197	5251.5	6252.5	6675.5	5492	15297	13766.5	8094	7806	8404	6406.5	8532.5	8442	7487	6766	6949.5	17085	11252	7855.5	6772.5	21761.5	11900.5	12027	12517.5	11935.5	12291	12783	11763	11469.5
789	323.1498	17965.9	C17H24O6	-H(-)	AF Toxin II	9535.5	10354	10292	9425.5	8968	12726.5	13678.5	11413	11972.5	13463.5	10221	11901	11643.5	9103	11320	11309.5	16133	11111.5	11793.5	11733	15130	25834.5	22546.5	23408	24824	22523	22292.5	20799	23264.5
790	323.2587	11516.4	C20H36O3	-H(-)	Oxo-eicosenoic acid	7708.5	7733	7997.5	9181	6798	16536.5	13697.5	7639.5	7916.5	9462	8162.5	8704	7472	7744.5	8766	8269.5	19181.5	12124.5	8901.5	8229.5	10949.5	16665	16787	16433.5	15457	14959	14351.5	14686	14187
791	323.2949	7584.84	C21H40O2	-H(-)	C21:1	5434.5	5550	6835	6474.5	6013	9907	9692.5	6845	6297	6718	6685.5	6457.5	6279.5	6259	6623	5715.5	10423.5	8767.5	6270.5	6882	6550	13541.5	11047	10799	11150	11401.5	10290	9957.5	11262.5
792	324.0131	5513.46	C10H16NO5PS2	-H(-)	Famphur	4305	3673.5	5270.5	4783.5	4433	7435.5	7143	4099.5	5039	4696.5	4338.5	5135	5709	6801.5	5103.5	4928	8653	5788	6094	5109.5	5733.5	6487	6190	7004	6324	6885	5994.5	7715.5	7040
793	324.0869	4969.94	C18H15NO5	-H(-)	Avenanthramide L	3927	3546	3244.5	3473.5	3075	13212.5	10939	3083.5	4225.5	4035.5	4198.5	3903	4131.5	4105	3809.5	4639	15777.5	6732.5	4226	3868.5	5630.5	7135	7078.5	6037.5	7314.5	6344.5	7049.5	7056.5	6529.5
794	324.2183	7929.69	C18H31NO4	-H(-)	Nitrolinoleic acid	7269	6254	7001.5	6341	7017	10956	9005	6435	6774	6566.5	6821.5	7403	5716	6991	6519	6204.5	10712	8554.5	6885.5	7957	8200	11944.5	11333.5	11407	10928.5	10871.5	11273	10615	10346
795	324.2910	5551.19	C20H39NO2	-H(-)	Oleoylethanolamine	3065	3341	3318	3298	2740.5	6191	4945.5	3725.5	3415.5	3676	3878.5	3517	3520.5	3807.5	3452	3202	6853.5	4381	4213.5	3502.5	3841.5	4679	4786.5	5757.5	5722	4570	4562	5013.5	4492
796	325.0356	75633.9	C17H10O7	-H(-)	dihydroxy-oxo-dioxatetracyc...	79607	79138.5	75065.5	79401.5	76657	60802.5	82099.5	79268.5	86458	76715	76967	79822.5	78065.5	79646.5	80163	84977	64054.5	63483	87687.5	86566.5	86753	72168.5	78341	81509.5	79563.5	76024.5	75059	78352.5	71766
797	325.0724	11045.9	C18H14O6	-H(-)	Dihydrosterigmatocystin	10952.5	10247.5	10425.5	8798	9394	10143	12415	9883	10657	9560	9812.5	10097.5	9894	10745	9251.5	10851	12086	10475.5	11505	11380	22003	14899.5	12917.5	12216.5	12857.5	12686	11251	12078	10185
798	325.0929	9264.57	C15H18O8	-H(-)	Coumaric acid hexoside	7460	7780	7614	6563	6197.5	10930.5	10803.5	7813	6912	7322	7065.5	7301	6752.5	7264.5	7688	7257	11643.5	7697	7270.5	7179.5	12849	12681.5	13969	12780.5	12364.5	12521	12138.5	11836	11539.5
799	325.1074	12952.8	C19H18O5	-H(-)	Dihydroxy-methoxy-prenylxan...	12292.5	12260.5	9964	10079.5	9445	13962.5	14634.5	10395	10580	13492.5	11102	11651	11449.5	11385	10861	9946.5	16832	12929.5	10373	13214.5	51374	16988.5	16977	17817	17967.5	16276.5	16154	15678.5	17584.5
800	325.1845	942365	C18H30O3S	-H(-)	Dodecylbenzenesulfonic acid	205064	284242	314390	277654	203566	6.69516e+06	5172203	376398	368694	462506	301103	470990	264817	288414	375072	259506	8128619	1.82772e+06	254570	428636	620467	1.48802e+06	1.31087e+06	1.31241e+06	1.28471e+06	1251318	1229447	1234429	1.21254e+06
801	325.3110	23290.1	C21H42O2	-H(-)	Homophytanic acid	19870.5	20647	21394.5	18865	17245.5	36161.5	30266.5	21148.5	18903	21238.5	19630	20975.5	19785	20479.5	21078	19127	42434.5	21939.5	20439.5	20646	21697	37944	34116.5	32319.5	33658.5	31772	32504	33227.5	31291
802	326.0880	11686.4	C14H17NO8	-H(-)	Acetaminophen glucuronide	4691.5	4299	4318.5	4255	4307	10731	9621.5	3795	4417.5	4943	4700.5	4335	4294.5	4735	4724	4081.5	12156.5	5546.5	4873	4124	6789	11272	12106.5	11667	11995	10530.5	11280	10469.5	10004
803	327.0504	10228.1	C17H12O7	-H(-)	Epoxyaflatoxin B1	9455.5	9369.5	8664.5	8947	8124	15276	13495	8346	10411.5	8705.5	8484	9130.5	10203	8658	8910	8280	18126.5	13020.5	9178	9975	14236.5	11864.5	12013.5	10718	12827.5	11890.5	11041	10841	10734
804	327.1075	9452.05	C15H20O8	-H(-)	Ethylvanillin hexoside	6779.5	7710	6812	7114.5	7069	10961.5	9393.5	7468	7336	7770	7115.5	7771.5	7311.5	7956.5	7708	7254	11843	7673.5	6423.5	8197	11736	15822.5	16591.5	15343.5	15556.5	18107	16565.5	14994.5	15070.5
805	327.1236	8013.01	C19H20O5	-H(-)	Acutilobin	5900	5750.5	5578	6012	6029	10650.5	9149	5569	5785	7874.5	5662	6904.5	5534	6002	5671.5	6281.5	11137.5	7234.5	6189.5	6824.5	41481.5	12162.5	12444	12091	11914.5	11049.5	11819.5	11008.5	10973
806	327.1645	17399.9	C17H28O4S	-H(-)	Steryl sulfate	9638.5	8501	9532	11429.5	8455	28801.5	28534	14641.5	15265.5	18696.5	12728.5	18772	11409	12103.5	13051	11971	32652	17664.5	9981.5	11893.5	22454	38149	39029	36909	37369	33546.5	35165.5	32636	34692
807	327.2173	22443.2	C18H32O5	-H(-)	Corchorifatty acid F	16695	17640.5	15813	15795.5	15193.5	43644.5	33729.5	15417	16589	17890.5	16615	17220	16949.5	16963.5	15778	16788	48701.5	23982.5	16311	16434	30334	31589.5	31526	30838	30190	27211	28877.5	28996.5	29030.5
808	327.2328	57880.1	C22H32O2	-H(-)	C22:6	42819	31152	37523	37998.5	28966	43365.5	46564.5	36082	28190.5	41007	38795	29758	35311	22017	25855	29892.5	34942.5	20765.5	24801.5	23759.5	32302.5	66571	64835	62875.5	64418.5	59115.5	61000.5	60326.5	59968.5
809	327.2542	20709.3	C19H36O4	-H(-)	MG(0:0/16:1/0:0)	15796	13991	14987	16118.5	12171.5	27097.5	22752.5	14536.5	15145.5	16549.5	14268	17427	14106	14044	15495	13710.5	26356.5	17854.5	15507.5	15007	17408.5	35936	35279	35750	36007.5	32620.5	34804	35376.5	34107
810	327.2898	11128.2	C20H40O3	-H(-)	Polyoxyethylene 40 monostea...	9956.5	8355	9983.5	8676.5	8225.5	13117.5	13235.5	8189.5	8583	10389	8550.5	9687.5	9016.5	8560	8305.5	8586.5	15712	10620	9567.5	10525.5	11912.5	20763	18790.5	19148	18805.5	17383.5	18019	18115	18204
811	329.0670	7175.05	C17H14O7	-H(-)	Dimethylquercetin	5518.5	6249.5	6181	5715.5	5961.5	7191.5	7884	5462	6055	6112	6858	5428.5	6214.5	6601.5	6443.5	5814	8882.5	6904.5	5425	6673.5	16842	8528.5	8663	8507	7310	8868.5	8142.5	7957.5	7446
812	329.1029	8468.77	C18H18O6	-H(-)	Aflatoxin B1 dialcohol	7196.5	6714	6813.5	6269	6248.5	11679.5	11674.5	6742.5	6864	7545.5	6903	6405	7393	6748.5	6912	5943.5	14205.5	11792	6584.5	7650	15122.5	11844.5	10984	10720.5	11745	11485.5	11535	11389	10414.5
813	329.1233	9810.5	C15H22O8	-H(-)	Hydroxyphenyl)propylene gly...	7465	7439.5	7168.5	6700	6773.5	9608.5	9660.5	7736	7355.5	7768	6805	8024	6652	8302.5	6724	7441.5	8804	9127.5	8156	7120.5	12311	17779.5	18014.5	18090.5	18124	16400.5	17242	17141	16637
814	329.1390	8178.85	C19H22O5	-H(-)	Gibberellin A105	6593	5960.5	6745	5135.5	6158	8372.5	8915.5	6450	6330	7500	6738	6454.5	6440.5	6999	6963.5	6967.5	9409	8090	6748.5	7318	22389.5	13869	13266.5	13253.5	12655.5	12920	13566	14330	12434
815	329.2116	7640.27	C21H30O3	-H(-)	Deoxycorticosterone	6781.5	6297	6353	6187	5888	7627.5	8593	5589.5	6643	6873.5	5979.5	6450	6275	7091	5833	6356.5	8618	6428.5	6696	6402.5	9630	12410.5	11040	11716	12130	11492.5	10613	13154	11319
816	329.2481	19461.6	C22H34O2	-H(-)	C22:5	7038.5	6405.5	5548	5792.5	6813.5	6725	7642	6187	6405.5	6785.5	6059	8112	6649.5	5450.5	7573	9030.5	9458.5	7826	8687	7481.5	9173.5	19537	17119.5	18007	17595.5	16745	15989.5	17714.5	18573.5
817	331.1547	9219.42	C19H24O5	-H(-)	Marmin	7647.5	7134	7916.5	7678	6683.5	11889.5	12593.5	8243.5	7810	8723	8277	7956	7403.5	7091	8208.5	7086	12649	11519.5	7188.5	7994.5	10655	13942	15585.5	13638	14512.5	12116	13977.5	13123.5	14292.5
818	331.1657	7217.24	C18H24N2O4	-H(-)	Isoxaben	5014	4922.5	5771	5653	4324.5	15763.5	9389	5069.5	5668	5390.5	5243	5534.5	5141	5912.5	5842	5267	16979	9212	5728.5	5934.5	7171.5	11779	11076.5	10762	11021	10373.5	11335.5	10245.5	11090
819	331.1760	11353.2	C16H28O7	-H(-)	Unshuoside A	8504.5	7134.5	6973.5	6916.5	7143	11677	9935.5	8797	8649.5	8833.5	8259	7081	8232	8233	8242	7357	13127	10496	8297.5	8329.5	13184	20572.5	19568	18570.5	18440.5	18216.5	20915.5	20428.5	18218
820	331.1911	12323.6	C20H28O4	-H(-)	Carnosic acid	9261.5	8923.5	10024	8619.5	8586	12622.5	11918	9233.5	9921.5	11235.5	8674	12673	12622	13010	9607.5	8817.5	11508.5	10607	9100.5	9857.5	10636.5	21724.5	22081	22160	23181.5	21481	21764	24458.5	21457
821	331.2284	12444	C21H32O3	-H(-)	Hydroxypregnenolone	10481.5	10859.5	11810.5	10696	11519	12044.5	11196.5	11221	12507	12011	11741.5	11152.5	11514	11309	11708	11639.5	12715.5	11130	11116	10627.5	13459.5	25232	23726	23230.5	23864	22819.5	23318.5	23033.5	22807
822	331.2640	15910.3	C22H36O2	-H(-)	C22:4	8251	7580.5	7911	6994.5	7191.5	8641	8964	7047.5	7890	8140.5	7751.5	9226.5	7751	7182.5	8259.5	8910.5	11054	8345	7734.5	8502.5	8527.5	15179	15853.5	15634	15726.5	14784	13832.5	16203.5	14704.5
823	332.2956	5044.22	C22H39NO	-H(-)	Octadecatrienoic acid isobu...	2795	2954.5	2285	3115.5	2656	3198	3577	2849	3247.5	2492	2457	2122.5	2916	3300.5	2629	2489	3579	3062	3214.5	2588.5	2639.5	4124.5	3282	3437.5	3678	3193.5	3367.5	3649.5	3259.5
824	333.1914	36931.4	C16H30O7	-H(-)	Dimethyl-octene-diol O-hexo...	33161	30906.5	31874.5	33032.5	28429.5	56479	44823.5	33450	32415	31737	31528.5	32602	31871	34400.5	33626	33165	69707.5	48027	33883	34603.5	34542.5	65018.5	57607.5	58254.5	53254.5	52640.5	56974	55298.5	55287
825	333.2067	45135.4	C20H30O4	-H(-)	Keto-dihydroprostaglandin A2	35751.5	34455.5	36424	34924	33712.5	36476	38691.5	33597.5	34740.5	35128	32719	36197	35946	36658.5	34883	35053.5	37803	31090.5	35513	36922	40433.5	121755	114368	123348	127466	115075	118710	121097	117128
826	333.2791	6332.64	C22H38O2	-H(-)	Docosatrienoic acid	4846.5	4603	5111	5333	5125.5	6232.5	5322.5	4112.5	5217	4358	4790	4814	4149.5	4717	5005.5	4283	7672.5	5863.5	5669	5170.5	4589.5	9357.5	8503	8377	9104	8643	8576	7903	8211.5
827	334.3114	43977	C22H41NO	-H(-)	Pipericine	2906	3427.5	4007.5	3818	4218	5481	4336	3567	3991.5	3309.5	3645.5	3881.5	3270.5	3944.5	3189.5	3556.5	6310	4278	3983.5	3421.5	3310	9639.5	8890	9174.5	10704.5	10553	10021.5	10978	9726.5
828	335.0595	35714.6	C16H16O6S	-H(-)	H-benzopyran-olate	12822.5	22985	27432.5	17175	12525.5	193167	115211	15919	18882	24122	16054	11764.5	20568	20050.5	13491.5	9323.5	207266	157197	12525	21539	17098.5	38348	39252	39229.5	35035.5	38258	36247.5	37788	36374.5
829	335.0764	10755.3	C16H16O8	-H(-)	Caffeoyl-quinolactone	6792.5	8282.5	8234.5	8338	6757	27897.5	20858.5	7523	7563.5	7858.5	6799	7307.5	7588.5	7623	8280.5	6277	34536.5	25109	7428.5	9519.5	11687	12391.5	12779.5	12893	11957.5	12914.5	12029	12172	12432.5
830	335.0930	8110.98	C20H16O5	-H(-)	Glabrone	5043.5	6101	6081.5	5511	5148.5	16203	12990.5	4713	5925.5	6046.5	5382.5	5848	5802	5634	5210.5	5872	18330.5	13995.5	6070.5	5580	8496.5	9838	9889	10293	10958	8922.5	10256.5	9537	9273
831	335.1087	11448.5	C12H20N2O9	-H(-)	Hydroxymugineic acid	5433.5	6224	5394.5	5413	4876	12684	11305	5398	5381.5	6088.5	5463	5329	5759.5	5721	5900	4406	13676.5	12536.5	6023.5	6196.5	9113	10087	9954	11198.5	10768	9207	11405	10012.5	10101.5
832	335.1169	13014	C20H18NO4	-H(-)	Berberine	6237.5	9044.5	8855	7482.5	5491	32109	23651.5	7333	7265	8212.5	7440	7208.5	7823	7384	6457	5346	35815	32785.5	6255.5	10114.5	11605	16094.5	16757	16889	16723	17084	16118	16123	16732
833	335.1326	8191.48	C18H24O4S	-H(-)	Steroid O-sulfate	5507.5	5628	5520.5	4956	5306	13120	10300	5883	5648.5	6107	6658	6069	6166.5	5384.5	6307.5	4945.5	13902.5	11401	5275	7094	7264.5	11622.5	12688	12063	12370.5	11409	11762.5	13022.5	10247.5
834	335.2237	16914.4	C20H32O4	-H(-)	Leukotriene B4	11879	12156	12888.5	10931	10491	15762.5	16257	12015.5	13619	12997	12390.5	12010.5	12676.5	13403	11447	12835	15382.5	14094.5	12015.5	12635.5	14338	25096	23997	26119	29402	26311.5	27428	27238	27969
835	335.2581	10801.7	C21H36O3	-H(-)	Pregnanetriol	8815	8837	9396	10162.5	9842.5	13146.5	11589	9042.5	9666.5	8583	9874.5	11500	9599	9388.5	9625	9492	11608	10882	8833.5	9628.5	11208.5	13606.5	11803	13774	12431	13238	12112	10656.5	12377
836	335.2957	7101.47	C22H40O2	-H(-)	Docosadienoate (22:2n6)	4769.5	5816.5	5390	6330.5	5217	6080.5	5883	6437.5	6685	6717.5	5651	5122	5863.5	6125	5061	5460	7537	6418.5	6653.5	6449.5	5529.5	10745	9250.5	9031.5	8560.5	9780.5	8975.5	8177.5	8648.5
837	336.0601	11562.9	C10H16N3O8P	-H(-)	Hydroxymethyldeoxycytidylate	5393	8018	8443.5	7141.5	4754	55295	31601	5705	6902.5	8222.5	6931	4877.5	7076.5	6924	5542	5381	60832	43882	5737.5	7428	7274	12287.5	13700.5	12175.5	11933.5	12360	11037	12765.5	13261.5
838	337.1294	10558.1	C17H22O7	-H(-)	Acetyl-deoxynivalenol	7591	6954	6737	7063.5	6032.5	10946	10904.5	7236.5	6316.5	8048	6808.5	7728	7229.5	7420	7615	7232.5	14349	11308.5	6050.5	7433.5	10391	16986.5	15104.5	16624	17030	14429.5	13913	13539.5	15406
839	337.2017	47530.6	C19H30O5	-H(-)	Dodecyl gallate	33892.5	41660	50928.5	43913	24918	41543.5	51451	31987	45920.5	36459.5	33277.5	47240.5	29001.5	40770.5	41288.5	42125.5	35786.5	37949.5	42918.5	50175	51177.5	75480	67078.5	65210	63089	58979	60634	58018.5	58443
840	338.1873	6987.82	C20H25N3O2	-H(-)	Methylergonovine	4753	4348.5	4029	4523.5	3636	10598.5	9912.5	4278	5694	5614	4949	4765	5327.5	4777	5288.5	4475	13407	6537.5	4389.5	4084	5114	8815	8398	9382.5	8619	8982	8955.5	8845	8196
841	338.2709	7225.78	C20H37NO3	-H(-)	Oleoyl glycine	5824	5301.5	6340	6203.5	5580.5	6916	6735.5	6345.5	5050	6125.5	5662.5	6527	5344	5638	5372.5	6894	6674	5996.5	5999.5	6309.5	6802	13025.5	11182.5	12435	12237	11578.5	11455	11942	11554
842	339.0183	17104.4	C14H12O8S	-H(-)	H-chromen-yl)-oxobut-en-yl]...	13633	14426	16450.5	14102.5	12804.5	47170.5	31518	14324	14630	14995	12914.5	13234	13482	13756	12485	11019	52940	40009	12650	14961	13860	18222	17348	18955	19391.5	18222	17606	19047.5	17952.5
843	339.0520	10581.9	C18H12O7	-H(-)	Grevilline B &1	9053.5	9316.5	9122.5	10307.5	9421.5	11202	11912	10388.5	11183.5	11424.5	8462	10071.5	9627	10655	10762	10143.5	13561.5	11436.5	10453	11803	13666	11107.5	10682	11522.5	11024	10348.5	11277.5	11386.5	10933.5
844	339.0893	10991.2	C12H16N6O4S	-H(-)	NGuanyl)ethyl]-acetyl-cysteine	7150	7769.5	9229.5	7031	5216	24565.5	20084.5	7501	7526.5	9342.5	8206.5	5978	7716.5	7733.5	7253.5	6586	29616	22942.5	7036	9201.5	39044.5	14058	14254	14404	13825.5	13312.5	13562.5	14159.5	13471.5
845	339.1081	9938.28	C16H20O8	-H(-)	Linocinnamarin	6990.5	8168.5	7531.5	7062.5	6201	17905	15231.5	6511.5	7699.5	7868	8371.5	7165	7390.5	7558	6532.5	6714	19270	19156	6022	7463.5	12820.5	15691.5	13761	15528	14959	13543.5	15208.5	12935	13334.5
846	339.1818	22284.7	C19H24N4O2	-H(-)	Pentamidine	20256	20201	18491.5	19989	16256.5	32407	24332	19338	20114.5	21607.5	19244	21391	19619.5	18644.5	20033	19353.5	40674	20839.5	19242.5	21009.5	27896	34156	31809.5	32466.5	30822.5	30672.5	31484.5	29347.5	30834.5
847	339.2326	140507	C23H32O2	-H(-)	Plastoquinone 3	12979.5	12797	13723	14074	12315.5	48275	41673.5	14621	13574	16323.5	14061	16902.5	14309.5	13580.5	16090	13351	59911	25039.5	13141.5	15667.5	20296.5	48908.5	42971.5	46468.5	44934	43363.5	43792.5	41950	44274.5
848	339.3267	113327	C22H44O2	-H(-)	C22:0	117014	104806	106184	105481	101065	93153.5	107998	110504	109510	100966	111302	113850	108774	107716	111915	112975	93095	85114.5	109174	111243	110606	206909	182911	189123	183900	177916	174376	171386	171158
849	340.1241	4927.16	C12H23NO10	-H(-)	Lactosamine	3423.5	3240	3276.5	2802.5	2761.5	5650	5003	3206	3473	3589.5	3003.5	3026	2781.5	3608	3259	2912	6118.5	4268.5	2964	4112	5272	6674	6104	5554	6235.5	5572	6362.5	5477.5	6258
850	340.1758	8068.55	C17H27NO6	-H(-)	Acetylintermedine	6866	6340.5	6416	6613	6258	9165	7025.5	6932	6593	7713	6623.5	8209.5	6350	6760.5	6633	6888	9970	7095	7212.5	6425	8468	15650.5	15203	14268	13298.5	13189.5	13908	13321.5	13413.5
851	340.2847	5135.21	C20H39NO3	-H(-)	Stearoylglycine	3239.5	3048.5	3009	3975	2590	7006	5342	3419.5	3786	3037	3140	3306.5	3330.5	3566	2894.5	3209	7935	6095	3299	3132.5	4343.5	5219	5075	5897	5508.5	4958	5841.5	5808.5	5864.5
852	341.1086	40761.1	C12H22O11	-H(-)	Disaccharide	17911	23996.5	18527.5	17672.5	16471.5	45275	27508.5	29351	110602	29812.5	25213	26645.5	20026	20853.5	59909	29402.5	30221	30157.5	22574.5	100681	95370	99160.5	99167	94579	96339.5	88779	94334.5	91449.5	88151
853	341.1595	12386.8	C17H26O7	-H(-)	Jasmolone hexoside	9619.5	9773.5	9083	7872.5	7617.5	10813.5	10676	10261	10262.5	11621.5	9762.5	9210	9025.5	8827.5	9659.5	9604.5	10076	9717	9576.5	10640.5	15785.5	25007	25629	24066	22921	23782.5	23587.5	22905.5	24119.5
854	343.1025	8074.31	C15H20O9	-H(-)	Domesticoside	6337.5	5930.5	6202	5528.5	5503.5	10331	9902.5	6615	6009.5	7182.5	5192.5	6386.5	6527	7092	6317.5	6121	11583.5	8799	5990	6990	9452.5	12107	12991	13580.5	12370	11424	12260.5	12030	12809.5
855	343.1560	11013.7	C20H24O5	-H(-)	Allyl-methoxyphenoxy)-(hydr...	9132.5	9179.5	8601.5	10544	7451	11186.5	9746	9065	8834	9769.5	8088.5	9588.5	9209	8670	9874	10567.5	14939	10355	8370	9554.5	12076	20171.5	20662	18492	21322	18960	19739.5	20471	20007.5
856	343.1703	27178.7	C24H24O2	-H(-)	E)-1,diphenylbut-en-yl]phen...	23225	22482.5	22857.5	22971.5	22204.5	21421	22457.5	21743	21480.5	24321	21394	22715.5	22213.5	19935	23127	23374.5	22362	19005	25403	25353	29260	86121.5	81683	83885.5	81725	78547.5	77961	79165	77681
857	343.3004	3993.74	C24H40O	-H(-)	Cyclopentyl-5androstan-17ol	3304.5	2838	3146	3308	3139.5	13644.5	7423	2785	2976	2956	3065	2783.5	3560.5	2632	2762.5	3159.5	12603	7970.5	3161	3420.5	3180	6447	5552	5799.5	5961.5	5642.5	4974.5	5750.5	5185
858	344.0802	7981.63	C14H19NO7S	-H(-)	Hydroxybenzyldesulphohexosi...	3512.5	3236.5	3732.5	3218.5	3314	7141	7043.5	3212.5	3682.5	4062	3281.5	3361	3913	4117	3865.5	3229	9103.5	6144	3997.5	3639	6796.5	6994	6599.5	5958.5	6581.5	5526.5	6083	5785	6116
859	344.0920	5419.67	C13H19N3O6S	-H(-)	Nitralin	3371.5	3203.5	2984.5	2539	3242	17366	15006	3183	3656.5	3677	3628.5	3298.5	3509.5	3207	3037	3454.5	20730	8847	3714.5	3182	6466.5	6991.5	6817	6914.5	6884.5	8002.5	6180	6004.5	5713.5
860	345.0621	10660.6	C17H14O8	-H(-)	Limocitrin	7440	9785.5	9049.5	8766.5	7958	22474	17344	9006	8693.5	9378	8587.5	8266	9871.5	9261	8625.5	8434.5	26087.5	20913	7989	9899	16917.5	13318	13300.5	13960	14437	13094.5	12615.5	12267	13001.5
861	345.0822	7914.05	C14H18O10	-H(-)	Methyl O-galloyl-glucopyran...	6231	5809	6272	6453	6145.5	10036.5	9718.5	6258.5	6289.5	6872.5	5679	7079.5	6292.5	5934.5	6165.5	6040	10742	9489.5	5922.5	6828.5	9908.5	10088.5	9914	8968	9964.5	10008.5	9184	8673	10095.5
862	345.1550	11505.8	C16H26O8	-H(-)	R,3S,4S,6R)-Dihydroxyfencho...	6391	6811.5	7020	5573.5	5984	9820.5	8967.5	6477	6977	9994	6213	6081	8294	6192.5	20579	6354	10223	8217	6777.5	7978	13109	31011.5	29666.5	27318	27845.5	25377.5	24820	26235	26767.5
863	345.1704	11322.7	C20H26O5	-H(-)	Gibberellin A113	9794.5	9928	8153	9085	7973.5	9390	10967	8421.5	9459	9981	9665	9810	9412.5	8739.5	10590	9120	10049	9069	9771	10148.5	12984.5	21804.5	19458.5	20300	20313	19613.5	18898.5	19220.5	20475
864	345.2073	9458.25	C21H30O4	-H(-)	Cortexolone	8068.5	7557.5	7347.5	6862.5	7072	8313.5	9480	7495	8036	7133	8322.5	9237	7567	8279.5	9331	9947	11295.5	9048	9144	8700.5	10522.5	14577.5	15421.5	15623.5	14043	16051.5	16365	15260	14938.5
865	345.2440	11787	C22H34O3	-H(-)	Methyl-[10]-shogaol	9247.5	9033.5	8551	10075	9407	13326	12444	11296.5	10956	10516	10411.5	10547	9225.5	8247	10493	9973	14964	11219	11506	10639.5	11114	20766	16190.5	20549.5	20066.5	19282.5	19336	18797	18972.5
866	346.2748	6987.4	C22H37NO2	-H(-)	Anandamide	4495.5	4563.5	4465.5	3327	3583	4672	4793.5	4004.5	4167	4401	4807.5	3910.5	4651	3709	4325.5	4198	4984.5	4467.5	4295.5	5323	4839	7178	6500.5	6048	6714.5	5940	6031.5	5870	6214.5
867	347.0780	7604.89	C17H16O8	-H(-)	Dihydroxyethyl)-tetrahydro-...	5921.5	5773	5698	5824.5	5135.5	13851.5	9925	5748	6303.5	5729	5437.5	6664.5	6300.5	5722.5	5244	5766	15924	12710	5755.5	6565.5	26477.5	9900.5	8460	9887.5	8196	8609	9589.5	7026	7602.5
868	347.1495	8159.14	C19H24O6	-H(-)	Gibberellin A60	6935	6773.5	6873.5	6180	6117	9920.5	8552.5	6754.5	5920.5	7932	7129.5	6091.5	7172.5	7089	6609	6578.5	10512.5	8379	6446	5667	8214.5	11475	13013	12000	13209.5	10653.5	12093.5	12068	11560
869	347.2232	15679	C21H32O4	-H(-)	Trihydroxy-pregnenone	14434.5	13874.5	12587.5	14153.5	13141	15172.5	15171.5	13210.5	13575.5	14162	14243.5	14910	13241	14077	13821	14956.5	13877	13199	13305	15096	15821.5	29596	27400	27777	26581.5	27272	26691	25984.5	26412
870	347.2589	10642.4	C22H36O3	-H(-)	Hydroxy-pentadecylbenzoic acid	7826	7143	7213	8734.5	5586	8774.5	8967.5	7266	7661.5	7762	7450	7891.5	6738	7373.5	7345.5	6880.5	10809	8508.5	7733	7747.5	8271	13781	12046.5	12882	13607.5	13386	12538	12397	12123.5
871	348.0885	4018.29	C20H15NO5	-H(-)	Hydroxydihydrosanguinarine	2710	3271.5	3240	2861	2347	5877.5	4527.5	2722	3082	3023.5	3294.5	3182	3486.5	2985.5	2939.5	2808	6104.5	5287	3065.5	2702.5	5217.5	5258.5	5251	5330.5	4429	4476.5	4830.5	4161	4123
872	348.2904	20683.6	C22H39NO2	-H(-)	Dihomo-gamma-Linolenoyl eth...	4025.5	4223	3914	3617.5	3910	4927.5	3859.5	3974	3572.5	3361	3863	3960.5	3685	3726.5	4260	3508	4731	4524.5	4020	4090	4416.5	7072.5	6756	7981.5	7109	7313.5	6929.5	7733	7961
873	349.1801	6837.63	C23H26O3	-H(-)	Phenothrin	5330	5234.5	4280	4546	4423.5	6278	7144	4984.5	5560.5	5289	4954	6061.5	5560	6035	4691.5	5701	9154	7506.5	5441.5	5391	6553	13140.5	13598	14126.5	12872.5	13098.5	12458	12721.5	13120
874	349.2027	21905.9	C20H30O5	-H(-)	PGE2	16177	15803.5	17010.5	15497	13788	18642.5	17389	15173.5	16080.5	19570.5	15613.5	18972.5	16262.5	16648.5	17720.5	16422.5	18683.5	17556.5	16766.5	17034	21382.5	52676	49908	53763	54815	50269	50274	48343.5	48143.5
875	349.2389	14567.9	C21H34O4	-H(-)	Tetrahydrocorticosterone	9722	10469.5	10079.5	10936	8705	13672.5	12024	11476.5	10919	11970	11701.5	11987.5	9849	10746.5	11090.5	12382.5	13017.5	11435	9498	10751	15126	34159.5	31271	32234.5	31660	31242.5	32446	33094	31938.5
876	349.2750	32235.6	C22H38O3	-H(-)	Dimethyl-pentyl-furanundeca...	25376.5	23737.5	24902.5	25149	21865.5	84974	33518	25799.5	24444	24962.5	24811.5	27900.5	23913.5	24437.5	24226.5	26898	54576.5	33152.5	28994.5	26855.5	28051.5	40758	40221	39569	37482.5	37444.5	38780	37514.5	37611
877	350.1088	4951.44	C13H21NO10	-H(-)	Acetyl-O-acetylneuraminic acid	3297	3535	4576	3217	2943.5	6857	5302	3840	3347.5	4124	3720.5	3285	3581.5	3248.5	3500.5	3345.5	9008	6372.5	3260.5	3607.5	5129	5328.5	5665	6259	6012.5	5810.5	6165	5524	6377.5
878	350.1511	4880.36	C20H21N3O3	-H(-)	Phenylalanyl-Tryptophan	3312.5	3785.5	3610.5	3216	3722	4293.5	3766	3317.5	3285	3840	3688	3816.5	4140	3950.5	4032	3327.5	5123	4699.5	3133	3799.5	5007	8592.5	7217.5	7417	7596	7640.5	6663	6330	7271
879	350.1639	6109.3	C21H23N2O3	-H(-)	Dehydrogeissoschizine	4647	4317.5	4380.5	4731.5	4575	5824	5724	4770	4678	5212	4629.5	3733.5	5666.5	4755	4753	5146.5	6690	4932	4070.5	5366	5414.5	13979.5	13060.5	13565.5	13803.5	13116.5	12975	13752.5	13067
880	351.0490	8505.03	C12H17O10P	-H(-)	Arbutin phosphate	5672	6935.5	6248	6456.5	5644	13589	11558.5	5691	6735	6678.5	6477	7114	6710	7039	6993.5	6892	16182	13198	7234	7782	10331.5	9729.5	10627	9672	8264	9776	8870	8871.5	9018.5
881	351.1816	12414.8	C19H28O6	-H(-)	Gingerdiol diacetate	9318.5	8900	9102	8487.5	8384	10868.5	12718.5	9421.5	10400	11737.5	9811	9976.5	9728	9510	10018	9938.5	12377.5	10196.5	8893	9610	12993	25723.5	23370	22726	22889	20745	22785.5	22416	23630.5
882	351.2186	17074.9	C20H32O5	-H(-)	Prostaglandin E2	12841.5	12287.5	11879.5	12193.5	10453	28465	19758	12268	11804.5	13268.5	11081.5	11603	12249.5	12654	11566	11614.5	30079	19943	11604.5	11039.5	13788.5	28595.5	28831.5	27326.5	28254.5	26929	26348	25023	24613
883	352.2532	5749.19	C23H33N2O	-H(-)	Isopropamide	5117.5	4541	5493.5	4864	3808	5722.5	4808	3905.5	4366.5	5124	5284.5	5281.5	4720.5	4879	5518	4382	6506.5	5248	5484.5	4836.5	5391	6783.5	7445.5	6573	6207.5	6505.5	6587.5	6984	5942.5
884	353.0302	14919.1	C18H10O8	-H(-)	Cyclovariegatin	14591.5	14393.5	14770.5	13765.5	13866.5	13153	15261	14664.5	14048	15103	14471	14238	13590.5	14316	14273.5	14252	14456	14128.5	15675	14984.5	15334.5	14426	16974.5	18129	15169	14719	15734	14581	14921.5
885	353.2689	9459.05	C21H38O4	-H(-)	MG(0:0/18:2/0:0)	6318	8914	8351	7779	6303.5	11353	10921	7698	6644.5	8163.5	7277	6981	7277	7584.5	7298.5	6406	11677.5	7478.5	7973	9182.5	9203.5	13475	13456.5	14402.5	13612	13200	12659.5	12399.5	12829
886	353.3057	14368.4	C22H42O3	-H(-)	Oxo-docosanoate	12168.5	12525.5	12773.5	12204	13695.5	13471	13778	12307	12159.5	11799	12631.5	12198	13398.5	13204.5	12324	12875.5	16356.5	12831.5	13046.5	13002	13583.5	26291.5	26039	25024.5	22567.5	21822.5	21273.5	22418	22476
887	353.3421	25989.4	C23H46O2	-H(-)	C23:0	21041.5	18888.5	19948	19041.5	18212.5	18616.5	19475	18099.5	19592.5	17762	19454.5	19262.5	18001	18525.5	19805	19501.5	19520.5	19184	20187	18383.5	19822	32756.5	28948	29147	26719.5	25655.5	25882	25178.5	26172.5
888	354.0003	6124.94	C7H11N5O8P2	-H(-)	Amino-dihydro-hydroxy-(diph...	4146.5	4037.5	4552.5	4394	3965.5	10844	6422	4342	4218	4558	4283	4766	4571	5221	4039.5	3447.5	11193.5	9088.5	4275.5	4223	4912	7530	6669.5	6528.5	6642.5	6070.5	6201.5	5675.5	6055.5
889	355.0825	5953.81	C19H16O7	-H(-)	Dihydrohydroxy-O-methylster...	3840	4866.5	4176	4281	4323	6109.5	6696	5156	3924.5	4232.5	5366	4546.5	5061	4365	5060	4656.5	8200	5860.5	4606	4957	16262	7207	7273	7499	7824.5	6963	7680	6871.5	5828
890	355.1182	6950.33	C20H20O6	-H(-)	Xanthoxylol	5635	4815	5613	4428.5	5188.5	6389.5	6440	4995	5658.5	6247.5	5624.5	5372	4822.5	5485.5	4671.5	4362.5	7263.5	5209.5	5024.5	4755	21424	10605.5	10270	10994.5	11537	9509.5	9882	13384.5	10970.5
891	355.1558	12651.6	C21H24O5	-H(-)	Fragransol C	9084	8910.5	8252	9001.5	8595	12420.5	13129.5	10206	9813.5	11457.5	10042	10810.5	9142.5	10114	10118.5	9513	14662.5	9934.5	10855	10564.5	14656	19177	18585.5	20929	21255.5	20104	17891	19483.5	18948.5
892	355.2480	11078.8	C20H36O5	-H(-)	Prostaglandin F1a	8799.5	8574.5	7700.5	8726.5	7875.5	13727	9976.5	8538	8187.5	8060.5	7716.5	8766.5	8411	8225.5	8275.5	8799	14780	11526	9616	8711.5	12104	17561.5	17641.5	16306.5	17199	16305	16061	16499.5	16102
893	355.2637	23600	C24H36O2	-H(-)	C24:6	17791.5	19553.5	16148	18795	18937	16607	17149	18067	18365.5	16467.5	17632	16105.5	18100	18639	18043	19146	17533.5	15121.5	17352	17691.5	20258.5	77958	79683	83458.5	79399	80763.5	80923.5	79247	81969
894	355.2844	13796	C21H40O4	-H(-)	MG(0:0/18:1/0:0)	10042.5	10271.5	11075.5	8920	9456	14784.5	13083	9371.5	9985	10873	10092.5	11279	10152	11205	11242.5	8780.5	16038	11658.5	10541.5	10911.5	11484.5	27848.5	24969.5	26245.5	24032	25018.5	23700	24975	24820
895	355.3213	11935.4	C22H44O3	-H(-)	hydroxydocosanoic acid	10126	8574.5	10562.5	10277.5	11711	10599.5	9410	9212	9568.5	8633.5	7552	8965	9872.5	9862	7784.5	9678.5	13021.5	9709.5	7375	7837	10667.5	24057	22453	22437.5	21050	23230	21374.5	22154	25171.5
896	356.0540	5095.8	C18H13O8	-H(-)	dihydroxy-(hydroxymethyl)-(...	3485.5	3705	3926.5	3334	3801	12183.5	9883.5	4050.5	3645	3971	3679.5	3803	4063	4290	3684	3786	13265.5	10781.5	3484.5	4489.5	4672	5857.5	5466.5	6314	4703.5	5494.5	4605.5	5783.5	5292
897	356.0987	4816.99	C15H19NO9	-H(-)	Cyclodopa hexoside	3206.5	3242.5	3554.5	3491	3344	4669.5	4548	3376.5	3751	3885.5	3936	3539.5	4070	3664.5	3405.5	4307	4636.5	4112	4045	4304	5518.5	6981.5	8117.5	7265.5	7245.5	6886.5	6573.5	6654.5	7142.5
898	356.1335	5341.95	C20H23NO3S	-H(-)	Thiocyanato-androst-ene-trione	3879	3418	3532.5	3055	3481	4480.5	4012.5	4485	3269	3611	3350.5	3740.5	3386.5	3687.5	3596	3362.5	3820	3484	3535	3799.5	5005	9764.5	9707	16577.5	19707	16374	16229	15263.5	14506.5
899	356.1716	12011.9	C17H27NO7	-H(-)	Uplandicine	6431.5	5931	6453	7301.5	6300	8392.5	10797.5	7090.5	7559.5	7347.5	6375.5	7337.5	6940.5	7162	7296	5844.5	10420.5	8099.5	6811	6878.5	7875.5	15422	15148.5	14352.5	14983.5	13248.5	15193.5	11909.5	12926.5
900	357.0610	11173.3	C18H14O8	-H(-)	nan	8268.5	8059.5	6885.5	7343.5	8058.5	14055	12783	9415.5	9654	11238	11082	8395	8766.5	8296	8720	8447	21452.5	14946	8599	15225.5	16907.5	10641	9795.5	10462.5	11537.5	11403	9933.5	10324	11032.5
901	357.0980	6798.13	C19H18O7	-H(-)	Chrysoobtusin	5281.5	4390	4685.5	4860.5	4846.5	7156	8162.5	5204.5	5153.5	5996	6723.5	4845.5	4927	5009	5169.5	5772	10840	7130	5033	5649.5	21974.5	8238	8254.5	8114	8072.5	8112.5	7505.5	7352	9257.5
902	357.1189	6680.45	C16H22O9	-H(-)	Phlorisobutyrophenone hexoside	4746	5128.5	5256.5	4557.5	4538	5977	6683.5	5718	4953	5163	6011.5	5379	4954.5	5016.5	4963.5	5463.5	7299.5	6439	5300.5	5501.5	9372.5	12092	11491.5	10929	11445	11143.5	10808.5	11147.5	10184.5
903	357.2793	7170.69	C24H38O2	-H(-)	C24:5	6117.5	6043.5	6309	5452	5635	7573.5	7807	5758.5	6188.5	5295.5	6201	6606.5	6060.5	5571	6399	5690.5	7636.5	7441.5	5412	6302	5801.5	10203	8857	9781	9293	10463.5	9944.5	8493.5	9591
904	358.1803	5189.92	C24H25NO2	-H(-)	Norendoxifen	3834.5	3386	3326.5	3735	3786.5	5507.5	5582	4230.5	3683.5	4412	3989.5	4018.5	3810	3564	4481	4072.5	5329	4880.5	4240.5	5538.5	4683	8088	8022.5	7176.5	8058.5	7779.5	7814.5	8105.5	8558.5
905	358.2242	5117.11	C19H29N5O2	-H(-)	Loxtidine	4753.5	4185.5	4493.5	3945.5	3882	4848.5	4733	4462	4449	4013	4203.5	4837	3835	4457	4325.5	4715.5	6339	5437.5	4436	4933.5	5246.5	7139.5	6911	6776	7752.5	6317	6304.5	6779.5	6625.5
906	359.1861	8632.22	C21H28O5	-H(-)	Aldosterone	7345.5	7083	6634	6868	6836	8843	9637	7076.5	7158	6661.5	7568.5	6774	5793.5	6129	6680	7597.5	9976	9382.5	7360	8193.5	8875.5	14975	13732	14929.5	14369	13456	13779.5	14109	13768
907	359.2580	5615.63	C23H36O3	-H(-)	Hydroxy-6methyl-5androstan-...	4349.5	5172.5	5269	5152.5	4706.5	6734	6312	4641.5	4916.5	4332.5	4337	4731	4846.5	4973	4476	4828	7375.5	6742	4620.5	4968	4985.5	10554	9133	9729.5	9562	8764	8092.5	9559.5	9149.5
908	360.1300	4725.85	C15H23NO9	-H(-)	De-O-methylsimmondsin	3669.5	3631	3827	3572	2952	5528.5	5129	3982.5	3781	4097.5	3707.5	3593	3822.5	3308	3304	3549.5	4814	5031	4204	4016	4490	6794	6665	7653.5	6634	6381.5	6093.5	5958.5	6360
909	361.2537	6791.58	C26H34O	-H(-)	Cyclopentadien-ylidene)preg...	4819.5	5374.5	5252	5100.5	4642	10100	8393.5	5584.5	5740.5	5567	5028	5518.5	5410	4979	5353.5	4856	11095	9868.5	5982	5876.5	6833	12379	12763.5	11577.5	10849.5	11618	11752	10203.5	11517.5
910	362.2698	8124.89	C22H37NO3	-H(-)	Leukotriene B4 dimethylamide	5132.5	4873.5	4444.5	4649.5	4457.5	7635.5	6727.5	4264	3981.5	4162	4526.5	4594	4841	4575.5	4628.5	4389.5	7468	6154	4782.5	4785.5	4498.5	7237.5	8511.5	7510	7572	6643.5	7235	7741	7532.5
911	363.0771	91573.8	C15H16N4O5S	-H(-)	Sulfometuron methyl	33782.5	81718.5	91171	53494	31037.5	401278	292710	49646.5	62694	74905	53177.5	28398.5	64656	59573	39918	25619.5	448963	391941	38538	76987.5	46819	131033	122562	127151	121997	121309	119440	118050	120054
912	364.1486	5305.42	C21H23N3OS	-H(-)	Propericiazine	3805	4180	3689	3764	4166.5	5042	4995.5	3875.5	4100	4599	4568	4732	4437	4078.5	4754.5	3803.5	4786.5	4504	3678	3915.5	5064	8918	8887.5	9151	8342.5	8369.5	8399.5	6629.5	8417.5
913	364.1776	6264.25	C19H27NO6	-H(-)	Senkirkine	5446	5722	4932	4589.5	5101.5	7015.5	6248.5	4835	4953	5186	4509	5677.5	5613	5114.5	5126.5	4783	7265	6880.5	4985.5	5436.5	7494	9949	11037.5	11027	9591.5	10789	9390	10044	9794.5
914	364.2852	32477.8	C22H39NO3	-H(-)	Linoleoyl GABA	9930.5	11062	11273	9693.5	11263	9308	10637.5	10906.5	10580.5	10286.5	10858.5	10797.5	10771.5	10969	11004.5	11326.5	9208	8444.5	12176	10223	12531	17302.5	17384	16196	16845.5	17811.5	17930.5	15861.5	17080
915	365.0334	7161.94	C16H14O8S	-H(-)	{hydroxy-[(hydroxyphenyl)-o...	5446.5	6183.5	6736	6616	5873.5	12467.5	12486	5917	6074.5	5906	5916.5	5929.5	5480.5	6532.5	7029.5	5481.5	13523.5	11068	6704.5	7134.5	7218.5	6983.5	7946	7490.5	8194	7652	8194.5	7274	7459
916	365.1607	8870.86	C19H26O7	-H(-)	Diacetoxyscirpenol	6639	6032	6767.5	6718	5749.5	8435.5	8237.5	7020	8628.5	8832.5	6789.5	7438.5	6683.5	7518.5	8481	6918.5	9246.5	7626	6982.5	6669.5	10697.5	17751.5	17182.5	16476.5	17658.5	16924.5	17960.5	15624	16079
917	365.1964	12519.6	C20H30O6	-H(-)	Carboxy-leukotriene B4	10419	9318	10864.5	9469	9365	9890	10457.5	9374.5	10466	11692.5	9345	10967	9843.5	10417	10218	9743.5	9405.5	9556	11207.5	10641.5	11959.5	26607.5	24478	25518.5	28422	26457	25046	27631.5	24162.5
918	365.3421	9345.22	C24H46O2	-H(-)	C24:1	7344	7485.5	5932	7627.5	7964.5	7039	7114	7855	8611.5	7612	7430.5	7878.5	7471	6670	7898	7568	7310	7650.5	7640	7974	8517	13136	11692	12260.5	11057.5	12126	11392.5	10479.5	11390
919	366.1409	5008.88	C14H25NO10	-H(-)	Acetyl-O-fucosyl-hexosamine	4581.5	2975.5	3442.5	4428.5	4071.5	3882.5	4478	4771.5	4202	3697.5	3952	3571.5	3708	4298.5	4697.5	4527	4280.5	3884.5	4495	4020	4904	10505	9228.5	9122.5	8317	9842	8680	7956	7180.5
920	366.3008	30421.4	C22H41NO3	-H(-)	Oleoyl GABA	3371.5	3807.5	3805.5	3866.5	4160.5	4188	4736	3473.5	4621.5	3819	3477	3968	4273.5	4213	3980.5	3365	4993.5	4306	4171.5	3989.5	4310.5	8961	8608	9360	10494.5	11038	10010.5	11562.5	11140.5
921	367.0824	7056.33	C20H16O7	-H(-)	Hydroxyerosone	5653.5	6186.5	5887.5	6195	5794.5	7196.5	7103	6722.5	6515	6898.5	7314	6597.5	6131	6832.5	6103.5	6290	7649.5	6864	7233	6484	13255	7443.5	7398.5	7383	7385.5	7795.5	8573.5	8952.5	7515
922	367.1185	7296.84	C21H20O6	-H(-)	Curcumin	5334	4361.5	4433	4958.5	4714.5	5445.5	5615.5	4379	5035	5363.5	4500	4754	4488	3719	4652.5	4811.5	5663.5	5033	5725.5	3888.5	16054.5	7841	8512	7855	7481.5	7676.5	7718	8086.5	7113.5
923	367.1581	43595.8	C19H28O5S	-H(-)	Dehydroepiandrosterone sulfate	4940.5	5242.5	5518.5	4683	5044.5	6409	6628	5600.5	5075.5	7067.5	5781	6226	4842.5	5879.5	5031.5	5462.5	6952	5644	5117.5	5746.5	7695	15792	15264	15933	16344.5	15979	14699	15958.5	14867
924	367.2150	14078.5	C23H30NO3	-H(-)	Propantheline	10275.5	10050.5	10466	8840	8357	12569.5	12672.5	9044	10127.5	11072.5	9859.5	9381.5	9348	11009.5	9513	9156	12985	11099.5	11291	9852.5	14354.5	23197	22097.5	21614	19883.5	19680	20047	20001	20235
925	367.3577	73458.9	C24H48O2	-H(-)	C24:0	68192.5	65721	71578.5	68260	64964.5	62481	67833	68271	70550	65614.5	68155	73035	67994	69658.5	73433	69067.5	57176.5	55716	71920	68856.5	70948	129064	110282	110180	108164	104050	100666	101402	100151
926	368.1614	18727	C20H23N3O4	-H(-)	Epanolol	10513	11129	10682	9136.5	5858	9728.5	13314	11438.5	7498	10349.5	9575	7863	8205.5	8278.5	7672.5	8721.5	12626.5	13285.5	9448.5	12783.5	13640	17404	13685	15239.5	17126.5	15260.5	14346.5	13826	13872
927	368.3165	38061.2	C22H43NO3	-H(-)	Stearoyl GABA	4109.5	4493.5	4524	3336	3805	6133.5	6659.5	4534	4569.5	4389.5	4151.5	3833	4124	3777	4186.5	3968.5	6335.5	5117	4062.5	4136	5100.5	9994.5	9828.5	10363.5	10391	11305	9649	10611.5	11022.5
928	369.0976	6181.79	C20H18O7	-H(-)	Episesaminone	5011.5	5017	4272	4963.5	5303	5333.5	5909	5718	5890.5	5816.5	4974.5	5895.5	5444.5	5256	5724.5	5001	6517.5	4526.5	5333	6176.5	19130	8730	8406	7959	9281	7786	8709.5	6906.5	8234
929	369.1734	35103.1	C19H30O5S	-H(-)	Androsterone sulfate	9469.5	10363.5	10391	9450	9602.5	14580.5	15100	12193.5	11679	11609.5	11109.5	11630.5	10964	11479	11412.5	9787	14665	10506.5	9512	11524	13681.5	23448.5	23700	21419	21836	21071	22312	20543.5	21380
930	369.3008	21968.5	C22H42O4	-H(-)	Diethylhexyl adipate	17871.5	15921	16369	17341.5	15886	23157.5	20454.5	17132.5	16811	15900.5	17087	16462.5	16827.5	17955.5	16728.5	15931	28050.5	21540.5	17434	18622.5	18025.5	35147	33275	32010.5	31974.5	33079.5	31035.5	29267.5	31063
931	371.1134	6937.64	C20H20O7	-H(-)	Tangeritin	4967.5	4540.5	4820.5	5377	4909	7983	7943	5338	5016	6179	5322.5	5342.5	5556	4747	5331.5	5301.5	10382	8139.5	5253.5	5637.5	20722.5	10373	9726	11225	10421.5	10975	11500	10146	9546
932	371.2437	12058.1	C20H36O6	-H(-)	Deoxyoleandolide	9825.5	9666.5	9714	8788	9567.5	11257	10369.5	10003.5	8545	9126.5	10523.5	9242	9769.5	8507.5	8206	9543	13836	10676	8090	8977	10973.5	17543.5	16381	18798	16548.5	20001	16564.5	18571	20853.5
933	371.2585	56393.7	C24H36O3	-H(-)	Cervonoyl ethanolamide	52798	48556	47694.5	50463	47883	42149	44064.5	49388.5	47561.5	47991	50908	47464.5	47978.5	48562.5	49341.5	51883.5	44954	38448	52423	53324	56772.5	172444	151852	159226	152984	147392	148656	145568	141906
934	371.3165	5805.37	C22H44O4	-H(-)	MG(19:0/0:0/0:0)	4375	3781	4972.5	4174	4513	4971	5448.5	4646	3762	4621.5	3620.5	5017.5	4961	4076	4295.5	4184.5	5697.5	5050	3865	4822.5	5662.5	11558.5	11375.5	9674	10434	9622	10196.5	10314.5	9943
935	372.3278	38867.5	C25H43NO	-H(-)	Pipereicosalidine	2380	2815.5	2535	2950.5	2932	4022.5	3312	3273	2847	2455	2584	3295.5	3239	2953.5	2708.5	2998.5	4988	3867.5	2293	3078.5	2812.5	7459.5	8706	8466	8529.5	8916.5	9269	8570.5	11327.5
936	373.1491	12207.4	C21H26O4S	-H(-)	Acetyloxy)-mercaptoandrosta...	7955.5	7276	7269	8865	6851.5	19446	12544	8697	8442	10194	7885	9579	7876	7444.5	9105	8998	20844	15436.5	7826	10173.5	11936.5	16870	16602.5	18236	17214.5	17506	16787	15314	15801.5
937	373.2228	9318.49	C19H34O7	-H(-)	Tsangane L hexoside	8219	6748	6661.5	7058	6792.5	9261.5	9031	6293.5	7798.5	8013.5	6967.5	6495	7804	6754.5	7461	7369.5	9494.5	10331.5	7309	7937.5	13265	19130.5	18458.5	17507	18585	18277	15866	17204.5	16734
938	373.2373	7793.36	C23H34O4	-H(-)	Calcitroic acid	5777	6340.5	6403	5771	5510.5	9090.5	8827	6570	5854.5	6105.5	5988	6228	6738	5802	5544.5	6801.5	9686	7802.5	6759.5	7176.5	8374.5	15689.5	14113.5	14079	14984.5	15348.5	14742.5	14540	12967
939	373.2752	10968.6	C24H38O3	-H(-)	Hydroxy-cholenoic acid	5248.5	6285.5	5922.5	5717.5	5497.5	9046	8907.5	6211	5908.5	6134.5	6941	6147.5	5314.5	6153	6205	6159	9456	10250.5	6570.5	5912	7899	14434.5	14883.5	14391.5	14714	15142.5	13690	13841	13844.5
940	374.1755	8277.25	C24H25NO3	-H(-)	Cyphenothrin	7318.5	7294.5	6574	6203	6160	9451	8251.5	6005	7032.5	6924.5	6948.5	6117.5	5771.5	6412	6776.5	6014.5	11780.5	10120.5	7001.5	7605	7175	21290.5	19281	19493	20033	17686.5	20053.5	19835.5	18972.5
941	375.1094	7013.21	C19H20O8	-H(-)	H-benzopyran-one	4384.5	5466.5	5418.5	4370	4261.5	16209	11804.5	4490.5	5642.5	5288.5	4486	4372	5034	4943.5	4753	4162	18738.5	15193.5	5058.5	5922	21278.5	9499.5	10242	9002	8932.5	8516.5	8034.5	8619	8118
942	377.1600	10163.7	C20H26O7	-H(-)	Carinol	6415	7725	5775.5	6416.5	6292	17576.5	12648	6757	6901.5	7472	6705	7150	7184.5	6592	6822	6278.5	21585	17055	6242.5	6481.5	9616.5	18217.5	15953.5	15899	15486	13812.5	16079.5	14536	15105
943	377.1763	9400.39	C24H26O4	-H(-)	Albafuran A	6936	7452	8598.5	8394.5	6030	17389.5	11941.5	6638.5	6479	7866	6598.5	6221	7580	7288	6943	5827.5	20650	16045	7160	8170	8531.5	16767	15331.5	16679.5	15218.5	14756.5	15579	14219.5	15401
944	377.2340	10239.9	C22H34O5	-H(-)	Annoglabasin F	6803.5	7569.5	7067.5	7819.5	6272.5	17674	12516.5	6972.5	7571	8432	7229	7414	8519.5	7532	7595	6625	20156.5	16531.5	7691	7965.5	8956	18738	16698	18250.5	17563	17488	18511.5	17152.5	15577.5
945	377.3068	30527.9	C24H42O3	-H(-)	Dimethyl-\x1a\x1apentyl-\x1afurantri...	22961	24326	25172	24322	23128.5	83538	41817.5	24017.5	25540.5	24361	24739.5	22481	24042.5	28229	28512.5	26324	66011	46354.5	23866	26101	26090.5	34567.5	35187	32916	33998	33175	33589	30204	33225.5
946	377.3423	9196.73	C25H46O2	-H(-)	Erucoylacetone	5383	4788.5	4741	4680	3926	14750.5	9855.5	4448	4196.5	4974.5	4613	3984	4732	4813.5	4349.5	3703.5	16563.5	13705.5	4725	4675	4641.5	8783	8155	7413.5	7441.5	8445.5	8565.5	7786.5	8548
947	378.2647	5863.55	C22H37NO4	-H(-)	Leukotriene B4 ethanolamide	3541.5	3711	3663.5	3180.5	3093.5	10033	6069	3779	4052	3829	4448.5	3522	3753.5	3285.5	3449.5	3053.5	10955.5	9057.5	3315.5	3135	4569	6057	6620.5	6935.5	6809.5	5936	6650	6703.5	6763
948	379.1544	9599.97	C23H24O5	-H(-)	Garcinone A	6605	7260.5	6917	6289	5934.5	20162.5	12555.5	6882.5	6677.5	7019.5	6886.5	6391	7428.5	6947	5852	6771.5	25469	19133	6895	6594	8035.5	17359.5	17135	16113	16296	15611.5	16752.5	15378	16448.5
949	381.1546	9575.12	C19H26O8	-H(-)	Methyl-(methylpropyl)benzen...	7265.5	7610.5	7694	6620	6951	13797	11376	6983.5	6449	8515	6774.5	7128.5	7484	7196.5	7670	6345.5	15750	12631	6526.5	6978	10618	17097	14838	15449	13883.5	14543	15148	13946.5	15299.5
950	381.2078	14101.4	C24H30O4	-H(-)	Farnesiferol A	10253	9253	8743	9235	10763.5	20440	16638.5	10750	10178.5	10717.5	10989	10455.5	9907.5	8943	8633	8759	23498	17918.5	9228.5	8308.5	10454.5	18314.5	16760.5	19078	18165	18388	18127	19395.5	19902
951	381.3011	8674.21	C23H42O4	-H(-)	MG(0:0/20:2/0:0)	6389.5	7303.5	6662	6426.5	5683	13819	10728.5	6645.5	5967.5	7245.5	6468	6083.5	6756	6771.5	7107	6212	15308	12783	5773	8094.5	7307	12207	11920.5	12145	11142.5	11631	12116	10883	11677.5
952	381.3731	25162.3	C25H50O2	-H(-)	C25:0	21078.5	22189	21925	22832.5	20219	27249.5	26042	22636	20673.5	21794	22355	20775.5	20555.5	23233	21678.5	22743.5	24327.5	24554.5	22636	23015.5	23778.5	31031	30064	29762.5	28529	27864.5	27890.5	27387	26358
953	383.1131	7004.09	C21H20O7	-H(-)	Zeylenol	5348	5096.5	6086.5	5250	4653.5	7671	7670	5567	5857.5	6386.5	6099	6252	5628.5	5928	6686	6604	9871	8149.5	6517.5	7946.5	14657	9917	9786.5	9574.5	9111.5	9896.5	9589	9560.5	9992
954	383.1702	12468.9	C19H28O8	-H(-)	trihydroxy-{[(methoxyphenyl...	10306.5	8345	9243.5	8995.5	8738.5	12890	12147.5	10558.5	11529.5	11024	9288.5	9549.5	10638	8900	11055.5	9596.5	12324	11293	10126	11024.5	14573	21642.5	21542.5	21808.5	21086	20235.5	19789.5	20188	20035.5
955	383.3163	15262.2	C23H44O4	-H(-)	MG(0:0/20:1/0:0)	10476	11050.5	12025	10924	9983.5	18061.5	15069	11248.5	10446.5	11756.5	10006	9707	11197	11034.5	11608.5	10063	19241	13757	11064.5	11609.5	11535	16917.5	15087.5	16595.5	16872	16264	17285	16751	14782.5
956	383.3529	12260.9	C24H48O3	-H(-)	Cerebronic acid	12814.5	12175.5	11747.5	10030	9127	13469.5	11727	10446	9471	9920	11032.5	11288.5	10732.5	10282.5	10134	10275.5	13154.5	11271	10277	11794.5	12642	18130.5	16427.5	17779.5	16030.5	16429.5	15592	15367	15642
957	384.3114	9474.61	C22H43NO4	-H(-)	Pentadecanoylcarnitine	3916.5	3787.5	3889.5	3428	3211	6117	4856.5	3402.5	2995.5	3602.5	3423.5	3180	3519.5	3559	2960.5	3186	5790.5	5094	3361.5	3635.5	3736	5941	5857	5579.5	6119	5483.5	5901	6028	5297.5
958	385.0927	7686.38	C20H18O8	-H(-)	Dehydrodiferulic acid	6686	7065	6304	6350.5	5735	9628.5	8715	7066.5	6555	7421	6204	6717	6739	6688	6524	7112.5	11766	8974	6752.5	7286.5	19452	10300.5	9504	10303.5	9973	9825	9386.5	10160	8931.5
959	385.1659	4.56828e+06	C22H26O6	-H(-)	Porson	5.62226e+06	5.39973e+06	5.35116e+06	4250294	3.09052e+06	4194825	4.85051e+06	4.80193e+06	4774326	5413659	5207133	4683776	4703822	4.77012e+06	3857242	4.36261e+06	4.53038e+06	5732351	4.83993e+06	6.01916e+06	6851185	6.05149e+06	5770569	5591144	5613813	5450471	5.44905e+06	5.46218e+06	5.39643e+06
960	387.2013	18971.2	C19H32O8	-H(-)	Epoxy-7E-megastigmene-9e-di...	19727	17733.5	17633.5	15480.5	11629	18552	19320	16007	16648	18066	17649.5	16618.5	17608	15580	14899	16618	18438.5	20189.5	16622	20099.5	26673.5	27049.5	27303.5	28878.5	27956	26725	27217	26389	27643.5
961	388.0972	7665.81	C18H19N3O5S	-H(-)	Cefprozil	5364	6861.5	7998	6725	5372.5	15949.5	14016.5	6054.5	6244	7056.5	6979	6008	6638.5	6124	5902	4574	18850	17212	5972.5	7346	8207.5	11034	10910	11379.5	10389.5	10195	9833.5	10214	9867
962	388.2563	11061.2	C17H35N5O5	-H(-)	Sannamycin A	8665	10411.5	9556	8692	7862.5	11230	11276	8319.5	9795	9488.5	9616	8820	9243.5	9119	9173	9334	12316.5	10870.5	9078	10029	10596	23975	23783.5	22233.5	21077.5	21044.5	20931	22208	19518
963	389.2174	9132.8	C19H34O8	-H(-)	S,5R,6S,7E,9x)-Megastigmene...	7726.5	6454	7453	7124	5114	11700	10962	7506	6303	7172.5	6285.5	6596	6057.5	6830	6281	6318.5	13642.5	10884	7137.5	7188.5	12305	15552	15806	15437.5	16349	15037	14130	15278	16076
964	389.2328	9020.19	C23H34O5	-H(-)	Prostaglandin Jglycerol ester	6848.5	7366	7105.5	6514	6157	11702.5	9397	6590	6895.5	7443.5	7084	6661	8291.5	7018.5	6457	6158	12437	10201	8152.5	8126.5	9172	17063.5	18085.5	18459.5	17902.5	15818	15458.5	17600	16457
965	390.1607	6324.23	C26H21N3O	-H(-)	Linopirdine	5032.5	4328	5194.5	4824	4367.5	9062	7697.5	4381	5469	5380.5	4894	5575.5	4988.5	4975	5506.5	4305.5	10381	8433.5	4342.5	5111.5	6008.5	13244	12754	12462	13563.5	12572	13334	12182.5	11890
966	390.1785	6188.48	C18H25N5O5	-H(-)	Orysastrobin	4520.5	4952.5	5582	5221	4043.5	12026	9297	4695	4200.5	5702	4680.5	4773	4543	5048.5	5081.5	4074	13433.5	10238	4550.5	5453	6500	9937	10742	10019.5	10449.5	8800.5	9425	9225.5	8906
967	391.2248	8504.21	C19H37O6P	-H(-)	CPA(16:0/0:0)	4951.5	5984.5	6544.5	5999	4615.5	18825	14372	4802.5	6285	6729	5674.5	4789	6264.5	6224	5375	5002	20576.5	18076.5	5101	6777.5	6991	11608.5	11847	11582.5	11809.5	10857.5	11597	10770.5	12339
968	391.2850	20763	C24H40O4	-H(-)	Dihydroxy-cholanoic acid	7064.5	8309	7385	7851	5901	21787	17243	8369.5	8220	9864	8646	8136	9815.5	8395	8124.5	7992.5	24020.5	19263	8102	9376.5	9104.5	23736	22270	22285.5	23574.5	22390	23069	20615	21953.5
969	392.3333	5473.61	C28H43N	-H(-)	P,P-Dioctyldiphenylamine	2378	3439	4183.5	3067	2740.5	10423	7781	2941	3315	3452.5	2781	2523	3206	3108	3028.5	2759.5	10633	9333.5	2808	3528	3383.5	5136.5	5764	5364	5122	5121.5	4969	5360.5	5239.5
970	393.0701	313882	C13H19N2O10P	-H(-)	Butyrylphosphouridine	111192	283299	309388	204535	114275	1379168	1006619	175804	206366	271660	182238	95806	222926	206465	140991	80008.5	1557114	1326021	133331	272200	141202	461741	435826	432748	426380	422094	413981	418460	420292
971	393.2283	8253.72	C22H34O6	-H(-)	Epoxy-eremophilene-angeloyl...	6575	6365.5	6784.5	5921	5697.5	11323.5	9699.5	6375	6571.5	7887	6819.5	6428.5	6340.5	6991.5	6423	6489	11874	11165.5	7515	7858.5	8296	15498	13471.5	13436	13920	13433.5	13227.5	13090	13146
972	393.2408	7691.4	C19H39O6P	-H(-)	LysoPA(P-16:0e/0:0)	6758.5	5600.5	6074	6005.5	5710.5	12693.5	9230.5	5454	5941	6545	6340	6021	5375.5	5763.5	5927	5067	12394	9830	6501.5	6258.5	7478.5	14030.5	12780.5	13303	13211.5	12156.5	12147	10931	12973
973	393.3731	7687.39	C26H50O2	-H(-)	C26:1	6530	6448.5	6839.5	6794	6298	10310	9868	6530	6658	6472.5	6000	6173	6088.5	6262.5	7235	6484	11492.5	10122	6398.5	7257	6771.5	9734.5	10252	10195	9839.5	9118	8857.5	8424	9033.5
974	395.2064	8740.11	C21H32O7	-H(-)	Isopetasoside	6172	6575	7253.5	6215	5887	9801	8719.5	7253	7489.5	7608.5	6949.5	6931.5	6383.5	7225.5	6803	6968.5	10868	7643.5	6500	7101.5	8991.5	14989.5	14743.5	16225	14257	14151	15102	13712.5	13760.5
975	395.3887	33240.6	C26H52O2	-H(-)	C26:0	31029.5	32292.5	34501.5	30623	29227	27810	31664	31860	33385.5	31652	31040.5	30846.5	29988	32656.5	31661.5	32037.5	25887	24376.5	31423	32633	35207	54836.5	52170.5	47255	49084	44136.5	44501.5	43022.5	42550.5
976	396.2755	6684.42	C22H39NO5	-H(-)	PGF2a ethanolamide	4439	4690	5016.5	3657	3850	6348	5128	4716.5	3739	4014.5	4006.5	5193.5	4311.5	4269	5084.5	5362.5	6654.5	5016.5	4974	4483	4490	7774.5	7243	7266.5	7662.5	7938	7565	6325.5	7014
977	396.3131	4377.22	C23H43NO4	-H(-)	Hexadec-enoyl carnitine	3909.5	3140	2987	3943.5	3293.5	3795	4144	3669.5	3496.5	3989	3520.5	3777	3253	3248.5	3310.5	3270.5	4289	3623	3426.5	3738	4080.5	5911.5	4675.5	5130	4737	4702	4830.5	4950	5086.5
978	396.3486	4400.33	C24H47NO3	-H(-)	Behenoylglycine	3393	3643.5	2897	3461.5	3308	3702	3884	3099	3966.5	3125	3748	2910	3281	3182	3068.5	2966	4694	3627.5	2799.5	3717	3578	4573	4967	4997	5992.5	5544	5121	4649	4946.5
979	397.0594	5913.49	C17H18O9S	-H(-)	H-benzopyran-yl)phenyl]oxid...	4254.5	5144.5	5001.5	4509.5	3477.5	9752	9323	4930.5	5647	4851	4864.5	4480.5	4840	4574	4062	4032.5	11417	10069	4637.5	5429.5	7212	6554.5	6479	7465	6428.5	7073	7013	7269.5	6322
980	397.3320	18711.1	C24H46O4	-H(-)	Lauroyl peroxide	12624.5	12455.5	13416	13023.5	11103.5	19495.5	15648.5	11518	13793	12099.5	12109	13037.5	12770	13711.5	11548	12461.5	20072.5	16799	13150	12252	14575.5	20127	20252	18320.5	19194	18700	18640.5	18638	18532
981	399.1083	5218.49	C21H20O8	-H(-)	Hydroxyflavone	4027.5	4541	3910.5	4146.5	3740	6171	5912	4343	5144.5	4340	4182.5	4815.5	4647	4841.5	3910	4572	7038	4983.5	4673	4239	13299.5	6056.5	6403.5	6619	6464	6388.5	6917.5	6800.5	6545.5
982	399.1445	8220.02	C22H24O7	-H(-)	Hemiariensin	6713	7275.5	7180.5	6951	5976	7095	8386	7668.5	6684	7218	8507	7659	7815	6896.5	6755.5	7187	8438	7561	7100.5	7705.5	9941.5	12163	12234	12064	11311.5	11631	10878.5	11354.5	11280.5
983	399.2198	10076	C25H28N4O	-H(-)	Z-Phe-Phe-CHN2	7061.5	6845.5	5972	6223.5	5979.5	7476	8795.5	6885.5	7002	7385	6924.5	7316	7099.5	6234	7279.5	7378.5	8631.5	6951.5	5938.5	7175.5	8845.5	19841.5	16997.5	16209	15548.5	16919.5	18158.5	17183	16268
984	399.3264	12083.6	C27H44O2	-H(-)	Ketocholesterol	7184.5	7137.5	6788.5	6961.5	5934	65689.5	31322.5	7916	6205.5	6790	6793.5	6998.5	5985.5	6927	7271	7447	67779.5	38202	6775.5	8135.5	7958	14768.5	13849.5	14713.5	15583.5	14547.5	15804.5	13481.5	14265.5
985	399.3360	6442.71	C23H46NO4.	-H(-)	Pahutoxin	4114.5	4735	4048.5	4978.5	3385	29260	14197	3855	4403.5	3856	3998.5	3795.5	3865.5	4411.5	4256.5	4315	18018.5	16661.5	3572	4882.5	5141	8412.5	7419	7695.5	8893.5	7118.5	8852	6336.5	6708
986	400.3062	4220.62	C22H43NO5	-H(-)	hydroxypentadecanoyl carnitine	2939	2352	2202.5	2266.5	2455	3450.5	2780.5	2842	2673.5	2635.5	2460	2476	2745	2344	2683.5	2179	3194.5	3319.5	2407	2809	3083	3945.5	3992	4473.5	4891.5	4382.5	4198.5	4258.5	3975
987	401.0873	21801	C20H18O9	-H(-)	nan	22301	14095	15461.5	12477	14883	12829	14287	16678	13389	18990	16779.5	17477	18054.5	17402.5	22080.5	15215.5	17747	11086	14251	21111	24225	17297.5	24491	24596	39149.5	38583.5	35873	42340.5	42720.5
988	401.1240	7017.42	C21H22O8	-H(-)	Hexamethylquercetagetin	5732	6108.5	6006.5	5099.5	5140.5	12423	8960.5	5927.5	5270.5	6644.5	4951	4989	5495.5	5822	5054	5541.5	11324.5	9104	5445.5	5851	19609	9300	9033	9567	9583.5	8747.5	9603.5	9103	9126.5
989	401.1596	21149.6	C22H26O7	-H(-)	Clusin	33850.5	29539	39462.5	20336	19788.5	13704	17183.5	16012.5	17069.5	21962.5	22975.5	15456	21031.5	40860.5	17279	26273	31751.5	27914	17746.5	24283.5	24957	20571.5	22923.5	19948	21528.5	20786	20215.5	19485	19663.5
990	401.1977	12671.2	C23H30O6	-H(-)	Cortisone acetate	10398.5	10468.5	10891.5	8953	8064.5	12693.5	11653.5	9831	10191.5	9119	10723.5	8955.5	9480	11606.5	10633.5	11003	13002.5	11908.5	11084	11637	11618.5	21677	18765	20737	18194.5	18669.5	17148	18680.5	19267
991	401.2327	7678.51	C24H34O5	-H(-)	Lucidone A	6519.5	5716.5	5889.5	5997	5039	7828.5	7656	6155	5874	7020.5	6792	6118.5	6384	6250.5	6174.5	6190	6635.5	6279.5	6525.5	6901.5	7123.5	16928	15324	15775.5	14841.5	14698	13463.5	15624.5	14365
992	401.3073	5105.24	C26H42O3	-H(-)	Oryzarol	3473.5	3941	4284.5	3128.5	3264.5	6405	5145	4738.5	4235.5	4177.5	4371.5	3961	4369	4158.5	4287.5	3932	5967	4396.5	3670	4080.5	5010.5	7745.5	7187.5	7526.5	6131.5	7745.5	6876.5	7243.5	6646.5
993	402.0544	45678.5	C12H21NO10S2	-H(-)	Gluconapoleiferin	54350.5	52126.5	51936	43267.5	31021.5	43676.5	48719	48084	46090	52015.5	49485	47210	46183.5	46502	38452	42950.5	46417	57255	48526	60589	67351.5	59957.5	56087	57415.5	57871.5	55918	54573.5	53380	52767
994	402.0892	61515.7	C13H25NO9S2	-H(-)	Methylpentyl hexosinolate	72425.5	69806.5	68020.5	55065	42820	55675	62056.5	61391.5	63413	69976	65190	61493.5	62771	61722	53233.5	56650	57842	73265	64060.5	81200	89719	77005	76296	76706.5	78327.5	76982	78540	77291	77793.5
995	403.1556	49996.9	C25H24O5	-H(-)	Mammeigin	56953.5	55651.5	54177.5	45630.5	33469.5	45026.5	51033.5	49192	50002	56903.5	50781.5	48686	48281.5	51345	43234.5	47333.5	51534.5	59433	51836.5	61439.5	75262	69034	67683.5	66335.5	62671	63097	65263	61334.5	59752.5
996	403.1940	38309.9	C23H32O4S	-H(-)	Hydroxy-7mercapto-pregn-ene...	34311.5	35891.5	34703	29131	22697	74160.5	65798.5	35270	35019	37877	35021	33353.5	32881	32959.5	29049.5	31325.5	83723	49048.5	32854	41915.5	52340.5	63807	57748	59131	59023.5	58482.5	58378.5	56937.5	57660.5
997	403.2485	32631.4	C24H36O5	-H(-)	Dihydroxy-oxo-cholenoic acid	36069.5	34747.5	33811	29879.5	23965	28446.5	33876	32008.5	32038	34808	33591	31990	31614	33225.5	26265	30146.5	30726.5	35404	32377.5	41022.5	45416	56979.5	51898	52760	51357	50815	50652.5	49124	49077.5
998	403.2842	32282.5	C25H40O4	-H(-)	MG(0:0/22:5/0:0)	35176	34666.5	31315.5	28692.5	21118.5	29322	31651	30408	30573.5	32856	32404.5	29539.5	30094	30433.5	26140	29513	29370	34489	30037.5	38360	40828	54319	51262.5	54652.5	53566.5	50645	53144.5	48129.5	49784.5
999	404.0922	18400.3	C18H19N3O6S	-H(-)	Cephaloglycin	15668.5	18211	18146	14516.5	10709.5	40703.5	28029.5	15326.5	15335.5	17613	16332	13478.5	16069	16236.5	12985	12751	44456	43014	15632.5	19895	22254	23054	23192	23629.5	23150	22825.5	22038	22265	21249
1000	404.2507	12825.2	C17H35N5O6	-H(-)	Fortimicin A	14145	14004	12737.5	11023	9113.5	12002.5	11710	12330.5	12477	13524.5	13164.5	12133.5	12331	12830.5	10405	11807	12297	13284.5	13145.5	15318	17900.5	20166.5	19832.5	19077.5	18385	18751	18872.5	18371.5	18861
1001	405.1195	37349	C20H22O9	-H(-)	Afzelechin apioside	43305.5	41623.5	43044	34192	24715	34962.5	40262.5	36846	37990	40615.5	38454	36995.5	36704.5	38368	31430.5	33612	38654.5	46116	38324.5	46816	65967.5	49945	49979.5	47139.5	45709	45432.5	45618.5	45654	43690
1002	405.1504	106076	C28H22O3	-H(-)	E)-phenylethenyl]-2,dihydro...	133684	119614	112324	94191.5	104158	96143.5	109598	111792	99629.5	128137	119427	102727	110984	92755.5	83810.5	86104.5	107538	110981	110034	142089	153608	137430	119648	129263	122100	128063	120764	129808	132786
1003	407.0610	45960.3	C18H16O11	-H(-)	H-furo[h]chromen-yl}oxy)oxa...	52416.5	52024.5	51645	41653.5	27112	42224	47305.5	46767.5	45745.5	52554.5	49480.5	45263.5	45140.5	44225	36759	41690.5	43919	57331	48232.5	61180	70748.5	57930.5	56562.5	57780	55662	54412.5	53989	52721	53185
1004	407.0977	45320.8	C19H20O10	-H(-)	H-chromen-yl]oxy}oxane-carb...	50169.5	51090	47729	38681.5	29204.5	41802	45853	44015	45131	50593.5	47525.5	43977.5	45751.5	44495	35966	38614	44765	56354.5	45958	59729	76406.5	60465.5	57359.5	56065.5	55866.5	54552.5	53100	54565.5	53031
1005	407.1350	45472	C20H24O9	-H(-)	Ginkgolide A	51038.5	50898	49005.5	39172.5	26299.5	41139.5	46270.5	44721.5	44997.5	49715	47230	43231	42832.5	43708	36021	39039.5	44262	56315.5	46823.5	58978.5	72714.5	58548.5	56155.5	55546.5	56510	56180.5	55006.5	53513.5	54066.5
1006	409.1140	9327.16	C19H22O10	-H(-)	H-isochromen-yl)butoxy]oxan...	7699	8233	8839	7029	6195	11488.5	11425	7662.5	8442.5	8801.5	7992.5	8031.5	7767.5	8367	7559.5	7413	12959	12498.5	8005.5	10023.5	16595	12330.5	11601	12664	12265	12499.5	12201.5	11925	11910.5
1007	409.2592	10713.5	C23H38O6	-H(-)	Sterol hexoside	9062.5	8638	9098	8176	6365	10076	9868.5	8298.5	9438	9528.5	9763	9348.5	8263	9037	7566	7895	10684.5	9917	10209	10615	11461	17832	16989.5	16932.5	15305.5	14761.5	15972	15350.5	15539
1008	409.3105	64107.4	C28H42O2	-H(-)	Gamma-Tocotrienol	59627	58829	60498.5	60405	59786.5	56217.5	63747.5	57684.5	61719	56990	58428	60034.5	59049	63056.5	61516.5	57782.5	53478	54605	62856.5	61172.5	62667	113776	114302	114012	113747	108714	107554	102377	103372
1009	409.4047	12477.4	C27H54O2	-H(-)	C27:0	11635.5	11390.5	12905.5	10850.5	9905	10334.5	11519	11617.5	12306	11974	11973.5	11826.5	11166	12630	10974.5	11457.5	10111.5	10854	12028	13540.5	14805.5	18517.5	17902	18065.5	17858.5	15985.5	16667	17120.5	17626.5
1010	410.2334	8954.21	C25H33NO4	-H(-)	Etorphine	6619	6628.5	6897.5	6706	5544.5	7536	7981.5	7053.5	6793	6814.5	7670.5	6380	6731	5560.5	6458	5921.5	8917	7549.5	6732	7614	8776.5	12121	11238.5	12161	11953	10802.5	13290	11507	11223.5
1011	410.2917	7486.7	C23H41NO5	-H(-)	Hydroxyhexadecadienoylcarni...	7341.5	6455.5	7033.5	6284.5	5656.5	6043.5	7057	6057.5	5830	6766	6794.5	6713.5	6578.5	6094.5	6043.5	6437	6538	5732.5	6694.5	7525	8662	10687	11112	11179.5	10085	11009	10138.5	10762.5	10660
1012	411.2170	10122.5	C25H32O5	-H(-)	Austalide K	9067	9243	9478	7678.5	6825	8830.5	9853	9140	9639.5	9286	9263	9102.5	9119	8991	7805	8246.5	9287	9869.5	8899	10942	12882.5	16619.5	15243.5	16368	14802.5	13987	16039	14540	14705
1013	411.3473	13980.2	C25H48O4	-H(-)	MG(0:0/22:1/0:0)	10096	10122.5	10544.5	8860	7597.5	13354.5	11363.5	9587.5	9561.5	9031.5	9447.5	8608.5	9070	10580.5	9198.5	8813.5	14074	11077.5	8619	10283	11228	14389	14705	13826.5	14399	13772	14935.5	13757	13333
1014	412.2867	4360.42	C26H39NO3	-H(-)	Docosahexaenoyl GABA	3217.5	3843.5	3602	3697	2703.5	3414.5	4111	3771.5	3804.5	3785	3674.5	3367.5	3374	3222.5	3524	3850.5	4364	4105.5	3777	3605.5	4052.5	6063.5	5376	5592	5925.5	5509.5	5289.5	4920	4565
1015	412.9816	12831.2	C15H10O12S	-H(-)	H-chromen-yl)phenyl]oxidane...	13598	11366.5	12349.5	11736.5	13519	11402.5	11856.5	14624.5	11068.5	16070	12539.5	16703	11639.5	11629	11283	13535	14065	11107	12622	12298	11499	14463	14839	13488	13058	13975.5	13304	12696	12205
1016	413.0547	6355.3	C17H18O10S	-H(-)	H-benzopyran-yl)phenyl]oxid...	5169	5387	5860.5	5065.5	4449	13551.5	10201	5049	4989.5	6314	5676	4281.5	4999.5	4575	4794.5	4392	16117	10706	4476.5	5511	6376.5	7185.5	7088.5	7823.5	7480	7546.5	7259	6586.5	7668
1017	413.1967	234030	C24H30O6	-H(-)	Eplerenone	10047.5	10438.5	10001.5	8629.5	9943.5	11186	10977	9383	9438.5	10428	9053	9250	10554	10621.5	11625.5	10584	10790.5	9619	8813.5	9343	12891.5	38668	38481.5	44090.5	45804.5	46567	45082	43776.5	46403.5
1018	415.1543	7179.02	C26H24O5	-H(-)	Calophyllolide	5806.5	5897	6201	6032	5020	7323	6838	5732	5943.5	6105	6032	5953.5	5897.5	5383	5319.5	4816.5	8643.5	6397	5777.5	5569	8762.5	12901	13059.5	13294.5	12468.5	10893.5	11036.5	11576	11703
1019	415.1754	7274.31	C23H28O7	-H(-)	Armillaric acid	6239	6124	5506	5278.5	5579	7526.5	7047.5	5582.5	6098.5	5935.5	6474	6140	7161	5050	5671.5	5385	7353.5	6887	5965.5	6293.5	9053	11983	11007	10824	12289	11645.5	12075	11002	10905.5
1020	415.2843	7246.99	C26H40O4	-H(-)	Methandriol dipropionate	5164.5	4001	4623	4670.5	4258.5	6128	5589.5	4794	5257.5	5218	5312.5	5412.5	5672	5601.5	4913.5	5541	5547	4671.5	4988.5	5504	6837.5	16072.5	17170	18560.5	20058	18192.5	17412.5	17249	18398.5
1021	415.3212	12300.8	C27H44O3	-H(-)	Dihydroxyvitamin D	5944	5179	5828	5835.5	4921	51602	26684.5	5506	5616.5	6176.5	6237.5	6134	5695	6585.5	6297.5	5877	50801.5	30604.5	6416.5	7016	5872	17632.5	14264	14578	14927.5	15585.5	13739	14037	13944.5
1022	415.3574	6204.8	C28H48O2	-H(-)	Gamma-Tocopherol	3200	2703.5	3023	2669	2995	5318	4006	3592.5	3174.5	2991	3361	3033.5	2877.5	3241.5	3242	3217.5	5610.5	4490.5	2928	3389	3645.5	6413.5	6161	6059.5	6097.5	5588.5	5606	5204	6580
1023	417.1181	5883.09	C21H22O9	-H(-)	Liquiritin	4949.5	4715.5	4682	4845	3529	7105	7598	4811.5	4837	5642.5	5155.5	4595	4938	4900.5	4444	4412	8664.5	7035.5	4825	5392.5	19459	8106	7962	7110.5	8115.5	7923.5	7486.5	7514.5	6687.5
1024	417.1561	8894.05	C22H26O8	-H(-)	Lirioresinol A	8933.5	8754.5	9125	7399.5	6478.5	8792	9216	5996	6943	7391	7511.5	6905	7420.5	9355.5	7939.5	7321.5	10879	8988.5	7069	8521	23471.5	11072.5	12199	11285	11102	11247	10881.5	12504	11176
1025	417.2100	29832.5	C24H34O4S	-H(-)	Hydroxy-mercaptoandrost-en-...	11422.5	11349.5	12685	13756.5	7903	217456	156388	12060	12054.5	20887.5	9864	10468.5	11902	10865.5	26255	10346.5	249260	59094.5	10129.5	15423	27633.5	49054	44956.5	43668.5	39766.5	41960.5	41170	39169.5	40515.5
1026	417.2276	12290	C24H34O6	-H(-)	Phyllanthin	8925	7942.5	7968	7175.5	6843	32622.5	24441.5	8138.5	8720	10689	9005	9120	7904.5	8352.5	10245.5	7523.5	38130	13940	7833	8282	12004	24915.5	22020.5	23803	22118.5	24191.5	21484.5	21642	21881
1027	417.3367	10071.8	C27H46O3	-H(-)	Dihydroxycholesterol	5195.5	5079	6339.5	5703.5	4804	57521.5	25268	5398.5	6051.5	4876	5971	5141.5	4877	4906.5	5404.5	4300.5	59620.5	37081.5	5870	5385.5	5736	16926.5	15306	14697	14440	13565.5	15257.5	13838.5	14617
1028	418.2958	5478.24	C25H41NO4	-H(-)	Stearidonyl carnitine	3999	4619.5	4539	3753.5	3107	5274.5	5128.5	3998	4124.5	4186.5	4551	3897	4175	3862.5	3549	4232	5139.5	4020	4059	5005	5487.5	6540.5	6088.5	6772	6116.5	6347	6940.5	7172.5	6067.5
1029	419.1867	31122.3	C26H28O5	-H(-)	Kanzonol F	31311.5	32412	30270.5	25776	19636.5	33871.5	33301	31327.5	30612.5	34111	32551.5	30906.5	28843	30347.5	24405.5	28166.5	37086.5	34446	29341.5	36308	43010	46964.5	46031.5	47287.5	42196	41398.5	42587.5	41799.5	43138.5
1030	419.2068	10973.7	C23H32O7	-H(-)	Armillane	9367.5	9518	8555.5	8706	6784.5	22256.5	17858.5	8664.5	8950	10017	8910	9757	8567.5	8983	7868	7250	25936	13528.5	8646.5	10745.5	12224	18207.5	17481	17171.5	17119.5	17021.5	15447.5	15510	16404
1031	419.2429	10145.7	C24H36O6	-H(-)	Dimethyl methoxy-oxo-(8,11,...	8411.5	8492	8280.5	7635	6726	12047.5	9978	8340.5	8173.5	9008.5	8418	8454.5	7743	8128	8415	7559.5	12302.5	9597.5	8710	8325.5	10859	19810.5	19131.5	21153	18737	19053.5	19860	19132.5	17951.5
1032	419.2561	7312.61	C21H41O6P	-H(-)	CPA(18:0/0:0)	5039	5475.5	5449.5	4522.5	4651	12715.5	10129	5177	5410	5654	5291.5	5033.5	4904.5	5631	5381	5309	12127.5	9752.5	5229.5	6369	7242.5	10940	11788	11980	10230.5	11003.5	10284	10456	10614.5
1033	420.1554	6779.41	C23H23N3O5	-H(-)	Topotecan	6043	6465	6178	5804.5	4700.5	9131.5	7346	5653.5	5054	6007	5548.5	5301	6758.5	6563	5037.5	5208.5	11939	9945.5	5523	6787	10146	8446	9184.5	7980.5	8984	9378	7732	9711	8458.5
1034	420.3118	6021.9	C25H43NO4	-H(-)	Gamma-linolenyl carnitine	4397.5	3778.5	4182	4084	3386.5	5411	4851.5	3631.5	3617.5	3819	4214	3909.5	4127	3580.5	3747	4156	6875	5707	4086	3751	4799	6444	5582	6352.5	5795.5	5917	6127	5301.5	5242
1035	421.1131	9992.72	C20H22O10	-H(-)	Rumexoside	7698.5	8553	7689.5	7196	5828.5	18281	12272	7204.5	7487	8205	8706	7918	7362.5	6638.5	7502	6780.5	21434.5	17520.5	7784	9303.5	28639.5	11651	12081.5	11505	11742.5	12447	11858.5	10158	10728
1036	421.2258	94260.1	C20H38O7S	-H(-)	Methylacetophenone	60079	54211	49726.5	36994	19709.5	43224.5	40898	39485.5	38285.5	48145	339052	90561.5	41670.5	37558	35911	45983.5	52453.5	32674.5	44907	74057	108372	449540	411882	405044	406380	382777	374008	374778	369567
1037	423.4201	15204.8	C28H56O2	-H(-)	C28:0	15356.5	15332.5	15908	14372.5	12797.5	11807.5	13322	16180	15246.5	15668	14599	15078.5	14209.5	15077	13640	14689.5	11967	11108.5	13817	16019.5	17394	22267.5	19004	20701	19933	18337.5	18362.5	17551	20128.5
1038	424.1975	9645.46	C21H31NO8	-H(-)	Desmethyltramadol glucuronide	9768.5	8577.5	8735	7106	5551.5	6829.5	7394	7236.5	7801.5	9082	8878	8371.5	8012	7028.5	8240.5	8947.5	6865.5	7214	8382	10288.5	14698.5	15506	13732	15174.5	13647.5	13472.5	13413	12211	13317.5
1039	424.2287	6387.97	C29H31NO2	-H(-)	Nafoxidine	5819	6006	5438	4987.5	4062.5	5064.5	5413	4928	4761.5	5810	8536.5	5739	5584.5	4730.5	5146	5232.5	5081.5	4795	5520	6053	8568	12449.5	11916.5	12562	11780.5	12689.5	12029	11245	11686.5
1040	424.2472	6639.74	C19H40NO7P	-H(-)	LysoPE(0:0/14:0)	6967	6463.5	5848.5	5387	4307	4423	5541.5	5494.5	5355.5	6307	6309.5	5503	5992	5998.5	5567	5606	5139.5	4805.5	5572.5	8006	9613	10085	8783	9477.5	8749.5	8047	8714	7676.5	8705
1041	425.0802	8988.07	C13H22N4O8S2	-H(-)	Cysteineglutathione disulfide	10159.5	5430	6654.5	5986.5	6372	8714.5	8371	6221.5	7373	6757	6153.5	7421.5	6566	9759	6745	8010.5	9554.5	8073	7537.5	8478.5	10014	12275.5	12175	12425.5	11959	11485.5	10412	10513	10826
1042	425.1453	36920.8	C20H26O10	-H(-)	Carboxyethyl)-hydroxy-2,dim...	47826	43009	43053	33776.5	20341	16500.5	22098.5	36473.5	34072	38882	40335.5	36779.5	38450	33792	31320	39713.5	18727	19151.5	38303.5	51773	72096.5	41544.5	38445.5	36215	36096.5	36471.5	34624	34647	36224.5
1043	425.3055	40641	C28H42O3	-H(-)	Hydroxy-gamma-tocotrienol	39905	34720	37900	38615	35017	28590.5	33448	33285.5	35591.5	36795.5	37767	39530	34783	38908.5	36911.5	41824	27752	30286.5	37234.5	39333	41693.5	101575	97967	96469	94185	95764.5	95329	88536.5	90279
1044	426.0558	13536.9	C15H17N5O6S2	-H(-)	Cefpodoxime	15559.5	15499	18920.5	18124.5	29765.5	13317.5	13551	18552.5	22863	15360	15321.5	16756	10622.5	17877.5	15988.5	15351	12142	14397	30890.5	17619.5	10888.5	7722.5	6415	7080	7400	7743.5	7077.5	7956	7354
1045	427.0341	8349.54	C17H16O11S	-H(-)	{[dioxo-(trihydroxy-methoxy...	5276	4446.5	4852.5	4986.5	4457	6989.5	6296.5	5263.5	4251	4859.5	4328.5	4851.5	4948.5	4379	5227	4479	7275	7012.5	4444	5235	5410.5	6593.5	6303	6199.5	6523.5	5854.5	6565	6269	6153.5
1046	427.0887	6326.86	C18H20O12	-H(-)	H-1,benzodioxol-yl)prop-eno...	4668.5	4751	5060	5116.5	4121	13431.5	9736.5	4896.5	4807	5403.5	5008	5199	4867	4501	4874.5	5007.5	14434.5	11735.5	4840.5	5171.5	7536	7530	7786.5	7169	6933	7624.5	7275.5	6890.5	5718.5
1047	427.3074	9365.56	C24H44O6	-H(-)	Sorbitan oleate	8092.5	8678.5	8467	8521.5	7007.5	9817	8681	7230	7971.5	8487	7310	8402.5	8002	8577.5	8216.5	8116	8615	7885.5	8804	9275.5	10718.5	17571.5	15909.5	16065	15182.5	15192.5	15099	14070	13567.5
1048	427.3420	5674.02	C25H48O5	-H(-)	Acetyloxy)-hydroxypropyl ic...	4699.5	4567	4081	4434.5	3561	5896.5	4903.5	4805.5	4570.5	5213.5	4326	4914	4503	4673	4409	4653	5896.5	5100	4231	5470.5	5668	8097	8629	7335.5	7774	7654.5	8732.5	7741	8367.5
1049	429.1186	5482.64	C22H22O9	-H(-)	Ketoprofen glucuronide	4574.5	5110.5	4413.5	3785.5	3472.5	5172	5424.5	4768	4766	5001.5	4287	4122	4106	4639.5	4196.5	4428.5	6962	5377	4436.5	4620	11704.5	7335	8025.5	8311	8262.5	6718	7637	7028.5	7319.5
1050	429.1715	88236.3	C27H26O5	-H(-)	Dimethyl-bis(methoxyphenyl)...	98446.5	99032.5	96549	78841.5	58781.5	83265	96286.5	91611	92924.5	102448	96818.5	87174	88565.5	90578	78409.5	83266.5	88449.5	109652	89706	115432	128944	129568	124706	116719	117590	108894	116828	115102	111478
1051	429.1913	48122.8	C24H30O7	-H(-)	Mammea E/BB	18441	17340.5	15835.5	13926.5	12369.5	16888.5	17770.5	16672	16188	17767	16312	17795	16157	16438	14742	15712.5	18344	18611.5	16305.5	21167.5	21689.5	31019	30851.5	31156	29063	29266.5	28646	29984	30304
1052	431.2629	11913.8	C18H36N6O6	-H(-)	Formimidoyl-fortimicin A	11527.5	10837.5	10030	8515.5	6686.5	10695	12209	9313	10153.5	10969.5	10065	10264	9216	9725.5	8672.5	10525.5	12102	13749.5	10087	13130	16846.5	19687.5	18753.5	17832	18406	15279	16347.5	15448.5	15631
1053	431.2954	8117.74	C30H40O2	-H(-)	Citraurin	8234	6895.5	7141	6037.5	5233.5	6915.5	7552	7369.5	6895.5	7279.5	6585	7056.5	6576.5	6973.5	6001	6348.5	7457.5	8577	7677.5	8742.5	10533	13030	11814.5	12147	11453.5	11215	11187.5	10884.5	10452.5
1054	432.2513	10389.1	C23H35N3O5	-H(-)	Formyl-norleucyl-leucyl-phe...	10243.5	8925	9772	8775.5	7483.5	11424	10690.5	9387	9428	10041.5	10186.5	9341	9313.5	8250.5	8391.5	8551	11496	10542	9767	11334	13306.5	15239.5	13818.5	13438.5	14556	13080.5	13942	13435.5	13226.5
1055	433.3318	21953.9	C27H46O4	-H(-)	Dihydroxycoprostanic acid	8849	7957.5	9163	7650.5	5473.5	147724	67881.5	8269.5	7508	8715.5	9179.5	8660.5	8632	8844.5	7411	7844	140066	78248.5	8635	10263	10665.5	27543	25147	24742.5	26332.5	25981.5	25536.5	25580	25784.5
1056	434.0256	14855.5	C12H21NO10S3	-H(-)	Glucoraphenin	13293	13866.5	14004	12223.5	10957.5	25852.5	26635	13101.5	12540	13505	13041.5	11860.5	13312.5	15014	13049	14577.5	29907	26224	13655.5	13918	15025.5	15173.5	15746	17451	17190	16563.5	16118.5	13327	14186
1057	435.0945	10663.6	C20H20O11	-H(-)	Isochinomin	6524.5	10413	12257.5	9383	8271.5	24122	24421	9131	10748	11487	9015.5	6195	9883	9755.5	7464	5757.5	24452	21762	7038	11243	12046	14785.5	13519.5	13196.5	13430	12881	12756	12388.5	13107.5
1058	435.3106	7655.6	C26H44O5	-H(-)	Varanic acid	4939	4574	4739	4176	4464.5	8172	7057.5	4776.5	4834	4415	4265	4742.5	4685.5	4209.5	5272	4904.5	8287.5	5905.5	5754	5139	5904	9269	9255.5	8775.5	8620	8343.5	8866	8417	9098.5
1059	435.3490	6947.5	C27H48O4	-H(-)	Cholestane-tetrol	3759.5	3815	4549.5	3419.5	3440.5	11405.5	7450	3646	4021	4348	4290.5	4325.5	3692.5	4279.5	4262	3606	11160	8002.5	3938.5	4354.5	4865	8426	9478	7588.5	7282.5	7587	6579.5	7581	7045.5
1060	436.2830	8484.99	C21H44NO6P	-H(-)	16:0e/0:0)	4065.5	3506.5	3226.5	3355.5	3038	3996	4766	3479.5	3495	3550	3789	3868	3834.5	3579	4345	4611	4943	4000	3689.5	3879.5	4465.5	8312	7167	6025	7419.5	5970	6109	6011	6988
1061	437.1403	9761.2	C28H22O5	-H(-)	E)-(hydroxyphenyl)ethenyl]-...	9957.5	8581.5	9892	8280.5	5683	7380.5	7807.5	7808	8233.5	7918	7554	7891.5	7580	9368.5	6957.5	7806.5	9048.5	6923.5	7464	11043.5	15328.5	10387	10117	11234	11093	10365.5	11217.5	9998	10534
1062	437.3266	7685.56	C26H46O5	-H(-)	Nor-cholestane-pentol	4094.5	4098	4313.5	4105	3622.5	10132	8013.5	4841.5	4060.5	4685	4933.5	4727.5	4490	4537.5	5003	4525.5	9345.5	6144.5	4475.5	4661.5	5199.5	12051	11535	11380	11282	10874	9225	10115.5	10631
1063	437.3415	5398.54	C30H46O2	-H(-)	Momordicinin	3910.5	3941.5	3683	4126.5	3771	10569	6997.5	3759.5	3947	3253.5	3723	3685.5	3294.5	3699	3771	3672	10824	8536.5	4085.5	5023	3914.5	7437	8743	7643	7513	7043.5	7185.5	7457	7603
1064	439.3785	10708.2	C27H52O4	-H(-)	MG(0:0/24:1/0:0)	6556.5	7143	6927.5	6742	6566.5	8928.5	6622.5	7283.5	6850	7750	6954	6933	7087	6355	6966	6720.5	9666	7961.5	6680	7594.5	7492	11308.5	11038.5	10730.5	10559	11502.5	9348	9888	10685
1065	441.1760	7518.79	C21H30O10	-H(-)	Lusitanicoside	5116	5456	5823.5	5380	4871	8731.5	8401.5	5115.5	5203	6095.5	5634.5	5677	6347.5	5933	5704	5681.5	10958	6717	5888	5915.5	8302	11519.5	11862.5	11800.5	11481	11014.5	10433	11219.5	10852
1066	441.2290	8233.81	C26H34O6	-H(-)	Acetylepisamarcandin	5404.5	5001	5724	5195.5	5134.5	7539	7746.5	6380.5	6444	7378.5	8373	8230.5	6678	8099.5	6958.5	6557	6455	6864.5	7024.5	6305.5	8053	19722	18454	20030	21179	19023	18918.5	19039.5	18424.5
1067	441.3001	17413.8	C28H42O4	-H(-)	E,24R)-Epidioxy-hydroxyergo...	15953	16598.5	16608.5	15711	14815	12942	14586.5	14353.5	14677	15064	15124.5	16304	14561.5	16262	15599	16320.5	11447.5	12031.5	16800	16344.5	17747.5	42105.5	36769.5	39974.5	38183	37534	35467	36094.5	36298
1068	443.0019	14497.1	C10H14N4O12P2	-H(-)	XDP	14917.5	14700	16779	15398.5	13339.5	14275	15284	15197.5	16122	16409.5	13905.5	16738	14281	15411.5	15259	14016.5	14225.5	14400	13292	15409.5	14918.5	17985.5	18244.5	17884	15429	16042.5	16191.5	15282.5	14012.5
1069	443.0979	4711.58	C22H20O10	-H(-)	Rothindin	3442.5	3620	3744	3545	3209	6267.5	5667	3229.5	4195	3631.5	3411.5	3517	3811.5	3743	3821	3998	6908.5	4981.5	3335	4369	7776.5	5806.5	5750.5	5448	5715	5778	5643	5413.5	4913.5
1070	443.1702	16519	C24H28O8	-H(-)	H-benzopyran-one	7326	6188	6090	6215.5	4542.5	8045	8673	5634	6953.5	6494.5	7038	6366.5	6367	6234.5	6681	7335.5	11803	10513.5	6623.5	7687	9531	13078	15030	13827	14451	13531	14084	13218.5	13421.5
1071	443.3008	9062.37	C24H44O7	-H(-)	Stearyl citrate	7653	7428.5	6386.5	6555.5	5563.5	9852	8699	6322.5	6335.5	6168	6586.5	5368	5723	6591.5	6217	6539	10364	7427	6841	7258.5	9093	14475.5	14110.5	13055.5	13479	12933.5	13014	13145	12905
1072	443.3521	6180.29	C29H48O3	-H(-)	Hydroxy-methyl-cholest-ene-...	4138.5	5200.5	4873.5	4849	4203.5	7099.5	6410	4814.5	5039	4770.5	4508.5	4633	5040	5460.5	4718	5371	6230	6887	4497	4436	4476.5	14389	13912	15220.5	13304	14910	14772.5	12897	12148
1073	444.1295	7096.12	C16H24N5O8P	-H(-)	O-Hexanoyl-adnosine P	6977.5	7155.5	7255	5928	5003.5	6415.5	7373	6811	6054	7099	6791	5410	6105.5	6384.5	6729	6237.5	8679	7464.5	7281.5	7916.5	11304.5	11890.5	10662	9991.5	9677.5	9792	9759	9073	10891.5
1074	445.3315	15178.4	C28H46O4	-H(-)	Carboxy-gamma-tocopherol	5095.5	5414.5	5880	4948	4316	8042.5	7268	5125.5	4901	5535.5	4776	5586	5567.5	6069.5	5691.5	6214	10646	9564.5	6860.5	6403	7304.5	12332.5	10634	10367.5	11167.5	10900.5	10963	10216	10620
1075	446.0850	117487	C21H19O11	-H(-)	{[(carboxy-trihydroxyoxan-y...	40067.5	83395	81349.5	55773.5	32792	556958	379160	52809.5	70383	81670.5	63304.5	32501.5	67184	59251.5	42833.5	25682	633316	551561	41117.5	85320.5	47124	174368	161660	159832	156464	154032	149423	145858	149670
1076	447.3108	10058.8	C27H44O5	-H(-)	Porrigenin A	7191	7573.5	8201.5	7474	6405	14422	11326.5	7469.5	8280	7988	7591.5	7290	7531.5	8012	7230	6849.5	14529	11944	7646.5	8581	9129	17241.5	15370.5	16651.5	16736.5	14824.5	15276.5	14226.5	14794
1077	447.3832	7529.4	C29H52O3	-H(-)	R)-Stigmastane-triol	6642.5	7149.5	7411.5	6982	5067.5	10213.5	8947.5	6193	6169	5944.5	6457.5	6589.5	5258.5	6080.5	6013	5271	10816	9514.5	6133	6950.5	7344	10733	9769	9968.5	9769.5	11505	9755	9997	9126.5
1078	448.3061	15495.8	C26H43NO5	-H(-)	Deoxycholic acid glycine co...	4778.5	4375.5	4984.5	3897.5	3669	9074.5	6713	4296.5	4472.5	4874.5	5113.5	4590	5000.5	3963	3820	4098	10187	8167.5	5435.5	5088	5470	8586	9862	9386	8798.5	8802.5	8388	8879.5	9330.5
1079	449.3262	12445	C27H46O5	-H(-)	Coprocholic acid	6288.5	7575	7920	7150	5786.5	43625	24523	6366	7988.5	7223	6752	6029	7061.5	6563.5	7141	5869	48838.5	30641.5	6293.5	6677.5	7467.5	17724.5	16847.5	16235	15363.5	15105	14553	15038	14486.5
1080	449.4356	9115.78	C30H58O2	-H(-)	C30:1	6487.5	7192	7408.5	6905.5	5619.5	23116	13684.5	5920	7358	7596	6885.5	6301.5	6856.5	6470.5	7256.5	5468.5	24371.5	21645.5	6372	7112.5	7793.5	13800	11808.5	11888.5	12181.5	11548.5	11135	11264	11032
1081	450.2876	7516.23	C26H37N5O2	-H(-)	Cabergoline	4952.5	4883	5338.5	4344.5	3895.5	15959.5	10875	4754	4716.5	5220.5	4873	4036	4812	4824	4529	4081	17972	15296.5	4131.5	5852	5807.5	8853.5	10184	8943.5	8364.5	9835.5	8297.5	9185.5	9719.5
1082	452.2780	14739	C21H44NO7P	-H(-)	LysoPE(0:0/16:0)	6112	7285	6529	5424.5	4148.5	20505	13087	6503	5905	7651.5	6739.5	5821.5	5954.5	5893	6080	6664.5	22813	20556	6444.5	7954	7968	14091.5	13430.5	12911	12952	12636	12541	12204	12175
1083	453.2501	15258.5	C24H38O8	-H(-)	Rhodojaponin IV	14539	13546	13789.5	10795	6901.5	21455	17127	12239.5	11520.5	13629.5	12568	12487.5	11866	12137.5	9489.5	11602.5	23459	23811	13047.5	17738	20400.5	23111.5	21593	21990	21916.5	22157	20549	20490.5	19363.5
1084	453.3213	11382.5	C26H46O6	-H(-)	Norcholestanehexol	7232.5	8251	7326	6706.5	5115	20366	13499.5	7720	9539.5	9531.5	7889	7758	7608.5	8463.5	7113	6440.5	22564	18038	7184.5	8837	10985.5	20379.5	20541	20374.5	19784.5	19308	19668.5	21151.5	19297
1085	454.1488	16174.2	C20H21N7O6	-H(-)	Methenyltetrahydrofolic acid	15419.5	17246.5	16837	13884.5	9940	27407.5	22428	13761	16100	17827	15322	14026.5	14269.5	14588	11894	12896.5	29891.5	29255	14994.5	19061	20303.5	21850.5	21372.5	19048	20022	17867	19852	18278	19108.5
1086	455.2450	7767.69	C27H36O6	-H(-)	Lucidenolactone	6422	6167.5	5757	5282.5	4326.5	9271.5	7309.5	5687.5	5328	5568.5	5232.5	5716.5	6088	6064.5	5546.5	6162.5	10275.5	9345	5564.5	6281	8465.5	12134	11950.5	11960	13216.5	12133	11484.5	10578.5	12023
1087	456.1774	9086.59	C23H27N3O7	-H(-)	Minocycline	10550	8764	9467.5	7760	6277.5	7257.5	8284.5	7222	7530	8703	8404.5	7358	7775	8841.5	7384	7695.5	8878.5	8346	8519	9632.5	11353.5	11666.5	11404.5	11436	10489	10682	10532.5	10050	10009.5
1088	457.1857	8895.04	C25H30O8	-H(-)	Austinol	7966	7305	7778	6790	6143.5	8913	8891	6723.5	7309	8430.5	7609.5	7652	6992	7086.5	6514.5	6859.5	9658.5	9337	8094.5	9525	11019.5	12807.5	12297	12536.5	12462.5	12055.5	12565.5	12227.5	11249
1089	457.2352	8407.89	C23H39O7P	-H(-)	Lyso-arachidonoyl-phosphati...	4881	3966	4462	3891.5	3660.5	6698	5992.5	4841	5241	5375	4970.5	5069	4826.5	5277	4589.5	5033	5749	6337	4242	5060.5	6053	14826	17374.5	12833	14627	11965.5	13785.5	13361.5	15119.5
1090	457.2605	7009.91	C27H38O6	-H(-)	Lucidenic acid A	5148.5	5063	5350.5	4983	4388	6534.5	6589	5818.5	5659.5	5710	4304	5369	5829	4832.5	5356.5	4811.5	6103.5	5287	4868	5116.5	7184.5	15308	14834	12776.5	13227.5	11682	11962.5	11627	12754.5
1091	458.1947	6398.04	C25H31O8.	-H(-)	Prednisolone sodium succinate	3893	4530	4725	4287.5	3796.5	5401.5	5296	4237	4368	5234	4301.5	3834	5009.5	4911.5	4668.5	4805	5746	5364	4721.5	4727	5828.5	9125.5	7756	8029	7329	8098.5	7045.5	7401.5	7685
1092	459.1652	13000.9	C24H28O9	-H(-)	Acetylpicropolin	9189.5	8663	7578.5	7892	5739	10580	9139	7381	8027	9528.5	8316.5	7044.5	7877.5	8347.5	7851	7404.5	11326	9212.5	8151	9086	11168	12859.5	11827	11970	13137.5	12651	12005.5	12828	11284.5
1093	459.1825	59692.5	C21H28N6O4S	-H(-)	Desmethyl sildenafil (UK-10...	82494.5	73740.5	68404	55941.5	42748	72133	69981.5	56728	64279.5	70709.5	70948.5	57536	57679.5	60854	51954.5	54754.5	95405.5	104904	69744.5	74330.5	77326	70552.5	66189.5	68918	67864	66519	64276	62403	61024.5
1094	459.2519	8232.85	C23H41O7P	-H(-)	Z,11Z,eicosatrienoyl)-glyce...	5203.5	4779	5098	4218.5	3712	7946.5	6684	5170	5485.5	5223.5	5284.5	5581.5	5291	5250	4997	5326	8414	6085.5	5616	6019	6765	12044.5	12062.5	12942.5	11503	11224.5	11314.5	11138	10182.5
1095	459.3260	9396.38	C32H44O2	-H(-)	Carophyll yellow	6765.5	7761.5	7775	7812	5402	17304.5	12733	5750.5	5700.5	5095.5	5748.5	5238	5027	6459.5	5669.5	7037	19297	15991.5	6344	6108.5	6813	26192	17793.5	15405	15708	14723	14250.5	13174.5	17224.5
1096	461.2675	8162.32	C23H43O7P	-H(-)	Z,eicosadienoyl)-glycero-ph...	5230	4879.5	5249	5797	4171.5	13021.5	9549.5	4656.5	5348	4925	5218	5184	5376.5	4871.5	4617.5	5074.5	15068	12394.5	4862.5	5697	7173	11668	11392.5	10489	10487.5	11835.5	10953.5	9636	10313
1097	461.2899	8158.81	C27H42O6	-H(-)	Lucidenic acid M	5347.5	5902	6130	6258.5	5169.5	13340.5	10453.5	5834.5	6265	7032.5	6025.5	5709.5	6824	6323	5840	6467.5	15036	11675.5	5518.5	5841	6652.5	13782	12445.5	11887.5	13463.5	13177.5	12563.5	12206.5	14297.5
1098	461.3628	10434.2	C29H50O4	-H(-)	Deoxohomodolichosterone	6761.5	8647.5	8929	7440.5	6483	20077.5	14425	6197	7050	6841.5	7057.5	6148.5	7270.5	7315	6642.5	6646	21607.5	17779	6088	7700.5	6679.5	23467	20165	20047.5	20419	18308.5	18777.5	17906	19305
1099	462.1164	357860	C22H23O11	-H(-)	Peonidin-hexoside	133800	283030	278540	204658	118790	1677343	977640	182542	227214	269766	190546	106160	222798	214332	159889	90821.5	1.90785e+06	1.61019e+06	143122	265264	163130	518888	481011	478092	478016	450440	447468	455367	443680
1100	465.3386	8753.46	C31H46O3	-H(-)	Vitamin K1 epoxide	6155	6895	7097	5850.5	4689.5	14134	12944	7648	6090	6063.5	6333.5	6806	6888	6355	6981.5	6622	16524	10549	6812.5	7287	7279	13639	11285.5	11860.5	11467.5	10901	11567.5	11029.5	11642.5
1101	465.4666	6927.26	C31H62O2	-H(-)	C31:0	5871.5	5906.5	5988	5661.5	5237	7723	7212	5723	6004	6205.5	6563	5670.5	6382	5722.5	6059.5	6317.5	7154.5	7920	6075.5	6339.5	6764	11019	10040.5	9843.5	8976.5	9178.5	8764.5	9249.5	8751.5
1102	466.1717	27903.5	C22H29NO10	-H(-)	Bis-butyl phthalate	18417.5	18562.5	19510.5	15372	11835.5	17861.5	21733	16887.5	18465	18889	17523.5	16657	17085	19445.5	13475.5	17207.5	19244.5	27047	17078	20919.5	26683.5	22409	24086	23462.5	24627.5	21401	23844	21206.5	21025
1103	469.0816	9543.99	C20H22O11S	-H(-)	nan	5031	5274.5	5129	5458.5	4673.5	15173.5	10076.5	4398.5	4887.5	5306	4835.5	4880.5	4806.5	4378.5	4628.5	4621.5	32622	15798	5082.5	5618	7544.5	10927.5	9860	9713	9232.5	9081	9159.5	8550	9418
1104	469.1220	21776.8	C19H18N8O7	-H(-)	Nitrosofolic acid	19070	20085.5	21414	17594.5	11035	39444	35235.5	15853	18396	19415	19573.5	18023	16371	19008	16030	16724	49192	42234.5	17859	22625	28901.5	29187	27582	27491.5	26930	26220	25678.5	24395	25680
1105	469.1360	33858.1	C21H26O12	-H(-)	Plumieride	31757.5	29214	31558.5	27448.5	17804.5	33574.5	36505.5	28120	27597.5	31996	29600	26717	26892.5	27421.5	22739	25998	36646	39489.5	26427.5	35088.5	43328.5	40186	39312.5	38381.5	36686.5	37330.5	38492.5	34932	39792.5
1106	469.2829	8713.08	C26H38N4O4	-H(-)	Ceanothine C	5044	5033	5469.5	5667.5	5115.5	6758.5	7214.5	6081.5	6615.5	6985.5	5669.5	6117.5	5636	6365.5	6171	4781	6778.5	5486	5052	6329.5	7966	15903.5	15539	14844	14625	14877	13778.5	15043.5	14588.5
1107	470.1431	11969.7	C20H21N7O7	-H(-)	Formyldihydrofolate	9932.5	10152.5	10949	9002.5	7042	11871.5	11722.5	9746	9839.5	11695	10350	9619	9390	9602.5	8455	9749	12652.5	12425.5	9510	11366.5	15114	18288	19025	19199.5	18558.5	17975.5	17286.5	17866	17395.5
1108	473.1457	20412.2	C24H26O10	-H(-)	H-benzopyran-yl)oxy]oxane-c...	21298.5	19901	12415.5	17415.5	13684.5	18550.5	21117.5	19177	20589.5	21910	19705	19148.5	17469.5	11376	16344	17621.5	23087	26072.5	19931.5	22738	29029.5	24718.5	26698	23923	25416	23172	24617.5	22100.5	22104
1109	475.1612	21403.9	C24H28O10	-H(-)	H-benzopyran-yl)oxy]oxane-c...	24111	19608	18108	16631	13988.5	21380	22556	18064.5	18544	21596	20517	18333.5	18269.5	17022.5	17203.5	18464	24738.5	20879	20251.5	21469.5	26450	28468	30216.5	26232.5	28189	26936.5	26423	26646	26403
1110	475.2597	17427.8	C29H36N2O4	-H(-)	Emetamine	11393	17820.5	14463.5	12505.5	7908.5	13218	14399	15195	18357	17942	18547	15780	12596.5	19770	13766	15698	10593.5	10898.5	13599.5	12960.5	25666.5	41171.5	39828	39055.5	39704.5	38148	37340	37483.5	38880
1111	476.2775	14744	C23H44NO7P	-H(-)	LysoPE(0:0/18:2)	5286	4982	4789	4308.5	3810	4359.5	5581	5733	6263	5636	5497.5	5475.5	4449.5	5735	4382.5	5547	4697.5	4782	4581.5	5425	6851.5	16740	17487	15496	15472	14047	16256	15676.5	16553
1112	477.2118	9652.59	C25H34O9	-H(-)	Methoxy-estradiol-17b glucu...	9890.5	8854.5	8777	8346.5	5640	7664.5	9294	8399.5	8129.5	9834.5	8540.5	8436.5	8371	8375	8385.5	7986	8853.5	9508.5	9080	10171.5	24791.5	14992.5	13429.5	14334.5	13381	13540	13047.5	12312	12111
1113	478.2933	13141.8	C23H46NO7P	-H(-)	LysoPE(0:0/18:1)	4217	4418	4395	4050.5	3646	4458	5124.5	4789.5	5161	4638	4667	5040.5	4605.5	4767	5242	5959	5291	4889	5159	4934	5811	12030.5	9817.5	10243	10937	10550.5	9646	10782.5	9452
1114	479.0651	5044.67	C21H20O11S	-H(-)	H-chromen-yl)oxan-yl]oxidan...	3866.5	4113.5	3554.5	3928.5	3249.5	5837.5	4833.5	3707	4228	4320.5	3645.5	3870.5	3928	3564	3830	3734	11566	6850.5	3830.5	3777	5934.5	5917.5	6640.5	6144	6182.5	6407.5	5271.5	5735	5222.5
1115	479.2549	9903.09	C28H36N2O5	-H(-)	Alangicine	7384.5	8132	7731	7579	5873.5	7300	8907.5	8542.5	8598.5	7965.5	8407	8443	8461.5	8505.5	7828	7552.5	8048.5	7972	8730	9021	10853.5	14351.5	16001.5	14508	14317	13728.5	13971	15330	13656
1116	479.2789	10113.5	C23H45O8P	-H(-)	PA(8:0/12:0)	9766.5	8158	10193.5	8365	5964	7348	8251	8825	8633	9076.5	8985.5	8263.5	8707	8439	8235.5	8664	8824.5	8180.5	8715.5	11627	10635	13435.5	12780	13137.5	11679	12342	12747	12793.5	11621.5
1117	480.3090	100376	C23H48NO7P	-H(-)	LysoPC(15:0)	7958.5	4960	6561	6463	6093	13282	16114.5	6602.5	5968.5	7250	7838	8869.5	7810.5	6407.5	8159	9323.5	17496	10379	9297	6509.5	11046.5	31333.5	30671	33752	34326	31902	31780.5	29714.5	32900.5
1118	481.0623	6078.36	C20H18O14	-H(-)	nonahydroxy-trioxatetracycl...	4802	4658.5	3932	4517	4579	6809	5152	4651.5	4586.5	5164	3988	5638	4942	4573	4041	4072.5	12871	6466	4485	5107	5576.5	6721.5	6092.5	6146.5	6590.5	7286.5	6669.5	5498.5	5970.5
1119	483.2240	6684.55	C24H36O10	-H(-)	Plantaricin BN	5700	5646	5706	4659.5	4103.5	5799	6240.5	5226.5	5490.5	5814.5	5794.5	5925.5	5569.5	6607	6080	5342	5639	5940	5937	6269	8745.5	12222.5	12612.5	11492	12000	11128	11861	11150.5	10722.5
1120	483.2521	6205.42	C25H41O7P	-H(-)	LysoPA(22:5/0:0)	5411.5	4032	4198.5	4498	3636	4810	4677	4258	4348.5	4941.5	4728.5	5146	4872.5	4770	4451.5	4374	5222	5180	4815	4573	5842	12538	11142.5	11685	11495	9662	11478.5	10790	10943
1121	483.2752	6953.62	C29H40O6	-H(-)	Stigmatellin Y	4273	4256	4221.5	4264.5	3523.5	4526	5053.5	3960	4599	5167.5	4220	4893	4440	4261.5	4587	4598.5	4843	4201	4689	4780.5	6559.5	11205	11009	9041.5	9735.5	9872.5	9474	9545.5	9673.5
1122	483.2975	6021.55	C27H40N4O4	-H(-)	Ceanothine D	4460	4069	3783	4135.5	3482	4644	4071	3874.5	4460	4659.5	4366	4353	3805	4169.5	4297	4467	4837.5	4692	3976	4491.5	6042	9622	9164.5	9176.5	7842	8757.5	8076.5	7692	8417
1123	483.3271	6081.07	C34H44O2	-H(-)	Tangeraxanthin	5296	4924.5	4264	4254	4006.5	7101.5	5270	4948.5	5003	3849.5	4109.5	5069	4209	3886.5	4414	5063	6934	4503.5	5342	4571	9441.5	8677.5	7759	8445	9459.5	7704	8818.5	8196.5	8132.5
1124	484.1362	13746.2	C23H23N3O9	-H(-)	Nocardicin D	14011.5	14708	15300.5	10925	10296.5	12544.5	13843.5	12958.5	13459	13923.5	13318.5	13896.5	13500.5	13605.5	11745	12914.5	15610	17689.5	13897	16286.5	20561	18860.5	19184	19550	17591.5	19980.5	16881.5	18254	17745.5
1125	485.0909	7731.96	C24H22O9S	-H(-)	H,8H-pyrano[f]chromen-yl]me...	8643.5	7877	8074	6735.5	5135.5	7937.5	7076	7220	7768	8499	8161	6478.5	7104.5	6542.5	6213.5	7618	9143	8132.5	7536	9110	10979	7743.5	8179.5	8036.5	7001.5	7260.5	6590	8049	6579
1126	485.1086	6613.52	C24H22O11	-H(-)	Methyl-(-)-epigallocatechin...	5918	6097.5	6194	4825.5	4610	8305	7640	4855	5621.5	6062	5780	5922	5195.5	5617.5	4935.5	5324.5	9214	7333	5561.5	6730	8861.5	8679	7547.5	7624	7606.5	7616	6863	7622	6811
1127	487.1253	13522.5	C24H24O11	-H(-)	O-Acetylglycitin	10251	13471	13821.5	12178	8476	21097	23416	9259	11791.5	11176	9733	9490.5	9973.5	13169	11498.5	11423.5	18543.5	21734	11498	16370	18247	19006.5	17592	18664.5	16016	14289.5	16750	14030	13457.5
1128	487.2348	7548.85	C27H36O8	-H(-)	Prednicarbate	6568.5	6198.5	7113	5945	4995	9140.5	7735	6787.5	6012.5	6869	6180	5762.5	6448.5	6465.5	6281	6893	9975.5	8744.5	6334	7633	8224.5	11451.5	10877.5	10589.5	11841	10489	11765.5	10898.5	9895
1129	487.3584	4146.47	C34H48O2	-H(-)	Cholesta-dien-3ol benzoate	3030	3304.5	3002	2981.5	2839.5	4245.5	4047.5	2941	3335.5	3558.5	3485	2808	3942.5	3163	2878.5	2899.5	5095.5	3978	2752.5	3020	4965	6225.5	6252	5300.5	5819	5845.5	6111	6229	5845
1130	489.2982	18168	C25H47O7P	-H(-)	Z,docosadienoyl)-glycero-ph...	15020.5	17799	18889.5	17210.5	15356.5	35238	30259.5	12097.5	12967	15626.5	13534	12304	13553.5	18717.5	15712	21643	34251.5	27335	11089	14202	18095.5	29518.5	29543.5	29137.5	28757	27084	29079.5	29925.5	27995.5
1131	490.9775	12991.8	C10H15N4O13P3	-H(-)	Deoxyinosine PPP	12942	13695	13866	13982	13449	16510	14358.5	13508	12978	14915	12634.5	13930	13627.5	12185.5	12962.5	13211	18101	12844	11727.5	13740	12225	16332.5	13606.5	15647.5	15027.5	13889	14193.5	14923.5	13767.5
1132	492.0904	121404	C21H23N3O7S2	-H(-)	MK826 &1	41078.5	82421	74288.5	56467.5	33523	627808	329524	54159	65200.5	77752	56092	32242	69413	61703	47471	26857.5	699670	601313	40237	75333.5	50945.5	169790	151585	157682	154164	147404	147862	150255	144716
1133	492.3087	4865.98	C24H48NO7P	-H(-)	LysoPC(16:1/0:0)	3532	3383	3564.5	3333.5	2774	7065.5	6013	2904.5	3413	3441.5	3373.5	2651.5	3169	2956.5	3405.5	2991	7939	6806	2884.5	3405	4221.5	7255	5961	6195	6743	6331	7005.5	7018.5	6662
1134	494.2078	5617.1	C30H29N3O4	-H(-)	GW 1929	3641.5	4091	4184	3862	3714	8146.5	5355	3943.5	3595	4546.5	3858	3969	4256.5	3656	4048	3568	8462	5897.5	3739.5	4538	5245.5	7916.5	7744	7793	7671	7121	7456	7030.5	8049
1135	495.2026	11489.1	C28H32O8	-H(-)	Abeo-acetoxyobacun-ene	11171.5	11075	10289.5	9207.5	7107	10360	11644.5	8343	9656.5	10593	10266.5	9444.5	9515.5	9395	9491	9330.5	13446	12121	9255	12315	13411	15396.5	14160.5	14795.5	14657	13039.5	13277.5	13424	13724.5
1136	495.2748	6288.73	C30H40O6	-H(-)	Absinthin	4580.5	4346	5049	4226.5	3457.5	5900	5528	4805	4008.5	4512	5062	4647.5	4322.5	5209	5190	4718	6928.5	5381.5	4390.5	5334	5812.5	10615	12155.5	10383	11546.5	11269	11129	10312	10201
1137	495.9927	7021.68	C10H18N3O14P3	-H(-)	Deoxy-hydroxymethylcytidine...	5591.5	5772.5	6277.5	5919.5	6444.5	12936.5	11476	7017.5	7016	7527	5821.5	6831.5	5599.5	5251.5	5992	7223.5	14869	10522	6246	6396	5396.5	8440	7626.5	7269	6941	7823.5	7429.5	7076.5	6919
1138	497.2027	14451.2	C24H34O11	-H(-)	Iridodial hexoside tetraace...	13401	14596.5	14821.5	12951.5	8796	17804.5	21196	12631	12134.5	13702.5	12233	12045.5	14496.5	12743.5	12064.5	12858	21036	15088.5	12218	15564.5	17273	18715.5	19239	18314.5	18258.5	17690	17042	16953.5	17228
1139	497.3857	8306.37	C29H54O6	-H(-)	TG(10:0/8:0/8:0)	6109	6876.5	7310	6974.5	6197.5	9452.5	9528.5	7655	6733	7617	7942.5	6608	8329	7403.5	6828	7217	11198	8794.5	6950	6914.5	9028	10464.5	10575.5	10800.5	10035.5	10714.5	10194	9205	10195
1140	498.2887	6027.09	C26H45NO6S	-H(-)	Tauroursodeoxycholic acid	3768.5	4180	4302.5	4085.5	3389.5	5064	5288	3895.5	3710	4472.5	3931	3442	3913	3869	3925	3304	5067	4422.5	4129.5	3897	4446	9228	7679.5	8734.5	8575.5	8953.5	7960	8002	7659.5
1141	499.1509	14783.8	C28H24N2O7	-H(-)	Orcein	12870.5	15265	16082.5	13484.5	9353	21447	23973.5	13448.5	16085.5	15062	13306.5	12182.5	14558.5	13533.5	11805.5	11873.5	21688	18357	12344.5	16581.5	17817	19347	18619	18398	18943.5	17392	17986	17946	16992.5
1142	499.2923	7191.92	C26H44O9	-H(-)	Mupirocin	4930	4753.5	4920.5	4707.5	3975	6762.5	6887	4010	4481	6704	4337.5	4424.5	5322.5	5226	4681.5	4214	6949	6063	4739	4465.5	6412.5	10037	9592.5	9778.5	10487	10356	9968	9292.5	10267.5
1143	499.2999	7394.19	C21H40N8O6	-H(-)	Tuftsin	4903.5	5257.5	4936.5	4511	5208.5	6765.5	7595.5	5846.5	5230	6916	5328.5	5092	5631	6516.5	5213.5	5713.5	7144.5	5868.5	5456.5	5707	7474	11969	10872	10558.5	11360	10884.5	10493	10837.5	10935.5
1144	500.2773	12203	C25H44NO7P	-H(-)	LysoPE(0:0/20:4)	4224	3755.5	4154	3710.5	3683.5	5813.5	6331.5	3541	3805.5	4719	4974.5	4613.5	4613.5	4320	4102	4180	5344	4109.5	4347.5	4557.5	5545	11748.5	10760	10680	10428	10463	10700	9417.5	10377.5
1145	501.0877	38554.6	C20H22O15	-H(-)	[({[(carboxy-trihydroxyoxan...	19022	46266.5	55162.5	44759	30404.5	110300	118076	29713.5	36449	38510.5	29820	18966	42268.5	37302.5	33828.5	19156	109898	76894.5	22238	43852.5	24487.5	50313.5	48539.5	52317	53388.5	51334.5	49428	51889	52658
1146	501.2489	9730.28	C28H38O8	-H(-)	Cavipetin B	7699	9149.5	7891	8031.5	6909.5	13770.5	11085	7203	6579	8411	7582.5	8328.5	8220.5	8099	7152.5	8408	16609	14154	7643.5	8065.5	10365	13877	13685.5	13592	13540	13095	14042	13245	12495.5
1147	502.1710	7436.37	C25H29NO10	-H(-)	Gravacridonediol hexoside	7595.5	7010	8212.5	5700	4865.5	5398	6744.5	7658.5	6627	7712	7572	7568.5	7235.5	7681	7214.5	7736.5	6880	6399	6949	8495	10316	11677.5	9524	10994	8344.5	8629	9085	7660	8551.5
1148	502.2668	5072.75	C24H41NO10	-H(-)	Mycalamide A	3890	3744.5	3838.5	3429	3402	3561.5	4610.5	3907	3337.5	4156	3961.5	5352	4582.5	4196	3549	3596	5405.5	4444	3734	4152	5010.5	7974.5	7422.5	7394.5	8561.5	7958.5	7052.5	6397.5	6443
1149	503.1195	7574.73	C24H24O12	-H(-)	H-chromen-yl)-methoxyphenox...	5989.5	7135.5	7213	6637	5166	10813	10725.5	6413	7833	7208	7997	6659	7035.5	6910	6077.5	6117.5	12779	9480	8809	8504	11317.5	9349	9046.5	8615.5	8989	7636	9029	8077.5	8344.5
1150	503.2069	30453.8	C30H32O7	-H(-)	Heterophyllin	43030	36690.5	34633.5	31621.5	26550	29267	37764	30876	32196	37331.5	34270.5	32176	30488	32719.5	28631	33163.5	30719.5	34050.5	36863.5	38899	40958.5	40600.5	35009.5	36050	34638	33161	33487	35924	33179
1151	503.2289	8175.08	C27H36O9	-H(-)	Crocin 4	8043	7779	7971.5	6875	5500	6747.5	7719	6749	6661	7756.5	7936	6808	7811.5	7458	6972.5	7198	7895	7849	7364.5	8045.5	9392	11539	11476.5	11310	11143.5	11101	11399	10659.5	10773
1152	504.0903	4663.5	C23H21O13	-H(-)	nan	3594	4166	4949.5	4290.5	3450	8162.5	8547	3571	3710.5	4711.5	4036.5	3122.5	4104	4016.5	4423	3076.5	10531	7258.5	3426	3984	4562.5	5975.5	5567	6077	6154	5205	5980.5	5505.5	5542.5
1153	505.2085	7263.48	C26H34O10	-H(-)	Isolimonic acid	6991.5	6259	6293.5	5094.5	4189.5	6457.5	6793.5	5369.5	5864	5668	5537.5	5273.5	5929.5	5794.5	5498	6035	7979	6553	5470.5	6568.5	8266	10099.5	10438.5	9620	10656.5	9806.5	9185	9695.5	9731.5
1154	505.2736	9468.97	C27H42N2O5S	-H(-)	Ixabepilone	7039	6392	7549.5	5470	5273	10011	9338.5	5803	7129	7393	7073.5	6350.5	6788.5	9680	6514	6877.5	9791	7979	5740	7101.5	10722.5	21050.5	21420	19748	21571	19787	19299	18680.5	19134.5
1155	506.3243	24168.9	C25H50NO7P	-H(-)	LysoPE(0:0/20:1)	3767.5	2825	3406	2942	3165.5	6607	5785.5	2964	3280.5	3570	3536	3202.5	3740.5	4174	3512.5	4360	8149.5	5537	4534.5	4455	4932.5	13219.5	11054	12703.5	11775.5	12878	12322	10968.5	12579
1156	507.0998	9179.73	C19H24O16	-H(-)	[dihydroxy-({[3,4,trihydrox...	5778	7114.5	7899.5	6750	4688.5	17539	13313.5	5760.5	6028.5	6717.5	5284.5	5134.5	5936.5	5713.5	4700	5305	27926	18562	5463	6957.5	7709	10225.5	9304	9174	9402	8192	8673.5	8652	9288
1157	507.3683	14139.1	C30H52O6	-H(-)	Fasciculol C	6777	6681.5	6381	7047	4516	9462	7835	10159	10948	12798	11286.5	13299.5	10432.5	11006.5	11523.5	9279.5	7079.5	7750	7902	10012.5	11839	51314	46936.5	47513.5	46935.5	44314	43550	43446.5	48183
1158	508.3399	27792.9	C25H52NO7P	-H(-)	LysoPE(0:0/20:0)	4497	3734.5	4543	3940	3492	9847.5	10756.5	4030	4326.5	4555	4454	4960.5	4829.5	3858	3971.5	3869	10500.5	7113.5	4335.5	4798.5	5646.5	14230	12738.5	14241	12741	14483.5	14066	14395	13497
1159	509.4573	5155.67	C32H62O4	-H(-)	Propylene glycol mono- and ...	4420.5	3452.5	4054.5	3585	3730	4759	4370	4145.5	3636	4001.5	3899	4421.5	4063	4440.5	4381.5	4511.5	5073	4709.5	4699.5	4637.5	5146	7816.5	6788.5	7242	6471.5	6931.5	6643.5	6698	7209
1160	510.2849	7483.38	C30H41NO6	-H(-)	Cytochalasin Ppho	6772.5	7773	6431.5	5988.5	5327	6938.5	6942.5	6079	6854.5	7279	6466.5	6563.5	6897	6694.5	5358	5668	6281	6709	6788	7831.5	8751	11371.5	11166	10546.5	11100.5	10548	10843.5	10369	10340
1161	511.0923	8824.78	C22H24O12S	-H(-)	H-benzopyran-yl]oxy}oxane-c...	5517.5	5826.5	5946	5599.5	3968.5	20883	13840	5341.5	5105.5	5249	4962.5	4695.5	5888	5337.5	4883	4210	30924.5	21469.5	5257.5	6144	6126	9209	9606.5	9222	10110	9895.5	8427	9248.5	8389
1162	511.1729	37918.5	C26H28N2O9	-H(-)	Pumiloside	43193	43007	40160	33974	23948	38383	41721	34518	34982	41252.5	42551.5	35143.5	35619.5	35052.5	31974.5	34159	40286	47779.5	34188.5	46500	53834	51852	49633.5	47578.5	47436	46989	46077	46679	45939.5
1163	511.2704	7995.96	C30H40O7	-H(-)	Pentaoxolanost-en-oic acid	8199.5	7526.5	6275.5	5617.5	6035	6556.5	7090	6406	7228.5	7879	6717	6623.5	7666	6494.5	6147.5	6412.5	7446	6947	6534	6686.5	7972	11590.5	11078.5	12296	11806	11787	11324	10936.5	10964.5
1164	512.1346	7174.57	C29H23NO8	-H(-)	Dioxinoacrimarine A	6056.5	7048	7523.5	6485.5	4186	9595.5	9416.5	4872	6169.5	6106	6332	5240	6408.5	6391.5	5047	5808	11509	10405.5	4984	7768.5	9312.5	10792.5	9837	8868	10062	9117.5	9064.5	10244	9931
1165	512.2415	4908.15	C25H40NO8P	-H(-)	Phoslactomycin B	3239.5	3874	3362	3716.5	2618	4295	5231.5	3863	3318	3623	4356.5	3486.5	3549	4234.5	3262	3675.5	4689.5	4115.5	3874	3719.5	5290	10370.5	10095.5	9884.5	9200	10348	10284.5	9622.5	9378
1166	513.1914	8760.42	C31H30O7	-H(-)	H-chromene-carbonyl)-methyl...	8560	7847.5	9199	7001.5	5717.5	8397.5	8643	7374.5	7676	8254	7897.5	8006.5	7358	7858.5	6569.5	6302.5	9811.5	9144	7696	8535.5	11033	11806	11991.5	11894	12007.5	11160.5	11283.5	11871.5	10253
1167	513.2306	5792.01	C33H30N4O2	-H(-)	Telmisartan	4597	3969	4203.5	4389.5	3895.5	6052.5	5439	4591.5	4304	4648.5	4341	4120	4531	4028.5	4359	4660	6236.5	5766.5	4748	5482	6301	9270	9621.5	10380.5	8731	8661	8029	9150.5	9740
1168	513.2707	5999.34	C26H42O10	-H(-)	Capsianoside V	4689.5	3968	3555.5	3886.5	3571	6044	7239	4584	4448	4613.5	5267.5	4239	4347	4654	4043	4282	6690	5223.5	4478	3752	6187	10561	10712.5	9829.5	10304	9293.5	10325.5	9731.5	9474.5
1169	514.1716	10273.4	C26H29NO10	-H(-)	Dihydrocarminomycin	10878.5	11057	10306	8095.5	6605	8968.5	10605.5	9440	8933.5	10368	10974	8514	9867	10918.5	7455	9242	9766.5	12256	9788.5	11879	13551.5	13156.5	11822.5	11651.5	12694.5	11386	12467	11531	12742
1170	514.2836	11856.9	C26H45NO7S	-H(-)	Taurocholic acid	3814	3916.5	3336	3543.5	2675	3414	4734	3484.5	3434	3980	3299	4583	4459	3702	5298	6246.5	5673	4647.5	4165	4658	5259.5	22787	21463	20123	19480	18861.5	18453	20880	18775
1171	515.2869	8349.53	C26H44O10	-H(-)	Olivosyl-oleandolide	4492.5	4548	3751.5	4072	3650.5	5882.5	5376.5	4522.5	3745	5077	4744	4301	4758.5	5571	5435	5578	6246.5	4861.5	4369.5	5395	7224.5	15627.5	14722	15359	14258.5	13564.5	14377	13347	13158
1172	517.1778	9359.33	C19H34O16	-H(-)	Ciceritol &1	6165	6815.5	6688	5719.5	4856	17953.5	12052.5	5999.5	6149.5	8186	7041.5	6300.5	7347	6353.5	5870.5	5730	20491.5	17490	5998	8474.5	9452.5	11686.5	11285.5	11437.5	10963.5	11383	11282	11272.5	10544
1173	517.2240	11094.9	C31H34O7	-H(-)	H,8H-pyrano[3,g]chromen-one	9711	10210	10002	8672.5	6586	20521.5	13248.5	9041	9445.5	11108.5	9233.5	8977.5	8251.5	9737.5	9097.5	9466.5	19205.5	17956.5	8926.5	10621	11673	18928	17985	18671.5	16777	15895.5	16038.5	16712.5	15511.5
1174	517.2959	11557.7	C33H42O5	-H(-)	Hypercalin B	10100.5	10646.5	11464	9705	6525.5	16149.5	14107.5	9077.5	10059	12489.5	10056	9483	9737.5	9702.5	8294.5	9664	18285.5	18080	9143.5	10909	12542	17974	16118.5	15357.5	15486	15448	14952	15099	14899
1175	517.3895	10096.4	C32H54O5	-H(-)	Ganoderiol C	4575	4353.5	4430.5	5063	3450	10382.5	7810	5014	4194.5	4666	4849	4246	4644.5	4855	3950.5	4353	11788.5	11873	3579	4939	5526	10463.5	10592	10726	10549	9993	11470.5	10603	10262.5
1176	517.4046	14636.5	C36H54O2	-H(-)	Hexaprenyl-hydroxyphenol	11286.5	12874	12728	12089	12076	15850	14129.5	10786.5	10582	12127.5	13353.5	11853.5	12023.5	12450.5	11116	12282.5	17761	15253.5	10912	12490.5	13325.5	34305	33228.5	33272	33353	33562.5	32963.5	32708	31351.5
1177	518.2919	6385.95	C32H41NO5	-H(-)	Terpendole C	4465.5	5619	4411.5	4028.5	3268	15431.5	11353.5	4928	5225	5005	4306.5	4531	4332	4664.5	4391.5	4063.5	16319.5	13150	3982	4574	5284.5	10220	10322.5	10286	9966	9205.5	9052	8780.5	9662.5
1178	519.2019	9007.73	C30H32O8	-H(-)	Divanillyltetrahydrofuran f...	7453	8421	7324.5	6627.5	4990.5	17580.5	12344	6132	6998.5	7539	6772.5	5216.5	7352	7758.5	5994.5	6167	20360.5	18743	7121.5	8362	8899	13491	12039.5	12486.5	13220	12198	12499.5	12863.5	13675
1179	519.2599	12101	C28H40O9	-H(-)	Withaperuvin D	6341.5	5367	6188	5860.5	4451	16602	12305.5	6173.5	5679.5	6701.5	5598.5	5239.5	6154	5133	6131.5	5452	17610	15655.5	5625	6602	7392	14051.5	13603.5	14095	13309.5	12562	12933	13566.5	14493.5
1180	519.2967	7997.87	C29H44O8	-H(-)	Diacetylvulgaroside	4894	5413.5	5486.5	5415.5	4054.5	17433.5	11639.5	5108.5	5491.5	5912.5	4952	4565.5	5599	5213.5	5632.5	4830.5	19409.5	15318	4780.5	6245.5	6943.5	13665	12533.5	12426	11231.5	13276	11437	11749	12029
1181	519.3467	6198.13	C27H53O7P	-H(-)	LysoPA(24:1/0:0)	3910.5	4907.5	4623	4704	3068.5	13983.5	9360	3970.5	4596.5	4845	4300.5	3570	4073.5	4097	4079	3264	15231	12800	3899	4403	4882	9554	9034.5	9519.5	8506	8784.5	8709.5	7992	8223.5
1182	519.3689	7027.89	C31H52O6	-H(-)	Cyclopassifloic acid B	5421.5	4726	5116.5	4993.5	4068.5	14426.5	9922	4693	4967.5	5587.5	4931	4005.5	4849.5	4541	4158.5	4222.5	16768.5	14370	4296	5001.5	5361	13627	12345	11719	10682	11229	11148	10950.5	11023.5
1183	520.3404	4976.39	C26H52NO7P	-H(-)	LysoPC(18:1)	2844.5	3189	2940.5	3215	2554.5	9889	5868	3329.5	3167	3748.5	3078	2973	3043.5	3314.5	3138	2825	10932	10425	2825.5	3763.5	3708	6921	6442.5	6582.5	5637	6983.5	6880.5	6464.5	6272.5
1184	529.2802	12727.5	C30H42O8	-H(-)	Cavipetin A	10034.5	11911	10727.5	8642.5	7132.5	18982.5	14508.5	9784.5	9391	11264	9778	9806.5	10060.5	10093.5	8907	9468	20884.5	16612	9523	11681.5	14330	18379.5	17577	16854	17924	17399	16788	16420	15542.5
1185	529.4622	372585	C35H62O3	-H(-)	Sabadelin	267718	276396	281310	282708	285713	233520	272292	263040	276134	265030	266330	264260	267798	277792	273244	269774	208650	210280	270406	274700	269792	1.41582e+06	1185488	1207141	1.19835e+06	1.16875e+06	1154475	1170000	1142062
1186	533.2548	5510.89	C33H34N4O3	-H(-)	Pyrophaeophorbide a	3862.5	3997.5	3725.5	4068	3373	6160.5	5235	3906	4345.5	4582.5	4360	3857.5	4114.5	4045.5	4189	4218	5842	4888	3980	3495.5	6262.5	8721.5	8729.5	9293.5	9076	8724	9018	8838.5	9286.5
1187	533.3994	15509.8	C36H54O3	-H(-)	R,25x)-Benzoyloxystigmast-e...	14599	15891	15547	15542.5	14298	12708.5	13757	14064.5	13339.5	14337	13686	14637.5	13962.5	15271	14468	16226	13221.5	13486.5	14639.5	14662	16303.5	34721.5	30139	30602.5	28420	29330	29843.5	28232	30287
1188	535.3405	26438.5	C27H53O8P	-H(-)	PA(8:0/16:0)	4503	3913	4695.5	3700.5	3375.5	8468	7390	4346	3734	4540	4374.5	4211	4334.5	3848	4619	4478	10508.5	6498	4587.5	3615	6238.5	13282	13743.5	12866	12583.5	12824	12901	12503	13881
1189	536.0985	18913.7	C30H19NO9	-H(-)	Dynemicin A	7209.5	13160	11367	9844	6502	85507.5	42589	10034	10588	12864.5	10159	6165.5	10563	9842.5	8235.5	5893.5	98011.5	85934	7041.5	12323	9994	27261.5	23404	22677.5	24633	22835.5	21998.5	22650	22878
1190	537.4880	4595.97	C34H66O4	-H(-)	FAHFA(16:0/O-18:0)	3143	3393	3316	3503	2526.5	3652.5	4054.5	3523	3507.5	2949	3608.5	3829	4093	3639	3500	4050	3645	3306.5	2990.5	3659	4315	7789	6645.5	6343	6623	7003.5	7037.5	6580.5	7071
1191	539.2493	9212.27	C27H40O11	-H(-)	Tetrahydroaldosterone-glucu...	6943.5	7417.5	8325	6538	4879	7878	8079	5913	7348	6689.5	6915.5	7472.5	6743.5	7208.5	6040.5	6615	8747.5	8883	6714	8044.5	9672.5	14435.5	14135	13059.5	13434.5	12591.5	12255	12153	12097
1192	539.4308	9269.49	C32H60O6	-H(-)	TG(8:0/8:0/a-13:0)[rac]	2873.5	2484.5	2448	2861	2206.5	4114.5	3463	2803	2605	2370.5	2470.5	3232	2550	2765	2815	2459.5	4693	3950.5	2483	2997.5	3464	5938.5	5371	5491	5540.5	5262	5375.5	5999.5	5731
1193	545.0826	75892.1	C18H26O17S	-H(-)	[(trihydroxy-{1,2,trihydrox...	30519.5	56106	51652.5	39990	27407.5	359094	175246	37807.5	44203.5	56669.5	41924.5	23333.5	45473.5	39878.5	35420.5	22538	381575	347420	31996.5	51509	38506.5	101608	97131.5	99761.5	94913.5	96884	92936	94081.5	93531
1194	545.2603	7909.49	C26H42O12	-H(-)	Canavalioside	4842.5	4874.5	4791	4160	3573.5	6896.5	6102	4629	5190	8077.5	5129	4915.5	7406.5	4523	16574	4816	7603.5	6033.5	4918.5	5690.5	8106	16662.5	16396.5	15935	15567.5	14790	14930.5	15703	14097
1195	545.4568	7049.74	C35H62O4	-H(-)	Diepomuricanin A	5478	6010	6615	5485	5549	7217.5	6823	6608.5	6058	5786	6379	5741	6316.5	5475.5	6629	6172	7184.5	6810.5	6631.5	5629	6139.5	15967	14345	14243	13759.5	13988	14015.5	12784	13131
1196	549.3566	3787.39	C28H55O8P	-H(-)	PA(8:0/17:0)	2681	2754.5	2629	2244	2160.5	3204	3513.5	2225	3118.5	2445	3182	3043.5	2502.5	2869	3149.5	3134.5	3829.5	3094.5	2661.5	2769.5	3617	6379	5733.5	5936.5	5077	5194	5064	5360	5082
1197	553.1168	7204.53	C17H31O18P	-H(-)	O-(O-Xylosylphospho-mannopy...	6172	6597	7657.5	6160.5	4823	13746.5	11130	7007	5939.5	6703	6357	5857.5	6726	6866.5	5081.5	5284	12160	10832.5	6656	9102	7953.5	8954.5	8328	7913.5	8470.5	9322	8027	8463	7447.5
1198	557.1079	7927.79	C30H22O11	-H(-)	Deoxyrubroskyrin	3921	7142.5	7574.5	5609.5	4378	25587.5	18053	5398.5	6394	6465.5	5258	4282	6349.5	7313.5	5039	4671	24935.5	22128	4500	5945.5	6316.5	10056	9929	9652.5	9075	9258	8998	7943	8528.5
1199	557.1306	10953.7	C27H26O13	-H(-)	nan	9230	11598.5	11004.5	9779	7835	16609.5	15939	9393	10126.5	11995	11057.5	8584	9473	9832	9350.5	8658.5	17958.5	17415	9090	12445	15153	15511	13885	12373.5	15011	12869.5	11941.5	12251	12949.5
1200	560.1704	15147.6	C26H31N3O9S	-H(-)	C-hydroxycarbonimidoyl]-{[h...	17929.5	17841.5	17670	14038	10921	13068	16376.5	15528.5	16584	17597.5	16292.5	15262	15280	15816	12713	15385.5	14122	16904.5	15484	18386.5	23223	16832.5	16467.5	16072.5	17236	15496	15603	15854.5	13876.5
1201	561.3795	5958.14	C33H54O7	-H(-)	Cholesterol glucuronide	3715	4033	3848	4570	3598	4961	4604	3916	3944.5	4627	3680	4111.5	4274	4334.5	3986	4655.5	4783.5	4198	3829.5	4888.5	4896	11328.5	9150.5	9493.5	8459	8633	8348.5	9258	8326.5
1202	563.1774	10215.5	C27H32O13	-H(-)	Cascaroside C	5552.5	5927	5333.5	4941	4035.5	16753.5	11001.5	5469.5	4834.5	5832.5	5412	5430.5	5458.5	4899.5	4318.5	4739.5	19325.5	17255.5	5288.5	5890.5	8792.5	10673.5	10139	10491.5	9568	10027.5	10358.5	8762.5	9282
1203	563.3714	12916.3	C29H57O8P	-H(-)	PA(8:0/18:0)	4685.5	4366.5	4097.5	4426.5	3465.5	6955.5	6810.5	4055.5	4523	4768.5	4700	5371.5	4798	4344.5	4443.5	4728.5	8562.5	5234.5	3797.5	4542.5	5438	10579.5	10543	10867	10508	9918	10707.5	9921.5	10041.5
1204	565.4425	11008.4	C41H58O	-H(-)	Anhydrorhodovibrin	8763	7471.5	7585.5	7235	6186	7267	8383	8131	6642	7508	8490	8011.5	8034	7321.5	7652.5	8198	8716	7715.5	7819.5	9619.5	9954.5	15879.5	15138	16001.5	15281	15654.5	14921	15417.5	14246
1205	566.1822	9014.25	C25H33N3O10S	-H(-)	Neoacrimarine H &1	9460	9824	9825.5	7957	5651.5	10573.5	9032	8493.5	7532.5	9654.5	9238.5	7557.5	7117.5	8523.5	7557.5	7406	11792	12053	8699.5	10488.5	11884.5	11845.5	11348	11312	10978	10935.5	11570	11073.5	11671
1206	567.2346	5920	C30H36N2O9	-H(-)	Indacaterol-O-glucuronide	6385	4447	4056.5	4305	3642	5552.5	5232.5	5019.5	4143	5448	6274	5729	5143	4799.5	4791.5	5389	7371.5	5365	4835.5	5137	6244	11133.5	8073.5	7472.5	8285	8178.5	7495.5	8725	8166.5
1207	573.3581	6557.82	C37H50O5	-H(-)	Benzoyloxy-oxo-ursen-oic acid	5456	6263	5402.5	5836	4479.5	6383.5	7860.5	5136	6532	6342.5	6948	5317	5659	6669	5487.5	5254.5	6343	5848.5	5113.5	6797	7831.5	10792.5	9267	10325	10644	9468.5	8597.5	9285	8819
1208	573.4515	12036.5	C36H62O5	-H(-)	DG(15:0/18:4/0:0)	3818.5	3292.5	3736	3716.5	3609	4251	4418	3444	3988	3844	3840.5	3749	4141.5	4201	3435.5	3177.5	4761.5	3962.5	3675.5	3821.5	4253.5	12609	11338	11457.5	10139.5	11569	11024	10062.5	10505
1209	577.0146	4624.53	C20H18O18S	-H(-)	[hexahydroxy-(hydroxymethyl...	4148.5	4181.5	4255	3626	3619	4961.5	4690	4421	3767.5	4233	4514.5	4539	3784.5	3639.5	3824	4147.5	6989	4939	3901	3820	4327	4687	4846.5	4857.5	4825	5263	5119	5134	4622
1210	577.3691	4616.72	C40H50O3	-H(-)	Anhydroamarouciaxanthin B	3440.5	3088.5	3118.5	2806	2805.5	4200	4364.5	2801	3222.5	3358	3234	3408.5	3477.5	3008	2943	2791	4684.5	3339.5	3507.5	3869.5	3668	6541.5	5634.5	6695.5	6137	6282.5	5956.5	5854	5477.5
1211	577.4829	9964.73	C36H66O5	-H(-)	DG(15:0/18:2/0:0)	3292	3108.5	3862.5	3543	3229	3899.5	4051.5	3417	3343	3393	3413.5	3527	3020	3339	3037	3458.5	4415	3707	3515.5	3506	3929.5	6544.5	7557	6730	6348.5	6196	6956	6007.5	5538
1212	580.2825	6067.15	C23H43N5O12	-H(-)	nan	4192.5	4735.5	4956.5	4397.5	3416.5	6365.5	7714.5	4235	6660.5	5400	5710.5	5538.5	5007.5	5370.5	5485.5	6252	8963.5	6060	3555.5	4997.5	5828.5	13122	13871.5	12129.5	13563	12726.5	11935	11823.5	11687
1213	581.1814	6838.13	C34H30O9	-H(-)	Kuwanon Y	5527.5	5789.5	5533	5088.5	4120	12974	11672	4912.5	5524	6689.5	4907	4539.5	5664	5009	5011	4343.5	16492	12404	4665.5	5393	8479.5	8032.5	8752	8390	9195	8334.5	8248	8296.5	7641
1214	583.2553	9175.53	C33H36N4O6	-H(-)	Bilirubin	3898.5	3951.5	3807.5	3510	2943	7460.5	6896.5	4104.5	3365	4380	4112.5	3147.5	3896	3856.5	3729	3444	7976	7049.5	3519.5	4103	4890	9732.5	7749	8394.5	8402	7975	7794	8142.5	8301
1215	583.4217	5204.48	C33H60O8	-H(-)	Antibiotic X 14889A	3995.5	3699.5	4496.5	3354	2921.5	7584.5	6659.5	3083	3971.5	4081	3419	3881.5	3594.5	3737.5	3378.5	3702.5	9367.5	6477.5	3683.5	4412	4877	9183	8868	8313	8481	8350.5	8255	7899	8568.5
1216	585.4877	6439.2	C38H66O4	-H(-)	Erythrinasinate A	5273	5841	5738	4622.5	4993.5	6665	6506.5	5664	5599	5264	5038.5	4684.5	5452	5294	5800.5	4726	7686.5	6557.5	5068.5	5488.5	6116.5	8928.5	8699	8892	8060.5	8408.5	8913.5	8614.5	7565
1217	587.2436	4701.47	C22H36N8O11	-H(-)	Pentigetide	4014	3077	3383	2962	3040.5	5140	4311.5	3571.5	3925	3988.5	3292	4019.5	4036.5	3462	3674	3604	5183	3972.5	3364	3523.5	4391.5	8319	7320.5	8225.5	7367.5	7284.5	7555.5	6390.5	6516.5
1218	590.2987	5255.06	C32H41N5O6	-H(-)	Nummularine B	3007.5	3678	3353	3194.5	2461	9087	6718	3054.5	3484	3481	3559.5	3038	3127	3527.5	3135.5	3158	11317	9328	3284.5	3102.5	4629.5	8839.5	7398.5	8289	8068	8806.5	8308	7685	8408
1219	591.1365	7160.66	C27H28O15	-H(-)	Apigenin [rhamnosyl-(>2)-ga...	3793.5	4984	4567.5	4268.5	3739.5	12642	8135	4189.5	4172.5	5085.5	4272	3668	4980	4551	4005.5	3236.5	13218.5	12346.5	3560.5	5070.5	5597	8072.5	7291	6060.5	6624	6849	7812.5	7076	6507
1220	591.2623	5930.73	C35H36N4O5	-H(-)	Pheophorbide a	3734	4027	3569	3181.5	2414.5	8534	5764.5	4108.5	3699.5	4011.5	3928.5	3946	4164.5	4218.5	3653	4306	10243	9110	3684.5	4296	5237	9123.5	7930	8695.5	8584	9595.5	7708.5	9656.5	8485.5
1221	595.3436	16556.5	C40H44N4O	-H(-)	Curarine	7001.5	10545	10521	8533.5	5968.5	75398.5	36265.5	7762.5	8596.5	10246.5	8916.5	6417	9468.5	8438.5	7706	6216.5	83934.5	68400.5	7117	9672	9580.5	24652.5	22999.5	24154	23700.5	21865.5	22074.5	21998.5	21449.5
1222	599.4106	5332.15	C40H56O4	-H(-)	Neoxanthin	3434	3680.5	4009	3601	3059.5	12264.5	8528	3092.5	4035.5	4116.5	3826	3377	3880	4213	3675.5	3060.5	12244.5	10118	3843	3871.5	4452	9101.5	8309.5	7585	8538	8173.5	7163.5	7507.5	7555
1223	601.2510	5405.66	C29H38N4O10	-H(-)	Lymecycline	2994.5	2998	3614.5	3083.5	2086	9723.5	7335.5	3349	3250.5	3381	2968.5	3410.5	3717.5	3120.5	3470	3135	11346.5	9753.5	2854.5	3722	4155.5	7662	7642.5	7344	7218.5	7344.5	6958	6929.5	6973.5
1224	607.2807	4878.45	C37H40N2O6	-H(-)	Oxyacanthine	4102	4169	3704	3254.5	2808.5	5781.5	5603	3429.5	3214.5	3929.5	3970.5	3477	3593.5	3282.5	2692.5	2753	6752.5	6199.5	3557.5	3350	4298.5	7661.5	7610.5	8383	8197.5	7338	8776.5	6956.5	7954
1225	608.3669	6766.2	C30H51N5O8	-H(-)	Hydroxydestruxin B	2872	2798.5	2843.5	2616	2440.5	26033.5	23765	2723.5	2721.5	3358	3455.5	2964.5	2763	3089	2870	2969	32898.5	17192.5	2515.5	3524.5	4094.5	9028	9441	9510.5	9388	10306	9241	9576	8573
1226	609.1828	3951.22	C28H34O15	-H(-)	Hesperidin	2277	2730	2964	2263	2134.5	5706	4874	2626.5	2687	3289.5	2225.5	2642	2630.5	2664.5	2502.5	2633	6725	6059	2527	2936	5790.5	4955	5253	4221.5	5184	5279.5	4851	5065.5	4745.5
1227	609.3040	4816.22	C31H42N6O7	-H(-)	BQ 123	3802	3671	3422.5	3931	2948	6416.5	5501.5	3181.5	3848	3845	3906	3796	4115	2899	3119.5	3488.5	6499.5	5424.5	3187.5	3420	4045.5	8283.5	7282.5	7434	8104	7296	6805.5	7502	7728
1228	611.4521	3861.32	C35H64O8	-H(-)	Annomuricin A	2665.5	3157	2834.5	2505	2441	5276.5	4390.5	2768	2393.5	3235	2921	2705.5	3025	3418.5	2680	2931	4886	4776	2849	2724	4015	5964	5543.5	5627.5	5524	5886	5639.5	4914.5	4791.5
1229	613.3549	6872.84	C40H46N4O2	-H(-)	Toxiferine I	4386.5	4525	4390.5	4080.5	3193	11425.5	8022.5	4321.5	4284.5	4443.5	4190	4305	5108	5196	4220.5	4282.5	12437	11378	3634.5	5172.5	6430.5	13542	13818.5	13302	12299.5	11558	13355.5	12561	11431.5
1230	613.3737	17481.6	C36H54O8	-H(-)	Synaptolepis factor K1	18018.5	16839	15452	11235	9161.5	17693.5	15431	14453.5	13654	15945	16168	15569	13989	14166.5	11930.5	13603	20607.5	21264	17315.5	20109.5	24778.5	32046.5	27422.5	28758	28494	25546.5	28125	27792.5	26913.5
1231	615.3705	16325.2	C40H48N4O2	-H(-)	Calebassone	22245	20623	18310	16395.5	14475	20040	19488	16212.5	16742	16419.5	20149.5	16149.5	15763.5	16133.5	14995	16902.5	22138.5	22699	17820	20762	20386.5	20235	21939	19405.5	20086	18939	18729	19374.5	18422
1232	615.4045	7411.65	C40H56O5	-H(-)	Crassostrea Secocarotenoid	7383	7462	6414.5	5641.5	5152.5	12800	9796	5082.5	6319.5	7613	6540.5	5999.5	6502	6597.5	6270.5	6038.5	13017.5	12564	6201	7209	7493.5	11254	11335.5	11097	9993	10325	10780	9870	10083
1233	617.3175	5440.36	C35H46N4O4S	-H(-)	BILA 2185BS	2947.5	3609	3109	2969.5	2368.5	5851	5269.5	3335.5	3320	5821.5	3884.5	2836	3748	3521	7836	3798	5446.5	5210.5	3610	4107.5	5534.5	11170.5	9978.5	10921.5	10537.5	10298.5	9354	9394	8788.5
1234	619.0689	3899.15	C17H26N4O17P2	-H(-)	UDP-acetamido-amino-2,dideo...	3006	2977	3347.5	2511	2565.5	9657.5	7285	3282.5	2603.5	3029	2786	2608	2834	2890.5	2750.5	2601	10788	8846.5	2715	3019.5	3694	4301	4735	4474.5	4522	4026	4187	4690.5	4896
1235	619.2893	6552.38	C29H49O12P	-H(-)	Arachidonoylglycerophosphoi...	3176.5	2506.5	2353	2998.5	2701	4724	4424	3290.5	2884	3024	2958	3756.5	3849.5	3378	3026	2980.5	5124.5	3852.5	3034.5	2969	4328.5	7919	7318.5	7605.5	7964	6802.5	7727	7688.5	6881
1236	626.3093	4572.58	C34H41N7O5	-H(-)	Dabigatran etexilate	3816.5	3514	3003	2698.5	2653	3280.5	3884.5	3458.5	3046.5	4248.5	3377.5	3466.5	3015.5	3200.5	2797.5	3088.5	3797	3225	2855	3260.5	4784.5	7377	7655.5	8013.5	8439.5	7902	7942.5	7581.5	8287
1237	627.4412	3794.2	C42H60O4	-H(-)	R.g.-Keto III	3460	3157.5	3123	2749	2435	3773.5	3031	2976	2907	3085	3358.5	2834	3743.5	2748	3049.5	2548.5	3904.5	3053.5	3031	3039.5	4689	5953	5752	5856	5477	5892	5261	5173	5600.5
1238	629.1358	17437.9	C20H31N4O17P	-H(-)	glycoloylneuraminate	8826.5	18241.5	21571	19095.5	15486	49239.5	52790.5	13420.5	18080	17314.5	13250	9785	19316.5	20167	14136.5	8638.5	47231.5	37706.5	10998	16000.5	10253.5	19634.5	17019	17011	17557	16192.5	16458	15215.5	16896.5
1239	630.2467	4162.98	C34H37N3O9	-H(-)	N1,N5,NTricaffeoyl spermidine	2060.5	1764	2088.5	2544.5	1975	3068	2999.5	1920	2140	2305	2367.5	2480	2526	2542	1962.5	2345.5	3782.5	2580.5	2635	2480.5	3237	5339	3933.5	4371	4791.5	4342	4859	4123.5	4390
1240	633.1261	6076.77	C32H26O14	-H(-)	Actinorhodin	2467.5	3876.5	3752.5	3800.5	3008	13411.5	9104	3214	3385.5	3866.5	3237.5	3201	3534.5	3479	3233	2544	15709.5	10487.5	3199	3745	3355.5	6090	5697	6070.5	5741	5399	5619.5	5715	5755
1241	637.4674	3966.98	C37H66O8	-H(-)	Annoglaucin	2737	2483	2647.5	2938	2521.5	10219.5	6843.5	2574	2855	3063	3181.5	2823	3195.5	2679	2767	2964.5	9113.5	9487	2781.5	3271	3116.5	5814	5874.5	5937.5	5528.5	5334.5	5684	5748	4863
1242	646.6147	2539.17	C42H81NO3	-H(-)	C24:1 Cer	1462.5	1937	2022.5	1765	1499	2766.5	2705.5	1522.5	1519	1806	1884.5	1546.5	1868	1594.5	1837.5	1660	2759.5	2477.5	1568.5	1708	1540.5	3109	2864.5	2762	2810.5	2403.5	2383.5	2537	2630
1243	648.6301	2940.07	C42H83NO3	-H(-)	C24 Cer	1794.5	2310.5	2185.5	2087	1331	4659	4179.5	1619	1925	1606.5	1621	1863.5	1770	1890	1822.5	1781.5	4929	4233	1825.5	2214	2556	3440	3130.5	2850.5	2749	2807.5	3253.5	2685	2759.5
1244	649.3746	4973.41	C39H54O8	-H(-)	Caffeoyltormentic acid	2836	3040	3065.5	2987.5	2761.5	6736	6069	2589.5	3409	3619	2862	3148	3104	3487.5	3148.5	2915	6824	5483.5	3074	3575.5	4612.5	11774.5	10377.5	11112	11884	10533	11080.5	10764.5	10274.5
1245	650.3339	4588.67	C38H45N5O5	-H(-)	Scutianine F	2467	2767.5	3123	2707.5	2045.5	7343	7232.5	2382.5	2937	2762	2810	2460	2683	2705.5	2584.5	3137.5	8104.5	5289	2504	2565.5	3216	7030.5	6633	6476.5	6551.5	6678	6643	6375	6439.5
1246	652.3445	4226.77	C30H49N6O10	-H(-)	Pentasine	2492.5	2615.5	2905	2324	2134	9504.5	6228	2839	2866.5	3092	3318	3043	2814.5	2818	2626	2738	11189	4772	3045	2855	3156	6462.5	6785.5	6890.5	6070	6648.5	6051	6592	5873
1247	656.3000	190628	C25H47N5O15	-H(-)	nan	8973	9257	9357	9045	10875	13272	12264.5	9567	8772	9462	9402	10623	12756.5	11432.5	10280.5	10892	15791	13050.5	9116	8486.5	10179.5	33668	33640.5	38367	38799.5	38767.5	37864.5	35986	40238.5
1248	657.4513	6613.93	C36H67O8P	-H(-)	PA(15:0/18:2)	4998	5008.5	5045	4563	3781	8952.5	9175	4323	5175	5626	5271.5	5446.5	5433.5	5197.5	5051	4727	10098	8520	5117	5208	6285	9339	7608	8551	7881	8330.5	8163	7778.5	8745
1249	664.6621	10407.2	C43H87NO3	-H(-)	Cer(d18:0/25:0)	1856.5	1837.5	1632.5	1535	1221.5	2436	1951	1676	1439.5	1396	1578	1704.5	1373	1667	1770	1483.5	2676	2322.5	1920.5	1862	2361	2915	2232.5	2440	2157	2519	2246	2862	2460.5
1250	665.2136	5852.43	C24H42O21	-H(-)	Glycogen	3832.5	4037.5	3451	3511	2922	6603	4877	4392.5	4711	8818	3733.5	3263.5	3022.5	4193	3947.5	4515.5	6923	5570.5	4029	5069.5	9215.5	9661	9917.5	8857.5	8351.5	7914	9093	8285.5	7932
1251	665.3538	6822.61	C35H54O12	-H(-)	Coroloside	4200.5	4030.5	4528	4341.5	2795.5	29457	10424	4203	3795	5663.5	4324	4198.5	4001	4017	3737	3738	38683.5	9016	3905	5330.5	6560	12046	10654	10411.5	10280.5	9664	9590.5	9714.5	9434.5
1252	671.5632	9269.22	C43H76O5	-H(-)	DG(18:0/22:4/0:0)	7545.5	7630.5	7751.5	5919	4558.5	21182	15421.5	5395.5	6599.5	7225.5	7451.5	5534	6558	6235.5	5792	5658.5	25211	22415.5	7113.5	8046.5	7753.5	11408	10654	9705	10513.5	10020	9311	9429	9155.5
1253	687.4023	38108.7	C39H61O8P	-H(-)	PA(18:4/18:4)	67988.5	56627	51565	39210.5	27132	15039.5	22473.5	37029.5	39836.5	41942.5	56362.5	40344.5	38440.5	38204	39362.5	50939.5	16556.5	17304.5	47201.5	56095	71496	33302.5	29052.5	30628.5	31046	30113.5	30430	27908	28977
1254	701.2622	3227.17	C40H38N4O8	-H(-)	nan	1974.5	2226	2279.5	1752	2027	3154.5	2832	1861	2241.5	2311	2664.5	1950.5	2439	1927	2226.5	2369	2945.5	2843.5	1885	2386.5	3036	3651	4781	4013.5	4037.5	4314.5	4225	3623	4124.5
1255	712.1484	7841.21	C30H33O20	-H(-)	nan	3712.5	7276.5	7909.5	6064.5	4244	29324.5	25044.5	4971	6037.5	6233.5	5492	3565	6309.5	6292.5	4552.5	3129	29735	26017.5	4311.5	6118	5282.5	8201.5	7162	7884	7756	7745.5	7902.5	7387	7217.5
1256	721.4810	6523.72	C41H71O8P	-H(-)	PA(16:0/22:5)	4104.5	5896	5956.5	4938	3714.5	12559.5	10919.5	4456	5306	5115.5	4772	3757	5120	4691.5	4043.5	3821	14259.5	10362	3700.5	5019.5	4402	9459.5	8911.5	8633	8202	8440	8598	8370.5	8516.5
1257	722.5122	8786.54	C41H74NO7P	-H(-)	PE(18:3/P-18:1)	3034	4059	4498.5	4107	3607	8740	7801.5	3779	3782.5	4709	3539.5	2999	4295	5029	3459	2938.5	9396.5	8019	3206.5	4134	3805.5	8063	8216	7962.5	7430.5	7959	8024	7426.5	6928.5
1258	723.4699	5443.86	C40H68O11	-H(-)	Nigericin	3909.5	5372.5	4479.5	4082.5	2664	12074.5	11670	3397	3963.5	4545	4094.5	3202	4101	3726	3686.5	3936	13021.5	7565	3869	4488.5	4470	10649	10703.5	9442	10334	9811	9220.5	8293.5	9936
1259	726.5441	5388.86	C41H78NO7P	-H(-)	PE(18:1/P-18:1)	1958.5	1906.5	1994	2284.5	1884.5	3763	2784	1872	1891.5	2340.5	1951	1823.5	2219	2166.5	1490	1834	4082	2501	1689	2219	2527.5	4090.5	4180.5	4172	3788	3980.5	3797	3698	3570
1260	727.5519	5651.44	C45H76O7	-H(-)	DG(11D3/11D5/0:0)	3231.5	3483	3711.5	2825.5	2867.5	5274	4456.5	3146	3122.5	3335.5	4208	3167	3982	3515	3053	2643.5	5442.5	5234.5	3078	3290	3543.5	6366	5439	6538.5	5774	6005	5917	5659	4439
1261	730.1752	89794.5	C34H35O18	-H(-)	H-chromen-yl]oxy}-4,dihydro...	45782	97653	87572	84576.5	62606.5	328844	216083	64339.5	85596	86085.5	63692	44108	81062	79956.5	70972	40469	305274	293064	54989	70451.5	46508	107325	99682	98856	96567.5	93357.5	93614	92392	92135
1262	738.3699	8001.15	C37H57NO14	-H(-)	108	3605	4993	4700	3641.5	3197	33229.5	17576.5	4647.5	4809.5	5177.5	4337	3500	5160	3802	3976.5	3407.5	38531	33464	3923.5	5036.5	4394	11060	10379.5	10770	10693.5	10085.5	9624	10199.5	10382.5
1263	744.5551	40611.7	C41H80NO8P	-H(-)	PC(15:0/18:1)	8301	15397	14314	11374.5	7389	181969	84770.5	10322	13489	15781	11006.5	6274	14082	12229	9252.5	6219.5	217572	184416	8128.5	14849.5	9438	38771.5	35279	35559.5	34944	35225	33629	33189	33065
1264	750.5438	14869.5	C43H78NO7P	-H(-)	18:1/20:4)	3789	3111.5	3218.5	3009.5	2578.5	10480	7271.5	3057	2939	3651.5	2616	2883.5	3482.5	7943.5	3215	2726.5	11530	9451	2699	3261.5	3005	10785	9447.5	10002.5	9534.5	8913.5	10251.5	10103	9295.5
1265	753.4067	6930.52	C39H62O14	-H(-)	Alliospiroside D	6685.5	6608.5	6360	5245	5277	13452.5	10704.5	4823.5	5763	6776	6297.5	5635	5524.5	6092.5	5709.5	5445	14261	12718	5638.5	6614	6033.5	11326	10668.5	9886	9248.5	9392.5	9766	8722.5	9695
1266	756.2121	4360.47	C33H41O20	-H(-)	Pelargonidin sophoroside he...	1559	2931	2689.5	2532	2289.5	11173.5	8201	2495	2039	2228.5	2210.5	1573.5	2362.5	2245.5	1879	1110	13061	9103.5	2088.5	2414.5	3950.5	4371.5	3745	4472.5	4394.5	3976.5	3736.5	3822	4009
1267	757.6232	2459	C43H87N2O6P	-H(-)	SM(d18:1/20:0)	1463	1196	1270	1373	1455	2468.5	2158	1273	1582	1202.5	1457	1307.5	1515	1474	1420	1438.5	2793.5	2019	1163.5	1738	2096	2544.5	2198.5	2225	2305.5	2369	2332	2508	2260
1268	760.2543	3212.32	C39H43N3O11S	-H(-)	Trabectedin	1951.5	1762	2023.5	2079.5	1839.5	3906	3060.5	2083.5	2419.5	2048.5	2420.5	1579.5	1981.5	1747.5	1774.5	1769.5	3500	2971.5	2084	2319	4003	3580	3828	3720	3438.5	3503.5	3476.5	4299.5	3509.5
1269	762.1375	3329.79	C37H35N2O10S3.	-H(-)	Fast green FCF	1673	2055	1677	2040.5	1451.5	8081.5	6236.5	2010	2006.5	2357.5	1846.5	1627.5	2355.5	1696	1606.5	1750	10192	6767	1639	2233	2434.5	5311	5011	4899	5241	4693.5	5019	5626.5	4665.5
1270	762.5070	4377.5	C43H74NO8P	-H(-)	PE(16:0/22:6)	1924	1786	1761	1951.5	1500	2291	1969	1598.5	1980.5	2020	1450.5	2070.5	1527.5	3021	1636.5	1841	2425.5	1841.5	1700.5	1742	2011.5	3973	4037	4335	4542.5	4462.5	3851	4443.5	4186.5
1271	772.1863	8339.64	C36H37O19	-H(-)	Cyanidin (caffeoylhexoside)...	7589	9220.5	8696	7141.5	4271.5	14224.5	12760.5	6103	7279.5	7769.5	6605.5	5516.5	7642	7337	5931.5	4976	13871.5	15487.5	6311.5	9400	9493	8966	8783.5	9363.5	8900.5	8514.5	8732	8820.5	8777.5
1272	772.5287	8260.27	C45H76NO7P	-H(-)	PE(22:6/P-18:1)	7242.5	6391.5	6135	4532.5	3183	5770.5	5268.5	5125	5358.5	6436	5696.5	4872	5226	5627.5	3726.5	4905.5	5704.5	6438.5	4783	8115	10902.5	9050	8255.5	9177	8107	7957	8596.5	8348	6837
1273	774.5444	9441.01	C45H78NO7P	-H(-)	PE(22:5/P-18:1)	3015.5	2891.5	3297	2901	2164	5466	4842.5	2998	3043	3334.5	3626	2962	3724	3856	2188	2563	5375	5148.5	3019.5	3714	3758.5	7016	6066.5	6231	6394	6642	6113.5	6666.5	6280
1274	775.5487	6145.14	C42H81O10P	-H(-)	PG(18:0/18:1)	3091	3090.5	2541.5	2651.5	2405	4694.5	4182.5	2784.5	2985	3113.5	2604.5	2263	2935.5	2816.5	2588	2530	6381.5	4241	2654.5	3169.5	3520.5	5669.5	5010.5	5238	5179	5362	4960.5	5229.5	5224
1275	775.6830	3143.33	C49H92O6	-H(-)	TG(16:0/14:0/16:1)	2200	2366.5	2310.5	1656	1764.5	4273	3406.5	1919.5	1711	1903.5	2113.5	1421	1648	1735	1913.5	1867.5	4749	3328	1580	2701.5	2712.5	3353	3241.5	2985	2706	3079.5	2973.5	2758.5	2904.5
1276	776.5603	82457.2	C45H80NO7P	-H(-)	PE(22:4/P-18:1)	4120	2535	2260	2320	4180	4525	3534	2744.5	2330	3170.5	2693	3758.5	3258	5517.5	2647.5	2437	5919.5	3721.5	2665.5	3151	3176.5	25089.5	23726.5	27085	26475.5	28213.5	26662	27762	26689.5
1277	778.5155	3300.46	C40H77NO11S	-H(-)	Sulfohexosylceramide (d18:1...	2061.5	1907	1747	1943.5	1677	2978.5	2477.5	1916	1616	2029	1640	1597	1991.5	1773.5	1477.5	1660	3389.5	2735.5	1727	1976	2687	4542	4150	4104	3881	4031	3748.5	3913	4065
1278	779.4227	9377.46	C41H64O14	-H(-)	Digoxin	9886.5	9227	10165	8933.5	6783	7031.5	8739	8300.5	8623.5	9402.5	10212	8856.5	8579.5	6678	9134	10517	8301.5	6473.5	10095	11701	12266.5	9570.5	10332.5	9436.5	9797	9314	8642	9736	8650.5
1279	807.5025	5249.93	C41H77O13P	-H(-)	PI(16:0/16:1)	2728.5	2942	2601.5	2577.5	2201.5	12649.5	8667.5	2502.5	2714.5	3322.5	2627	2341.5	2614	3181	2506	2455.5	15782	12469.5	2290.5	3086	3173.5	7346.5	6763.5	6485.5	6745	6519.5	6595	6583.5	7461.5
1280	809.6075	4038.2	C47H87O8P	-H(-)	PA(20:3/24:0)	1984.5	2195.5	2042.5	1898.5	1561.5	5937	3987	1635.5	2495	1774	2278	2423.5	1994	1943.5	1781.5	1772.5	6237.5	5760.5	2015.5	2003.5	2424	4479	3675.5	4372	4032	4280	4181.5	4040.5	3981.5
1281	825.5646	11148	C46H83O10P	-H(-)	PG(18:0/22:4)	2404	2465	2564.5	2490.5	2549	11282	8450.5	2193	2546.5	3005.5	2240	2601.5	2777	2953.5	2106.5	2193	12764.5	10545.5	2165	2848	2412.5	8474	7207.5	7951	7185.5	7855	7452	6641	7405
1282	826.1960	181088	C39H39O20	-H(-)	H-chromen-yl}oxy)-3,4,trihy...	49242	124086	140170	100177	60798	1.12457e+06	763828	79042	105120	113576	83983.5	45753	107824	95201.5	68190	36520.5	1115071	883922	57577	105620	47862	195490	182958	177422	175204	168512	171111	166732	164119
1283	833.6061	4844.84	C49H87O8P	-H(-)	PA(22:4/24:1)	2289	2088.5	2057.5	1897.5	1659.5	3057	2823	1828	2029	1914	1883.5	1812	1761.5	2097	2047	1944.5	3833	3082	1679	2077	2525.5	3790	3614.5	3892	3773.5	3661	3191.5	3687	3432.5
1284	835.4848	14229.1	C45H72O14	-H(-)	Hebevinoside VII	21842	17517	14907.5	13305.5	9873.5	4961	7086.5	12651	16034	17594	17452.5	14778	15387	13306	15988.5	19823.5	6296.5	6258.5	16297.5	22176.5	26787	11326	10678	11937	10576.5	11390.5	10535.5	10642	9865
1285	837.1460	4615.05	C24H41N8O17P3S	-H(-)	Alanyl-CoA	1940.5	3146	3818	2795.5	2405.5	15428	11109.5	2490.5	3131	3183.5	2529.5	1608.5	3272.5	2851.5	2415.5	2274.5	16771.5	14176.5	1982	2987.5	2654.5	5108	4947	4076	4870	4625	5292.5	4916.5	4323.5
1286	852.6841	5928.82	C50H96NO7P	-H(-)	PC(24:1/P-18:1)	1858	2135	1956.5	1961.5	1860	3746.5	2742	1910	2031	1758	1579	1993.5	2312.5	2024.5	2208	1738.5	2410.5	2492.5	1637	2154	1833.5	3377.5	3074	3796	3294.5	3467	3564	3383	3654.5
1287	853.4959	4580.38	C45H74O15	-H(-)	Oleanene-triol [arabinosyl-...	3551.5	3175.5	3030	3120.5	2378	3519.5	3631	2600	2687	3557	3235	2472	3108	2693	3273	3010.5	3929.5	3412	2874	3191.5	4006.5	4603	4311	4478	4810.5	4507	4420	4422	4120.5
1288	857.5196	6287.55	C45H79O13P	-H(-)	PI(16:0/20:4)	2252	1670	1864.5	1822.5	1428	3045	2862.5	1468	1882	1924.5	1869	1740.5	1942	3188	1857	1745	3176.5	2394.5	1769	1956.5	2626	5978.5	5524.5	5325	5755	4990.5	5625.5	5215	5195
1289	868.6797	4262.15	C50H96NO8P	-H(-)	PC(18:1/24:1)	2032	2833	2751.5	2517.5	1637.5	5788	4940.5	1973.5	2217	2061.5	1729.5	1680	2538.5	1696	2014	1734.5	5665.5	4878	1876	2745	2381.5	3967.5	3951.5	3522	4151.5	3221.5	3174	3718	3618
1290	878.5918	3689.86	C49H86NO10P	-H(-)	PE(DiMe/DiMe)	1755.5	2136.5	1899.5	1776	1714	5785.5	3382.5	1318.5	1872	1953	1796	1851.5	2064	2127.5	1887	1360.5	6656.5	5674.5	1709.5	2163	1950.5	4579.5	3118.5	3827.5	3814	3636	4007	3217.5	3123
1291	883.5349	6689.51	C47H81O13P	-H(-)	PI(16:0/22:5)	2611	2303.5	1968	1908	1887.5	4247.5	3535	1995	2543	2085.5	2115	2162	2182.5	3955	2626.5	1756.5	4451	3944	2119	2195	2251.5	5783.5	5240.5	5261	5086.5	4796.5	5261.5	5028	4778
1292	890.1973	5175.06	C29H48N7O17P3S	-H(-)	Octenoyl CoA	2103	3405.5	3090.5	3049.5	2224.5	16709.5	9248.5	2087	3783.5	3401	2509.5	2082	3286.5	2573.5	3047.5	1938	19708.5	15412	2285	3376.5	2883.5	6077.5	5706	5529	6475	6021	4510	6275.5	5219.5
1293	908.2075	9226.45	C29H50N7O18P3S	-H(-)	Hydroxyoctanoyl-CoA	3410.5	6455.5	5608.5	5262.5	4015	37171	17106.5	3903	4884.5	6003.5	4069	2647	5516	4054	3945	2732.5	38970	35902.5	3849	4289.5	4807	10505.5	10152.5	11244	9763	9670	8961	10126.5	9749
1294	918.1548	4673.5	C29H44N7O19P3S	-H(-)	Oxo-dehydrosuberyl-CoA semi...	2198.5	3305.5	3749	2886.5	1854	17510.5	11830	2673	3547	3623	2992	1818.5	3199.5	3325.5	2597	1990	16619	15573.5	2302	3245	2401	4642.5	4601	4357	4979	4609.5	4096	3669.5	3474
1295	918.2426	3139.47	C42H47O23	-H(-)	Cyanidin O-(2"-xylosyl-6"-(...	1947.5	2311.5	2328	2542	1737.5	5711.5	4484.5	1889.5	1934	2334	2095	1719.5	2365.5	1548.5	1953.5	1875	7000	4780.5	1585.5	1851.5	2765	4086	3227.5	3905	3542.5	3149	3689	3046	3073.5
1296	924.1648	4097.64	C28H46N7O20P3S	-H(-)	Hydroxypimelyl-CoA	1791	2625	3265.5	2391.5	1672	12052.5	8580.5	2744.5	2691.5	2600.5	2595	1515.5	2410	2449.5	2070.5	1857.5	13264	13152.5	1837	2427	2268	3340.5	3631.5	3483	3138	3021	3558.5	3298	3465.5
1297	937.4800	3392.31	C48H74O18	-H(-)	AzI	1796.5	1773.5	2396	2104.5	1867	4622	3348	1675.5	1992	2290.5	1745	2134.5	2006.5	1714	2173.5	1994	5614.5	4818	1793	2002.5	2096	3684.5	3352	3440	3352	3295	3161	3804.5	3383
1298	942.1555	22423.2	C31H44N7O19P3S	-H(-)	Feruloyl-CoA	8058	18070	18122	14693	10422.5	103905	78996.5	12058	14842	16049.5	11737	6992.5	15267	15007	10889	7071	106526	103604	8645.5	15453	7969.5	21365.5	21245	21394	21445	19483.5	18837.5	19762.5	19305
1299	943.5058	4790.72	C51H76O16	-H(-)	Tragopogonsaponin M	1949	2512	2674	2935	2098.5	6379.5	4623	2240	2194.5	2907.5	2528.5	2235	2317.5	2622.5	2528.5	2154	6366.5	5951	2135	2683.5	2820.5	4741	4618.5	4909	3977	4478	3859.5	4296.5	4356.5
1300	974.4922	3330.57	C46H79N3O15P2	-H(-)	DG(16:1/18:2)	1780.5	2283.5	2594	2254	2106	5466	3426	2216.5	2224	2481.5	2059.5	1939	2372.5	1879	2137.5	2329	5290	3914	2025.5	2360.5	2436	3294	3655	3705	3378	2938	3386	3121.5	2688
1301	977.7079	3308.29	C56H101NO10P	-H(-)	PC(DiMe/DiMe)	2458	2044	2187	2386.5	2060.5	3938.5	3132.5	2291.5	1920	2292	2077.5	2150	1858.5	1946.5	2593	2305.5	3919	3180.5	2238	1838.5	2440	3899.5	2815	2715.5	3438	3059	3166.5	2337.5	2284.5
1302	1016.5443	4171.11	C50H83NO20	-H(-)	Demissine	1647.5	2252	1915	1882	1788	6438.5	3533.5	1524.5	1741.5	2483	2068	2040.5	2074.5	2137.5	2048	1829	6498.5	5672	1715	2509	2510.5	5683	4970.5	4131	4408.5	4326.5	4395	4250.5	3829.5
1303	1022.1826	7795.96	C36H48N7O20P3S	-H(-)	Naphthyl-hydroxymethyl-succ...	2860	5118	5199	4731.5	3632	40771.5	21550	3662	4638.5	4578	4311	2631.5	3964.5	3762	3757	3276	40643	28223	2637	4264	3342.5	6375	7978.5	6974	6990	6057.5	7211	7031.5	6482

## Sheet: annotation
ionIdx	ionMz	MzDelta	Formula	Mod	CompoundID	CompoundName
1	55.0188	0.00015846	C3H4O	-H(-)	C01471	Acrolein
	55.0188	0.00015846	C3H4O	-H(-)	C05986	2-Propyn-1-ol
	55.0188	0.00015846	C3H4O	-H(-)	HMDB0041822	Acrolein
	55.0188	0.00015846	C3H4O	-H(-)	CHEBI:15368	acrolein
2	57.0344	0.000158275	C3H6O	-H(-)	C00207	Acetone
	57.0344	0.000158275	C3H6O	-H(-)	C00479	Propanal
	57.0344	0.000158275	C3H6O	-H(-)	C02001	Allyl alcohol
	57.0344	0.000158275	C3H6O	-H(-)	C11506	(2R)-1,2-Epoxypropane
	57.0344	0.000158275	C3H6O	-H(-)	C11507	(S)-1,2-Epoxypropane
	57.0344	0.000158275	C3H6O	-H(-)	C15508	1,2-Epoxypropane
	57.0344	0.000158275	C3H6O	-H(-)	HMDB0001659	Acetone
	57.0344	0.000158275	C3H6O	-H(-)	HMDB0003366	Propanal
	57.0344	0.000158275	C3H6O	-H(-)	HMDB0031558	Methyloxirane
	57.0344	0.000158275	C3H6O	-H(-)	HMDB0031652	Allyl alcohol
	57.0344	0.000158275	C3H6O	-H(-)	CHEBI:15347	acetone
	57.0344	0.000158275	C3H6O	-H(-)	CHEBI:16605	allyl alcohol
	57.0344	0.000158275	C3H6O	-H(-)	CHEBI:17153	propanal
	57.0344	0.000158275	C3H6O	-H(-)	CHEBI:38685	1,2-epoxypropane
3	59.0501	0.000125545	C3H8O	-H(-)	C01845	Propan-2-ol
	59.0501	0.000125545	C3H8O	-H(-)	C05979	Propane-1-ol
	59.0501	0.000125545	C3H8O	-H(-)	HMDB0000820	Propyl alcohol
	59.0501	0.000125545	C3H8O	-H(-)	HMDB0000863	Isopropyl alcohol
	59.0501	0.000125545	C3H8O	-H(-)	CHEBI:17824	propan-2-ol
	59.0501	0.000125545	C3H8O	-H(-)	CHEBI:28831	propan-1-ol
4	59.0512	-0.000946075	C3H8O	-H(-)	C01845	Propan-2-ol
	59.0512	-0.000946075	C3H8O	-H(-)	C05979	Propane-1-ol
	59.0512	-0.000946075	C3H8O	-H(-)	HMDB0000820	Propyl alcohol
	59.0512	-0.000946075	C3H8O	-H(-)	HMDB0000863	Isopropyl alcohol
	59.0512	-0.000946075	C3H8O	-H(-)	CHEBI:17824	propan-2-ol
	59.0512	-0.000946075	C3H8O	-H(-)	CHEBI:28831	propan-1-ol
5	61.0293	0.000196294	C2H6O2	-H(-)	C01380	Ethylene glycol
	61.0293	0.000196294	C2H6O2	-H(-)	C15588	Glycol
	61.0293	0.000196294	C2H6O2	-H(-)	HMDB0031430	Dimethyl peroxide
	61.0293	0.000196294	C2H6O2	-H(-)	HMDB0037790	Polyethylene glycol
	61.0293	0.000196294	C2H6O2	-H(-)	HMDB0240255
	61.0293	0.000196294	C2H6O2	-H(-)	HMDB0240256
	61.0293	0.000196294	C2H6O2	-H(-)	CHEBI:30742	ethylene glycol
	61.0293	0.000196294	C2H6O2	-H(-)	CHEBI:35928	dimethyl peroxide
6	61.9885	-0.000142615	HNO3	-H(-)	C16845	Peroxynitrite
	61.9885	-0.000142615	HNO3	-H(-)	HMDB0002179	Peroxynitrite
	61.9885	-0.000142615	HNO3	-H(-)	CHEBI:25941	peroxynitrite
7	69.0345	5.62147e-05	C4H6O	-H(-)	C06146	3-Butyn-1-ol
	69.0345	5.62147e-05	C4H6O	-H(-)	C17721	Vinyl ether
	69.0345	5.62147e-05	C4H6O	-H(-)	C19377	Crotonaldehyde
	69.0345	5.62147e-05	C4H6O	-H(-)	C20701	But-3-en-2-one
	69.0345	5.62147e-05	C4H6O	-H(-)	HMDB0034233	(E)-2-Butenal
	69.0345	5.62147e-05	C4H6O	-H(-)	HMDB0061873	3-Buten-2-one
	69.0345	5.62147e-05	C4H6O	-H(-)	HMDB0061874	Methacrolein
	69.0345	5.62147e-05	C4H6O	-H(-)	CHEBI:48058	buten-2-one
8	71.0137	0.000115042	C3H4O2	-H(-)	C00511	Acrylic acid
	71.0137	0.000115042	C3H4O2	-H(-)	C00546	Methylglyoxal
	71.0137	0.000115042	C3H4O2	-H(-)	C19246	Glycidaldehyde
	71.0137	0.000115042	C3H4O2	-H(-)	C19297	Propiolactone
	71.0137	0.000115042	C3H4O2	-H(-)	C19440	Malonaldehyde
	71.0137	0.000115042	C3H4O2	-H(-)	C19501	Polyacrylic acid
	71.0137	0.000115042	C3H4O2	-H(-)	HMDB0001167	Pyruvaldehyde
	71.0137	0.000115042	C3H4O2	-H(-)	HMDB0006112	Malondialdehyde
	71.0137	0.000115042	C3H4O2	-H(-)	HMDB0031647	Acrylic acid
	71.0137	0.000115042	C3H4O2	-H(-)	CHEBI:17158	methylglyoxal
	71.0137	0.000115042	C3H4O2	-H(-)	CHEBI:18308	acrylic acid
	71.0137	0.000115042	C3H4O2	-H(-)	CHEBI:566274	malonaldehyde
9	72.9932	-5.83263e-05	C2H2O3	-H(-)	C00048	Glyoxylate
	72.9932	-5.83263e-05	C2H2O3	-H(-)	HMDB0000119	Glyoxylic acid
	72.9932	-5.83263e-05	C2H2O3	-H(-)	CHEBI:16891	glyoxylic acid
10	73.0115	0.000278055	C3H6S	-H(-)	HMDB0031635	2-Propene-1-thiol
	73.0115	0.000278055	C3H6S	-H(-)	HMDB0040345	1-Propene-1-thiol
11	73.0296	-0.000134341	C3H6O2	-H(-)	C00163	Propanoate
	73.0296	-0.000134341	C3H6O2	-H(-)	C00424	(S)-Lactaldehyde
	73.0296	-0.000134341	C3H6O2	-H(-)	C00937	(R)-Lactaldehyde
	73.0296	-0.000134341	C3H6O2	-H(-)	C00969	3-Hydroxypropanal
	73.0296	-0.000134341	C3H6O2	-H(-)	C05235	Hydroxyacetone
	73.0296	-0.000134341	C3H6O2	-H(-)	C05999	Lactaldehyde
	73.0296	-0.000134341	C3H6O2	-H(-)	C10920	Glycidol
	73.0296	-0.000134341	C3H6O2	-H(-)	C17530	Methyl acetate
	73.0296	-0.000134341	C3H6O2	-H(-)	HMDB0000237	Propionic acid
	73.0296	-0.000134341	C3H6O2	-H(-)	HMDB0003052	Lactaldehyde
	73.0296	-0.000134341	C3H6O2	-H(-)	HMDB0003453	3-Hydroxypropanal
	73.0296	-0.000134341	C3H6O2	-H(-)	HMDB0006458	D-Lactaldehyde
	73.0296	-0.000134341	C3H6O2	-H(-)	HMDB0006949
	73.0296	-0.000134341	C3H6O2	-H(-)	HMDB0006961	Hydroxyacetone
	73.0296	-0.000134341	C3H6O2	-H(-)	HMDB0031229	Ethyl formate
	73.0296	-0.000134341	C3H6O2	-H(-)	HMDB0031523	Methyl acetate
	73.0296	-0.000134341	C3H6O2	-H(-)	CHEBI:17167	(R)-lactaldehyde
	73.0296	-0.000134341	C3H6O2	-H(-)	CHEBI:17871	3-hydroxypropanal
	73.0296	-0.000134341	C3H6O2	-H(-)	CHEBI:18041	(S)-lactaldehyde
	73.0296	-0.000134341	C3H6O2	-H(-)	CHEBI:27957	hydroxyacetone
	73.0296	-0.000134341	C3H6O2	-H(-)	CHEBI:30768	propionic acid
	73.0296	-0.000134341	C3H6O2	-H(-)	CHEBI:52342	ethyl formate
	73.0296	-0.000134341	C3H6O2	-H(-)	CHEBI:77700	methyl acetate
12	74.0248	-4.00279e-05	C2H5NO2	-H(-)	C00037	Glycine
	74.0248	-4.00279e-05	C2H5NO2	-H(-)	C01837	Nitroethane
	74.0248	-4.00279e-05	C2H5NO2	-H(-)	C06808	Acetohydroxamic acid
	74.0248	-4.00279e-05	C2H5NO2	-H(-)	C19445	Methyl carbamate
	74.0248	-4.00279e-05	C2H5NO2	-H(-)	HMDB0000123	Glycine
	74.0248	-4.00279e-05	C2H5NO2	-H(-)	HMDB0014691	Acetohydroxamic Acid
	74.0248	-4.00279e-05	C2H5NO2	-H(-)	HMDB0031239	Ethyl nitrite
	74.0248	-4.00279e-05	C2H5NO2	-H(-)	CHEBI:15428	glycine
	74.0248	-4.00279e-05	C2H5NO2	-H(-)	CHEBI:27777	acetohydroxamic acid
13	74.9908	0.000221405	C2H4OS	-H(-)	C01857	Thioacetate
	74.9908	0.000221405	C2H4OS	-H(-)	HMDB0031188	Ethanethioic acid
	74.9908	0.000221405	C2H4OS	-H(-)	CHEBI:16555	ethanethioic S-acid
14	83.0502	5.18554e-05	C5H8O	-H(-)	C00557	Cyclopentanone
	83.0502	5.18554e-05	C5H8O	-H(-)	C07330	3-Methyl-2-butenal
	83.0502	5.18554e-05	C5H8O	-H(-)	C15604	Prenal
	83.0502	5.18554e-05	C5H8O	-H(-)	HMDB0001184	Methyl propenyl ketone
	83.0502	5.18554e-05	C5H8O	-H(-)	HMDB0012157	3-Methyl-2-butenal
	83.0502	5.18554e-05	C5H8O	-H(-)	HMDB0031407	Cyclopentanone
	83.0502	5.18554e-05	C5H8O	-H(-)	HMDB0031512	Tiglic aldehyde
	83.0502	5.18554e-05	C5H8O	-H(-)	HMDB0031530	3-Methyl-3-buten-2-one
	83.0502	5.18554e-05	C5H8O	-H(-)	HMDB0031601	2-Pentenal
	83.0502	5.18554e-05	C5H8O	-H(-)	HMDB0031606	4-Penten-2-one
	83.0502	5.18554e-05	C5H8O	-H(-)	HMDB0031607	1-Penten-3-one
	83.0502	5.18554e-05	C5H8O	-H(-)	HMDB0032458	4-Pentenal
	83.0502	5.18554e-05	C5H8O	-H(-)	HMDB0037788	xi-2,3-Dihydro-3-methylfuran
	83.0502	5.18554e-05	C5H8O	-H(-)	HMDB0040584	2,3-Dihydro-4-methylfuran
	83.0502	5.18554e-05	C5H8O	-H(-)	CHEBI:15825	3-methylbut-2-enal
	83.0502	5.18554e-05	C5H8O	-H(-)	CHEBI:16486	cyclopentanone
	83.0502	5.18554e-05	C5H8O	-H(-)	CHEBI:51678	4-methyl-2,3-dihydrofuran
	83.0502	5.18554e-05	C5H8O	-H(-)	CHEBI:51679	3-methyl-2,3-dihydrofuran
	83.0502	5.18554e-05	C5H8O	-H(-)	CHEBI:87508	4-penten-2-one
	83.0502	5.18554e-05	C5H8O	-H(-)	CHEBI:88419	Tiglic aldehyde
	83.0502	5.18554e-05	C5H8O	-H(-)	CHEBI:89540	methyl propenyl ketone
15	83.9915	-0.000205483	C3H3NS	-H(-)	C02740	Photinus luciferin
	83.9915	-0.000205483	C3H3NS	-H(-)	HMDB0029713	Thiazole
	83.9915	-0.000205483	C3H3NS	-H(-)	CHEBI:43732	thiazole
16	84.0459	-0.000368958	C4H7NO	-H(-)	C02659	Acetone cyanohydrin
	84.0459	-0.000368958	C4H7NO	-H(-)	C11118	N-Methyl-2-pyrrolidinone
	84.0459	-0.000368958	C4H7NO	-H(-)	HMDB0002039	2-Pyrrolidinone
	84.0459	-0.000368958	C4H7NO	-H(-)	HMDB0060427	Acetone cyanohydrin
	84.0459	-0.000368958	C4H7NO	-H(-)	CHEBI:15348	2-hydroxy-2-methylpropanenitrile
	84.0459	-0.000368958	C4H7NO	-H(-)	CHEBI:36592	pyrrolidin-2-one
17	85.0295	-1.17489e-05	C4H6O2	-H(-)	C00741	Diacetyl
	85.0295	-1.17489e-05	C4H6O2	-H(-)	C01770	gamma-Butyrolactone
	85.0295	-1.17489e-05	C4H6O2	-H(-)	C01771	2-Butenoate
	85.0295	-1.17489e-05	C4H6O2	-H(-)	C02497	2-Butyne-1,4-diol
	85.0295	-1.17489e-05	C4H6O2	-H(-)	C16267	Cyclopropanecarboxylate
	85.0295	-1.17489e-05	C4H6O2	-H(-)	C16835	Succinic aldehyde
	85.0295	-1.17489e-05	C4H6O2	-H(-)	C19201	beta-Butyrolactone
	85.0295	-1.17489e-05	C4H6O2	-H(-)	C19309	Vinyl acetate
	85.0295	-1.17489e-05	C4H6O2	-H(-)	C19443	Methyl acrylate
	85.0295	-1.17489e-05	C4H6O2	-H(-)	HMDB0000549	Gamma-Butyrolactone
	85.0295	-1.17489e-05	C4H6O2	-H(-)	HMDB0002523	Oxolan-3-one
	85.0295	-1.17489e-05	C4H6O2	-H(-)	HMDB0003407	Diacetyl
	85.0295	-1.17489e-05	C4H6O2	-H(-)	HMDB0010720	But-2-enoic acid
	85.0295	-1.17489e-05	C4H6O2	-H(-)	HMDB0031209	Ethenyl acetate
	85.0295	-1.17489e-05	C4H6O2	-H(-)	HMDB0033977	Methyl acrylate
	85.0295	-1.17489e-05	C4H6O2	-H(-)	HMDB0034439	Isocrotonic acid
	85.0295	-1.17489e-05	C4H6O2	-H(-)	CHEBI:16583	butane-2,3-dione
	85.0295	-1.17489e-05	C4H6O2	-H(-)	CHEBI:36253	isocrotonic acid
	85.0295	-1.17489e-05	C4H6O2	-H(-)	CHEBI:41131	crotonic acid
	85.0295	-1.17489e-05	C4H6O2	-H(-)	CHEBI:42639	gamma-butyrolactone
	85.0295	-1.17489e-05	C4H6O2	-H(-)	CHEBI:46916	vinyl acetate
18	85.0409	-0.000197037	C3H6N2O	-H(-)	C19282	N-Nitrosomethylvinylamine
19	85.0649	0.000983238	C5H10O	-H(-)	C01390	Prenol
	85.0649	0.000983238	C5H10O	-H(-)	C01949	Pentan-2-one
	85.0649	0.000983238	C5H10O	-H(-)	C02020	Cyclopentanol
	85.0649	0.000983238	C5H10O	-H(-)	C02223	2-Methylbutanal
	85.0649	0.000983238	C5H10O	-H(-)	C07329	3-Methylbutanal
	85.0649	0.000983238	C5H10O	-H(-)	HMDB0006478	Iso-Valeraldehyde
	85.0649	0.000983238	C5H10O	-H(-)	HMDB0030124	Prenol
	85.0649	0.000983238	C5H10O	-H(-)	HMDB0030126	3-Methyl-3-buten-1-ol
	85.0649	0.000983238	C5H10O	-H(-)	HMDB0031206	Pentanal
	85.0649	0.000983238	C5H10O	-H(-)	HMDB0031525	(S)-2-Methylbutanal
	85.0649	0.000983238	C5H10O	-H(-)	HMDB0031526	(±)-2-Methylbutanal
	85.0649	0.000983238	C5H10O	-H(-)	HMDB0031604	(E)-2-Penten-1-ol
	85.0649	0.000983238	C5H10O	-H(-)	HMDB0031605	1-Penten-3-ol
	85.0649	0.000983238	C5H10O	-H(-)	HMDB0033854	Isoprenyl alcohol
	85.0649	0.000983238	C5H10O	-H(-)	HMDB0034235	2-Pentanone
	85.0649	0.000983238	C5H10O	-H(-)	HMDB0034465	2-Methyl-2-buten-1-ol
	85.0649	0.000983238	C5H10O	-H(-)	HMDB0039779	xi-3-Methyl-3-buten-2-ol
	85.0649	0.000983238	C5H10O	-H(-)	CHEBI:16019	prenol
	85.0649	0.000983238	C5H10O	-H(-)	CHEBI:16182	2-methylbutanal
	85.0649	0.000983238	C5H10O	-H(-)	CHEBI:16472	pentan-2-one
	85.0649	0.000983238	C5H10O	-H(-)	CHEBI:16638	3-methylbutanal
	85.0649	0.000983238	C5H10O	-H(-)	CHEBI:62898	isopentenyl alcohol
	85.0649	0.000983238	C5H10O	-H(-)	CHEBI:84069	pentanal
	85.0649	0.000983238	C5H10O	-H(-)	CHEBI:88414	(S)-2-methylbutanal
	85.0649	0.000983238	C5H10O	-H(-)	CHEBI:89943	(E)-2-penten-1-ol
20	85.077	8.28812e-05	C4H10N2	-H(-)	C07973	Piperazine
	85.077	8.28812e-05	C4H10N2	-H(-)	HMDB0014730	Piperazine
	85.077	8.28812e-05	C4H10N2	-H(-)	CHEBI:28568	piperazine
21	87.0452	-8.13675e-05	C4H8O2	-H(-)	C00246	Butanoic acid
	87.0452	-8.13675e-05	C4H8O2	-H(-)	C00466	Acetoin
	87.0452	-8.13675e-05	C4H8O2	-H(-)	C00810	(R)-Acetoin
	87.0452	-8.13675e-05	C4H8O2	-H(-)	C00849	Ethyl acetate
	87.0452	-8.13675e-05	C4H8O2	-H(-)	C01769	(S)-Acetoin
	87.0452	-8.13675e-05	C4H8O2	-H(-)	C02632	2-Methylpropanoate
	87.0452	-8.13675e-05	C4H8O2	-H(-)	C14440	1,4-Dioxane
	87.0452	-8.13675e-05	C4H8O2	-H(-)	HMDB0000039	Butyric acid
	87.0452	-8.13675e-05	C4H8O2	-H(-)	HMDB0001873	Isobutyric acid
	87.0452	-8.13675e-05	C4H8O2	-H(-)	HMDB0003151
	87.0452	-8.13675e-05	C4H8O2	-H(-)	HMDB0003243	Acetoin
	87.0452	-8.13675e-05	C4H8O2	-H(-)	HMDB0030062	Methyl propionate
	87.0452	-8.13675e-05	C4H8O2	-H(-)	HMDB0031217	Ethyl acetate
	87.0452	-8.13675e-05	C4H8O2	-H(-)	HMDB0031507	1-Hydroxy-2-butanone
	87.0452	-8.13675e-05	C4H8O2	-H(-)	HMDB0040253	Propyl formate
	87.0452	-8.13675e-05	C4H8O2	-H(-)	HMDB0040579	Isopropyl formate
	87.0452	-8.13675e-05	C4H8O2	-H(-)	CHEBI:15688	acetoin
	87.0452	-8.13675e-05	C4H8O2	-H(-)	CHEBI:16135	isobutyric acid
	87.0452	-8.13675e-05	C4H8O2	-H(-)	CHEBI:27750	ethyl acetate
	87.0452	-8.13675e-05	C4H8O2	-H(-)	CHEBI:30772	butyric acid
22	88.0404	-1.41062e-05	C3H7NO2	-H(-)	C00041	L-Alanine
	88.0404	-1.41062e-05	C3H7NO2	-H(-)	C00099	beta-Alanine
	88.0404	-1.41062e-05	C3H7NO2	-H(-)	C00133	D-Alanine
	88.0404	-1.41062e-05	C3H7NO2	-H(-)	C00213	Sarcosine
	88.0404	-1.41062e-05	C3H7NO2	-H(-)	C01401	Alanine
	88.0404	-1.41062e-05	C3H7NO2	-H(-)	C01537	Urethane
	88.0404	-1.41062e-05	C3H7NO2	-H(-)	C02116	2-Nitropropane
	88.0404	-1.41062e-05	C3H7NO2	-H(-)	C11488	HMMF
	88.0404	-1.41062e-05	C3H7NO2	-H(-)	HMDB0000056	Beta-Alanine
	88.0404	-1.41062e-05	C3H7NO2	-H(-)	HMDB0000161	L-Alanine
	88.0404	-1.41062e-05	C3H7NO2	-H(-)	HMDB0000271	Sarcosine
	88.0404	-1.41062e-05	C3H7NO2	-H(-)	HMDB0001310	D-Alanine
	88.0404	-1.41062e-05	C3H7NO2	-H(-)	HMDB0031219	Ethyl carbamate
	88.0404	-1.41062e-05	C3H7NO2	-H(-)	HMDB0062251	(alpha-D-mannosyl)7-beta-D-mannosyl-diacetylchitobiosyl-L-asparagine, isoform A (protein)
	88.0404	-1.41062e-05	C3H7NO2	-H(-)	CHEBI:15570	D-alanine
	88.0404	-1.41062e-05	C3H7NO2	-H(-)	CHEBI:15611	sarcosine
	88.0404	-1.41062e-05	C3H7NO2	-H(-)	CHEBI:16449	alanine
	88.0404	-1.41062e-05	C3H7NO2	-H(-)	CHEBI:16958	beta-alanine
	88.0404	-1.41062e-05	C3H7NO2	-H(-)	CHEBI:16977	L-alanine
	88.0404	-1.41062e-05	C3H7NO2	-H(-)	CHEBI:17967	urethane
23	89.0246	-0.0001538	C3H6O3	-H(-)	C00184	Glycerone
	89.0246	-0.0001538	C3H6O3	-H(-)	C00186	(S)-Lactate
	89.0246	-0.0001538	C3H6O3	-H(-)	C00256	(R)-Lactate
	89.0246	-0.0001538	C3H6O3	-H(-)	C00577	D-Glyceraldehyde
	89.0246	-0.0001538	C3H6O3	-H(-)	C01013	3-Hydroxypropanoate
	89.0246	-0.0001538	C3H6O3	-H(-)	C01432	Lactate
	89.0246	-0.0001538	C3H6O3	-H(-)	C02154	Glyceraldehyde
	89.0246	-0.0001538	C3H6O3	-H(-)	C02426	L-Glyceraldehyde
	89.0246	-0.0001538	C3H6O3	-H(-)	HMDB0000171
	89.0246	-0.0001538	C3H6O3	-H(-)	HMDB0000190	L-Lactic acid
	89.0246	-0.0001538	C3H6O3	-H(-)	HMDB0000700	Hydroxypropionic acid
	89.0246	-0.0001538	C3H6O3	-H(-)	HMDB0001051	Glyceraldehyde
	89.0246	-0.0001538	C3H6O3	-H(-)	HMDB0001311	D-Lactic acid
	89.0246	-0.0001538	C3H6O3	-H(-)	HMDB0001882	Dihydroxyacetone
	89.0246	-0.0001538	C3H6O3	-H(-)	HMDB0003328
	89.0246	-0.0001538	C3H6O3	-H(-)	HMDB0029580	Dimethyl carbonate
	89.0246	-0.0001538	C3H6O3	-H(-)	HMDB0031232	Monoethyl carbonate
	89.0246	-0.0001538	C3H6O3	-H(-)	HMDB0041929	Methoxyacetic acid
	89.0246	-0.0001538	C3H6O3	-H(-)	HMDB0062492	L-Lactic acid
	89.0246	-0.0001538	C3H6O3	-H(-)	HMDB0144295	2-hydroxypropanoic acid
	89.0246	-0.0001538	C3H6O3	-H(-)	CHEBI:132098	methoxyacetic acid
	89.0246	-0.0001538	C3H6O3	-H(-)	CHEBI:16016	dihydroxyacetone
	89.0246	-0.0001538	C3H6O3	-H(-)	CHEBI:33404	3-hydroxypropionic acid
	89.0246	-0.0001538	C3H6O3	-H(-)	CHEBI:36596	dimethyl carbonate
	89.0246	-0.0001538	C3H6O3	-H(-)	CHEBI:42111	(R)-lactic acid
	89.0246	-0.0001538	C3H6O3	-H(-)	CHEBI:50849	monoethyl carbonate
	89.0246	-0.0001538	C3H6O3	-H(-)	CHEBI:5445	glyceraldehyde
24	90.9856	0.000280734	C2H4O2S	-H(-)	C02086	Thioglycolate
25	91.0221	0.000236316	C3H8OS	-H(-)	HMDB0030299	Cibulins
	91.0221	0.000236316	C3H8OS	-H(-)	HMDB0032425	2-(Methylthio)ethanol
	91.0221	0.000236316	C3H8OS	-H(-)	CHEBI:63861	2-methylthioethanol
	91.0221	0.000236316	C3H8OS	-H(-)	CHEBI:91018	propanesulfenic acid
26	92.05	0.000583227	C6H7N	-H(-)	C00292	Aniline
	92.05	0.000583227	C6H7N	-H(-)	C14447	2-Methylpyridine
	92.05	0.000583227	C6H7N	-H(-)	HMDB0003012	Aniline
	92.05	0.000583227	C6H7N	-H(-)	HMDB0061887	3-Methylpyridine
	92.05	0.000583227	C6H7N	-H(-)	HMDB0061888	2-Methylpyridine
	92.05	0.000583227	C6H7N	-H(-)	CHEBI:17296	aniline
	92.05	0.000583227	C6H7N	-H(-)	CHEBI:39922	3-methylpyridine
	92.05	0.000583227	C6H7N	-H(-)	CHEBI:50415	2-methylpyridine
27	92.9835	0.00027051	C2H6S2	-H(-)	C08371	Dimethyl disulfide
	92.9835	0.00027051	C2H6S2	-H(-)	HMDB0005879	Dimethyldisulfide
	92.9835	0.00027051	C2H6S2	-H(-)	HMDB0031707	1,2-Ethanedithiol
	92.9835	0.00027051	C2H6S2	-H(-)	HMDB0032253	Ethane-1,1-dithiol
	92.9835	0.00027051	C2H6S2	-H(-)	HMDB0032428	Methylthiomethylmercaptan
	92.9835	0.00027051	C2H6S2	-H(-)	CHEBI:4608	dimethyl disulfide
28	93.0344	0.000147146	C6H6O	-H(-)	C00146	Phenol
	93.0344	0.000147146	C6H6O	-H(-)	C01782	Arene oxide
	93.0344	0.000147146	C6H6O	-H(-)	C15584	Phenol
	93.0344	0.000147146	C6H6O	-H(-)	HMDB0000228	Phenol
	93.0344	0.000147146	C6H6O	-H(-)	CHEBI:15882	phenol
29	94.0292	0.000587637	C5H5NO	-H(-)	C02502	2-Hydroxypyridine
	94.0292	0.000587637	C5H5NO	-H(-)	HMDB0013751	2-Hydroxypyridine
	94.0292	0.000587637	C5H5NO	-H(-)	HMDB0036057	1H-Pyrrole-2-carboxaldehyde
	94.0292	0.000587637	C5H5NO	-H(-)	CHEBI:16540	pyridin-2-ol
	94.0292	0.000587637	C5H5NO	-H(-)	CHEBI:59978	pyrrole-2-carboxaldehyde
30	94.9806	0.000270478	CH4O3S	-H(-)	C11145	Methanesulfonic acid
	94.9806	0.000270478	CH4O3S	-H(-)	HMDB0240280
31	95.05	0.000213398	C6H8O	-H(-)	C02395	Cyclohex-2-enone
	95.05	0.000213398	C6H8O	-H(-)	C19249	2,4-Hexadienal
	95.05	0.000213398	C6H8O	-H(-)	HMDB0031545	2-Methyl-2-cyclopenten-1-one
	95.05	0.000213398	C6H8O	-H(-)	HMDB0031546	3-Methyl-2-cyclopenten-1-one
	95.05	0.000213398	C6H8O	-H(-)	HMDB0032965	2,4-Dimethylfuran
	95.05	0.000213398	C6H8O	-H(-)	HMDB0033182	2,5-Dimethylfuran
	95.05	0.000213398	C6H8O	-H(-)	HMDB0034729	(E,E)-2,4-Hexadienal
	95.05	0.000213398	C6H8O	-H(-)	HMDB0040587	2-Ethylfuran
	95.05	0.000213398	C6H8O	-H(-)	HMDB0040588	3-Ethylfuran
32	96.0088	0.000262988	C4H3NO2	-H(-)	C07272	Maleimide
33	97.0291	0.000385622	C5H6O2	-H(-)	C20441	Furfuryl alcohol
	97.0291	0.000385622	C5H6O2	-H(-)	C20578	Tulipalin A
	97.0291	0.000385622	C5H6O2	-H(-)	HMDB0013742	2-Furanmethanol
	97.0291	0.000385622	C5H6O2	-H(-)	HMDB0029609	5-Methyl-2(3H)-furanone
	97.0291	0.000385622	C5H6O2	-H(-)	HMDB0034245
	97.0291	0.000385622	C5H6O2	-H(-)	HMDB0040145	5-Hydroxy-4-pentenoic acid d-lactone
	97.0291	0.000385622	C5H6O2	-H(-)	CHEBI:207496	furfuryl alcohol
	97.0291	0.000385622	C5H6O2	-H(-)	CHEBI:36436	beta-angelica lactone
34	97.0661	-0.000219018	C6H10O	-H(-)	C00414	Cyclohexanone
	97.0661	-0.000219018	C6H10O	-H(-)	C08497	(E)-2-Hexenal
	97.0661	-0.000219018	C6H10O	-H(-)	C16310	3-Hexenal
	97.0661	-0.000219018	C6H10O	-H(-)	HMDB0003315	Cyclohexanone
	97.0661	-0.000219018	C6H10O	-H(-)	HMDB0030332	2-Methyl-4-pentenal
	97.0661	-0.000219018	C6H10O	-H(-)	HMDB0031196	4-Methyl-2-pentenal
	97.0661	-0.000219018	C6H10O	-H(-)	HMDB0031496	2-Hexenal
	97.0661	-0.000219018	C6H10O	-H(-)	HMDB0031497	3-Hexenal
	97.0661	-0.000219018	C6H10O	-H(-)	HMDB0031498	(Z)-3-Hexenal
	97.0661	-0.000219018	C6H10O	-H(-)	HMDB0031563	4-Methyl-3-penten-2-one, 9CI
	97.0661	-0.000219018	C6H10O	-H(-)	HMDB0031564	4-Methyl-4-penten-2-one
	97.0661	-0.000219018	C6H10O	-H(-)	HMDB0033549	(E)-4-Hexenal
	97.0661	-0.000219018	C6H10O	-H(-)	HMDB0033714	2-Methyl-2-pentenal
	97.0661	-0.000219018	C6H10O	-H(-)	HMDB0035239	4-Hexen-3-one
	97.0661	-0.000219018	C6H10O	-H(-)	HMDB0040264	(Z)-2-Hexenal
	97.0661	-0.000219018	C6H10O	-H(-)	HMDB0040271	(Z)-4-Hexenal
	97.0661	-0.000219018	C6H10O	-H(-)	CHEBI:17854	cyclohexanone
	97.0661	-0.000219018	C6H10O	-H(-)	CHEBI:19591	2-hexenal
	97.0661	-0.000219018	C6H10O	-H(-)	CHEBI:20030	3-hexenal
	97.0661	-0.000219018	C6H10O	-H(-)	CHEBI:23292	cis-3-hexenal
35	98.0254	-0.000660913	C4H5NO2	-H(-)	C07273	Succinimide
	98.0254	-0.000660913	C4H5NO2	-H(-)	C11103	Hymexazol
	98.0254	-0.000660913	C4H5NO2	-H(-)	HMDB0030276	(R)-Dihydromaleimide
36	99.0447	0.000444646	C5H8O2	-H(-)	C02240	5-Valerolactone
	99.0447	0.000444646	C5H8O2	-H(-)	C08279	Tiglic acid
	99.0447	0.000444646	C5H8O2	-H(-)	C12518	Glutaral
	99.0447	0.000444646	C5H8O2	-H(-)	C14527	Methyl methacrylate
	99.0447	0.000444646	C5H8O2	-H(-)	C15499	Pentane-2,4-dione
	99.0447	0.000444646	C5H8O2	-H(-)	C19238	Ethyl acrylate
	99.0447	0.000444646	C5H8O2	-H(-)	C19504	Polymethyl methacrylate
	99.0447	0.000444646	C5H8O2	-H(-)	HMDB0000509	Senecioic acid
	99.0447	0.000444646	C5H8O2	-H(-)	HMDB0001470	Tiglic acid
	99.0447	0.000444646	C5H8O2	-H(-)	HMDB0001862	2-Ethylacrylic acid
	99.0447	0.000444646	C5H8O2	-H(-)	HMDB0002167	3-Methylbutyrolactone
	99.0447	0.000444646	C5H8O2	-H(-)	HMDB0029599	Glutaral
	99.0447	0.000444646	C5H8O2	-H(-)	HMDB0029608	Angelic acid
	99.0447	0.000444646	C5H8O2	-H(-)	HMDB0031178	Dihydro-2-methyl-3(2H)-furanone
	99.0447	0.000444646	C5H8O2	-H(-)	HMDB0031598	2,3-Pentanedione
	99.0447	0.000444646	C5H8O2	-H(-)	HMDB0031602	4-Pentenoic acid
	99.0447	0.000444646	C5H8O2	-H(-)	HMDB0031648	2,4-Pentanedione
	99.0447	0.000444646	C5H8O2	-H(-)	HMDB0032351	Isopropenyl acetate
	99.0447	0.000444646	C5H8O2	-H(-)	HMDB0032385	Methyl methacrylate
	99.0447	0.000444646	C5H8O2	-H(-)	HMDB0032459	2-Pentenoic acid
	99.0447	0.000444646	C5H8O2	-H(-)	HMDB0033840	Dihydro-5-methyl-2(3H)-furanone
	99.0447	0.000444646	C5H8O2	-H(-)	HMDB0033978	Ethyl acrylate
	99.0447	0.000444646	C5H8O2	-H(-)	HMDB0035143	Dihydro-3-methyl-2(3H)-furanone
	99.0447	0.000444646	C5H8O2	-H(-)	HMDB0129418	3,3-dimethyloxirane-2-carbaldehyde
	99.0447	0.000444646	C5H8O2	-H(-)	HMDB0130837	2-methylbut-3-enoic acid
	99.0447	0.000444646	C5H8O2	-H(-)	HMDB0132474	2-methylbut-2-enoic acid
	99.0447	0.000444646	C5H8O2	-H(-)	HMDB0170858	3-Methylbut-3-enoic acid
	99.0447	0.000444646	C5H8O2	-H(-)	CHEBI:14750	acetylacetone
	99.0447	0.000444646	C5H8O2	-H(-)	CHEBI:34840	methyl methacrylate
	99.0447	0.000444646	C5H8O2	-H(-)	CHEBI:35936	pent-4-enoic acid
	99.0447	0.000444646	C5H8O2	-H(-)	CHEBI:37127	3-methylbut-2-enoic acid
	99.0447	0.000444646	C5H8O2	-H(-)	CHEBI:38366	trans-pent-2-enoic acid
	99.0447	0.000444646	C5H8O2	-H(-)	CHEBI:48569	gamma-valerolactone
	99.0447	0.000444646	C5H8O2	-H(-)	CHEBI:52774	pentane-2,3-dione
	99.0447	0.000444646	C5H8O2	-H(-)	CHEBI:64276	glutaraldehyde
	99.0447	0.000444646	C5H8O2	-H(-)	CHEBI:84978	2-ethylacrylic acid
	99.0447	0.000444646	C5H8O2	-H(-)	CHEBI:9592	tiglic acid
37	99.0818	-0.000287603	C6H12O	-H(-)	C00854	Cyclohexanol
	99.0818	-0.000287603	C6H12O	-H(-)	C02373	4-Methylpentanal
	99.0818	-0.000287603	C6H12O	-H(-)	C02893	Unsaturated alcohol
	99.0818	-0.000287603	C6H12O	-H(-)	C08492	3-Hexenol
	99.0818	-0.000287603	C6H12O	-H(-)	C19263	Methyl isobutyl ketone
	99.0818	-0.000287603	C6H12O	-H(-)	HMDB0000753	3-Hexanone
	99.0818	-0.000287603	C6H12O	-H(-)	HMDB0001318	4-Methylpentanal
	99.0818	-0.000287603	C6H12O	-H(-)	HMDB0002939	Methyl isobutyl ketone
	99.0818	-0.000287603	C6H12O	-H(-)	HMDB0005842	2-Oxohexane
	99.0818	-0.000287603	C6H12O	-H(-)	HMDB0005846	Ethyl isopropyl ketone
	99.0818	-0.000287603	C6H12O	-H(-)	HMDB0005994	Hexanal
	99.0818	-0.000287603	C6H12O	-H(-)	HMDB0030003	(E)-3-Hexen-1-ol
	99.0818	-0.000287603	C6H12O	-H(-)	HMDB0030952	2-Hexen-1-ol
	99.0818	-0.000287603	C6H12O	-H(-)	HMDB0031220	2-Ethylbutanal
	99.0818	-0.000287603	C6H12O	-H(-)	HMDB0031502	(E)-4-Hexen-1-ol
	99.0818	-0.000287603	C6H12O	-H(-)	HMDB0031503	1-Hexen-3-ol
	99.0818	-0.000287603	C6H12O	-H(-)	HMDB0031578	2-Methylpentanal
	99.0818	-0.000287603	C6H12O	-H(-)	HMDB0061882	3-Methyl-1-penten-3-ol
	99.0818	-0.000287603	C6H12O	-H(-)	HMDB0062792	(2R,3S)-2-methyl-3-propyloxirane
	99.0818	-0.000287603	C6H12O	-H(-)	CHEBI:121338	5H-phenanthridine-6-thione
	99.0818	-0.000287603	C6H12O	-H(-)	CHEBI:121474	4-(4-chlorophenyl)-N-(3-pyridinylmethyl)-6-(trifluoromethyl)-2-pyrimidinamine
	99.0818	-0.000287603	C6H12O	-H(-)	CHEBI:142806	sulfate ion
	99.0818	-0.000287603	C6H12O	-H(-)	CHEBI:17998	4-methylpentanal
	99.0818	-0.000287603	C6H12O	-H(-)	CHEBI:28857	(Z)-hex-3-en-1-ol
	99.0818	-0.000287603	C6H12O	-H(-)	CHEBI:421633
	99.0818	-0.000287603	C6H12O	-H(-)	CHEBI:84216	(2R,3S)-2-methyl-3-propyloxirane
	99.0818	-0.000287603	C6H12O	-H(-)	CHEBI:88375	3-Methyl-1-penten-3-ol
38	101.024	0.000515565	C4H6O3	-H(-)	C00109	2-Oxobutanoate
	101.024	0.000515565	C4H6O3	-H(-)	C00164	Acetoacetate
	101.024	0.000515565	C4H6O3	-H(-)	C00232	Succinate semialdehyde
	101.024	0.000515565	C4H6O3	-H(-)	C00349	2-Methyl-3-oxopropanoate
	101.024	0.000515565	C4H6O3	-H(-)	C06002	(S)-Methylmalonate semialdehyde
	101.024	0.000515565	C4H6O3	-H(-)	HMDB0000005	2-Ketobutyric acid
	101.024	0.000515565	C4H6O3	-H(-)	HMDB0000060	Acetoacetic acid
	101.024	0.000515565	C4H6O3	-H(-)	HMDB0001172	2-Methyl-3-oxopropanoic acid
	101.024	0.000515565	C4H6O3	-H(-)	HMDB0001259	Succinic acid semialdehyde
	101.024	0.000515565	C4H6O3	-H(-)	HMDB0002217	(S)-Methylmalonic acid semialdehyde
	101.024	0.000515565	C4H6O3	-H(-)	HMDB0003381	4-Hydroxycrotonic acid
	101.024	0.000515565	C4H6O3	-H(-)	HMDB0006544
	101.024	0.000515565	C4H6O3	-H(-)	HMDB0031646	Acetic anhydride
	101.024	0.000515565	C4H6O3	-H(-)	CHEBI:15344	acetoacetic acid
	101.024	0.000515565	C4H6O3	-H(-)	CHEBI:16256	2-methyl-3-oxopropanoic acid
	101.024	0.000515565	C4H6O3	-H(-)	CHEBI:16265	succinic semialdehyde
	101.024	0.000515565	C4H6O3	-H(-)	CHEBI:27821	(S)-methylmalonaldehydic acid
	101.024	0.000515565	C4H6O3	-H(-)	CHEBI:30831	2-oxobutanoic acid
	101.024	0.000515565	C4H6O3	-H(-)	CHEBI:36610	acetic anhydride
	101.024	0.000515565	C4H6O3	-H(-)	CHEBI:553775
39	101.061	0.000264479	C5H10O2	-H(-)	C00803	Pentanoate
	101.061	0.000264479	C5H10O2	-H(-)	C08262	3-Methylbutanoic acid
	101.061	0.000264479	C5H10O2	-H(-)	C18319	2-Methylbutyrate
	101.061	0.000264479	C5H10O2	-H(-)	HMDB0000718	Isovaleric acid
	101.061	0.000264479	C5H10O2	-H(-)	HMDB0000892	Valeric acid
	101.061	0.000264479	C5H10O2	-H(-)	HMDB0002176	Ethylmethylacetic acid
	101.061	0.000264479	C5H10O2	-H(-)	HMDB0030058	Ethyl propionate
	101.061	0.000264479	C5H10O2	-H(-)	HMDB0031175	Tetrahydro-2-furanmethanol
	101.061	0.000264479	C5H10O2	-H(-)	HMDB0031241	Isopropyl acetate
	101.061	0.000264479	C5H10O2	-H(-)	HMDB0031247	2-Methylpropyl formate
	101.061	0.000264479	C5H10O2	-H(-)	HMDB0031249	Methyl isobutyrate
	101.061	0.000264479	C5H10O2	-H(-)	HMDB0031516	3-Hydroxy-2-pentanone
	101.061	0.000264479	C5H10O2	-H(-)	HMDB0032230	2,4-Dimethyl-1,3-dioxolane
	101.061	0.000264479	C5H10O2	-H(-)	HMDB0033742	(S)-2-Methylbutanoic acid
	101.061	0.000264479	C5H10O2	-H(-)	HMDB0033890	Methyl butyrate
	101.061	0.000264479	C5H10O2	-H(-)	HMDB0034237	Propyl acetate
	101.061	0.000264479	C5H10O2	-H(-)	HMDB0039799	Tetrahydro-2-methyl-3-furanol
	101.061	0.000264479	C5H10O2	-H(-)	HMDB0040575	Butyl formate
	101.061	0.000264479	C5H10O2	-H(-)	HMDB0041992	Pivalic acid
	101.061	0.000264479	C5H10O2	-H(-)	HMDB0059678	1-Hydroxy-2-pentanone
	101.061	0.000264479	C5H10O2	-H(-)	CHEBI:1132558
	101.061	0.000264479	C5H10O2	-H(-)	CHEBI:167460	GlyTouCan G00194GV
	101.061	0.000264479	C5H10O2	-H(-)	CHEBI:17418	valeric acid
	101.061	0.000264479	C5H10O2	-H(-)	CHEBI:28484	isovaleric acid
	101.061	0.000264479	C5H10O2	-H(-)	CHEBI:37070	2-methylbutyric acid
	101.061	0.000264479	C5H10O2	-H(-)	CHEBI:38655	(S)-2-methylbutyric acid
	101.061	0.000264479	C5H10O2	-H(-)	CHEBI:40116	propyl acetate
	101.061	0.000264479	C5H10O2	-H(-)	CHEBI:45133	pivalic acid
	101.061	0.000264479	C5H10O2	-H(-)	CHEBI:73689	methyl isobutyrate
40	101.072	0.000488544	C4H10N2O	-H(-)	C14422	N-Nitrosodiethylamine
41	102.056	8.72212e-05	C4H9NO2	-H(-)	C00334	4-Aminobutanoate
	102.056	8.72212e-05	C4H9NO2	-H(-)	C01026	N,N-Dimethylglycine
	102.056	8.72212e-05	C4H9NO2	-H(-)	C01205	(R)-3-Amino-2-methylpropanoate
	102.056	8.72212e-05	C4H9NO2	-H(-)	C02261	D-2-Aminobutyrate
	102.056	8.72212e-05	C4H9NO2	-H(-)	C02356	(S)-2-Aminobutanoate
	102.056	8.72212e-05	C4H9NO2	-H(-)	C02721	N-Methyl-L-alanine
	102.056	8.72212e-05	C4H9NO2	-H(-)	C03284	L-3-Amino-isobutanoate
	102.056	8.72212e-05	C4H9NO2	-H(-)	C03665	2-Amino-2-methylpropanoate
	102.056	8.72212e-05	C4H9NO2	-H(-)	C05145	3-Aminoisobutyric acid
	102.056	8.72212e-05	C4H9NO2	-H(-)	C11109	HBA
	102.056	8.72212e-05	C4H9NO2	-H(-)	C11735	N-Ethylglycine
	102.056	8.72212e-05	C4H9NO2	-H(-)	C19514	n-Propyl carbamate
	102.056	8.72212e-05	C4H9NO2	-H(-)	HMDB0000092	Dimethylglycine
	102.056	8.72212e-05	C4H9NO2	-H(-)	HMDB0000112	Gamma-Aminobutyric acid
	102.056	8.72212e-05	C4H9NO2	-H(-)	HMDB0000452	L-Alpha-aminobutyric acid
	102.056	8.72212e-05	C4H9NO2	-H(-)	HMDB0000485
	102.056	8.72212e-05	C4H9NO2	-H(-)	HMDB0000581
	102.056	8.72212e-05	C4H9NO2	-H(-)	HMDB0000650	D-Alpha-aminobutyric acid
	102.056	8.72212e-05	C4H9NO2	-H(-)	HMDB0001906	2-Aminoisobutyric acid
	102.056	8.72212e-05	C4H9NO2	-H(-)	HMDB0002166	(S)-b-aminoisobutyric acid
	102.056	8.72212e-05	C4H9NO2	-H(-)	HMDB0002299	(R)-b-aminoisobutyric acid
	102.056	8.72212e-05	C4H9NO2	-H(-)	HMDB0003911	3-Aminoisobutanoic acid
	102.056	8.72212e-05	C4H9NO2	-H(-)	HMDB0005815
	102.056	8.72212e-05	C4H9NO2	-H(-)	HMDB0031329	Butyl nitrite
	102.056	8.72212e-05	C4H9NO2	-H(-)	HMDB0031654	3-Aminobutanoic acid
	102.056	8.72212e-05	C4H9NO2	-H(-)	HMDB0038394	O-Acetylethanolamine
	102.056	8.72212e-05	C4H9NO2	-H(-)	HMDB0041945	N-Ethylglycine
	102.056	8.72212e-05	C4H9NO2	-H(-)	HMDB0094692	N-Methylalanine
	102.056	8.72212e-05	C4H9NO2	-H(-)	HMDB0094693	3-Aminobutyrate
	102.056	8.72212e-05	C4H9NO2	-H(-)	CHEBI:15620	N-ethylglycine
	102.056	8.72212e-05	C4H9NO2	-H(-)	CHEBI:16320	(R)-3-aminoisobutyric acid
	102.056	8.72212e-05	C4H9NO2	-H(-)	CHEBI:16865	gamma-aminobutyric acid
	102.056	8.72212e-05	C4H9NO2	-H(-)	CHEBI:17519	N-methyl-L-alanine
	102.056	8.72212e-05	C4H9NO2	-H(-)	CHEBI:17724	N,N-dimethylglycine
	102.056	8.72212e-05	C4H9NO2	-H(-)	CHEBI:27389	3-aminoisobutyric acid
	102.056	8.72212e-05	C4H9NO2	-H(-)	CHEBI:27971	2-aminoisobutyric acid
	102.056	8.72212e-05	C4H9NO2	-H(-)	CHEBI:28797	D-alpha-aminobutyric acid
	102.056	8.72212e-05	C4H9NO2	-H(-)	CHEBI:33094	(S)-3-aminoisobutyric acid
	102.056	8.72212e-05	C4H9NO2	-H(-)	CHEBI:35619	L-alpha-aminobutyric acid
	102.056	8.72212e-05	C4H9NO2	-H(-)	CHEBI:37081	3-aminobutanoic acid
	102.056	8.72212e-05	C4H9NO2	-H(-)	CHEBI:87997	3-aminobutyrate
42	103.004	0.000133736	C3H4O4	-H(-)	C00168	Hydroxypyruvate
	103.004	0.000133736	C3H4O4	-H(-)	C00383	Malonate
	103.004	0.000133736	C3H4O4	-H(-)	C01146	2-Hydroxy-3-oxopropanoate
	103.004	0.000133736	C3H4O4	-H(-)	C04025	alpha,omega-Dicarboxylic acid
	103.004	0.000133736	C3H4O4	-H(-)	HMDB0000691	Malonic acid
	103.004	0.000133736	C3H4O4	-H(-)	HMDB0001352	Hydroxypyruvic acid
	103.004	0.000133736	C3H4O4	-H(-)	HMDB0006781
	103.004	0.000133736	C3H4O4	-H(-)	HMDB0006938	Tartronate semialdehyde
	103.004	0.000133736	C3H4O4	-H(-)	CHEBI:16992	2-hydroxy-3-oxopropanoic acid
	103.004	0.000133736	C3H4O4	-H(-)	CHEBI:30794	malonic acid
	103.004	0.000133736	C3H4O4	-H(-)	CHEBI:30841	3-hydroxypyruvic acid
43	103.015	-0.000144608	C2H4N2O3	-H(-)	C01010	Urea-1-carboxylate
44	103.04	0.000349705	C4H8O3	-H(-)	C00989	4-Hydroxybutanoic acid
	103.04	0.000349705	C4H8O3	-H(-)	C01089	(R)-3-Hydroxybutanoate
	103.04	0.000349705	C4H8O3	-H(-)	C01188	3-Hydroxy-2-methylpropanoate
	103.04	0.000349705	C4H8O3	-H(-)	C01991	4-Hydroxyacid
	103.04	0.000349705	C4H8O3	-H(-)	C03197	(S)-3-Hydroxybutanoate
	103.04	0.000349705	C4H8O3	-H(-)	C05984	2-Hydroxybutanoic acid
	103.04	0.000349705	C4H8O3	-H(-)	C06001	(S)-3-Hydroxyisobutyrate
	103.04	0.000349705	C4H8O3	-H(-)	C14601	Methyl methoxyacetate
	103.04	0.000349705	C4H8O3	-H(-)	HMDB0000008	2-Hydroxybutyric acid
	103.04	0.000349705	C4H8O3	-H(-)	HMDB0000011	(R)-3-Hydroxybutyric acid
	103.04	0.000349705	C4H8O3	-H(-)	HMDB0000023	(S)-3-Hydroxyisobutyric acid
	103.04	0.000349705	C4H8O3	-H(-)	HMDB0000336	(R)-3-Hydroxyisobutyric acid
	103.04	0.000349705	C4H8O3	-H(-)	HMDB0000357	3-Hydroxybutyric acid
	103.04	0.000349705	C4H8O3	-H(-)	HMDB0000435
	103.04	0.000349705	C4H8O3	-H(-)	HMDB0000442	(S)-3-Hydroxybutyric acid
	103.04	0.000349705	C4H8O3	-H(-)	HMDB0000710	4-Hydroxybutyric acid
	103.04	0.000349705	C4H8O3	-H(-)	HMDB0000729	Alpha-Hydroxyisobutyric acid
	103.04	0.000349705	C4H8O3	-H(-)	HMDB0000758
	103.04	0.000349705	C4H8O3	-H(-)	HMDB0011597
	103.04	0.000349705	C4H8O3	-H(-)	HMDB0015507	Gamma Hydroxybutyric Acid
	103.04	0.000349705	C4H8O3	-H(-)	HMDB0031212	Ethoxyacetic acid
	103.04	0.000349705	C4H8O3	-H(-)	HMDB0059748	2-Methyl-3-hydroxypropanoate
	103.04	0.000349705	C4H8O3	-H(-)	HMDB0062640	3-hydroxy-2-isobutyrate
	103.04	0.000349705	C4H8O3	-H(-)	HMDB0126088	3-hydroxy-2-methylpropanoic acid
	103.04	0.000349705	C4H8O3	-H(-)	CHEBI:1148	2-hydroxybutyric acid
	103.04	0.000349705	C4H8O3	-H(-)	CHEBI:11805	3-hydroxyisobutyrate
	103.04	0.000349705	C4H8O3	-H(-)	CHEBI:17066	(R)-3-hydroxybutyric acid
	103.04	0.000349705	C4H8O3	-H(-)	CHEBI:17290	(S)-3-hydroxybutyric acid
	103.04	0.000349705	C4H8O3	-H(-)	CHEBI:20067	3-hydroxybutyric acid
	103.04	0.000349705	C4H8O3	-H(-)	CHEBI:30830	4-hydroxybutyric acid
	103.04	0.000349705	C4H8O3	-H(-)	CHEBI:37373	(S)-3-hydroxyisobutyric acid
	103.04	0.000349705	C4H8O3	-H(-)	CHEBI:50129	2-hydroxyisobutyric acid
	103.04	0.000349705	C4H8O3	-H(-)	CHEBI:741468
45	103.058	0.000671208	C5H12S	-H(-)	HMDB0032457	1-Pentanethiol
	103.058	0.000671208	C5H12S	-H(-)	HMDB0033902	Isopentyl mercaptan
	103.058	0.000671208	C5H12S	-H(-)	HMDB0035418	2-Methyl-1-butanethiol
	103.058	0.000671208	C5H12S	-H(-)	HMDB0036180	3-Methyl-2-butanethiol
	103.058	0.000671208	C5H12S	-H(-)	HMDB0041010	(±)-2-Pentanethiol
46	104.035	0.000173928	C3H7NO3	-H(-)	C00065	L-Serine
	104.035	0.000173928	C3H7NO3	-H(-)	C00716	Serine
	104.035	0.000173928	C3H7NO3	-H(-)	C00740	D-Serine
	104.035	0.000173928	C3H7NO3	-H(-)	HMDB0000187	L-Serine
	104.035	0.000173928	C3H7NO3	-H(-)	HMDB0000589
	104.035	0.000173928	C3H7NO3	-H(-)	HMDB0003406	D-Serine
	104.035	0.000173928	C3H7NO3	-H(-)	HMDB0062263	Protein serine
	104.035	0.000173928	C3H7NO3	-H(-)	CHEBI:16523	D-serine
	104.035	0.000173928	C3H7NO3	-H(-)	CHEBI:17115	L-serine
	104.035	0.000173928	C3H7NO3	-H(-)	CHEBI:17822	serine
47	105.001	0.00045625	C3H6O2S	-H(-)	C03173	S-Methylthioglycolate
	105.001	0.00045625	C3H6O2S	-H(-)	HMDB0031520	2-Mercaptopropanoic acid
	105.001	0.00045625	C3H6O2S	-H(-)	HMDB0041604	3-Mercaptopropanoic acid
	105.001	0.00045625	C3H6O2S	-H(-)	CHEBI:44111	3-mercaptopropanoic acid
	105.001	0.00045625	C3H6O2S	-H(-)	CHEBI:47872	2-mercaptopropanoic acid
48	105.019	0.000368292	C3H6O4	-H(-)	C00258	D-Glycerate
	105.019	0.000368292	C3H6O4	-H(-)	HMDB0000139	Glyceric acid
	105.019	0.000368292	C3H6O4	-H(-)	HMDB0006372	L-Glyceric acid
	105.019	0.000368292	C3H6O4	-H(-)	HMDB0031818	D-2,3-Dihydroxypropanoic acid
	105.019	0.000368292	C3H6O4	-H(-)	CHEBI:32398	D-glyceric acid
	105.019	0.000368292	C3H6O4	-H(-)	CHEBI:74324	L-glyceric acid
49	105.037	0.00043065	C4H10OS	-H(-)	HMDB0031716	3-(Methylthio)-1-propanol
	105.037	0.00043065	C4H10OS	-H(-)	HMDB0040185	3-Mercapto-2-butanol
	105.037	0.00043065	C4H10OS	-H(-)	HMDB0041475	4-Mercapto-2-butanol
	105.037	0.00043065	C4H10OS	-H(-)	CHEBI:49019	3-methylthiopropanol
50	105.071	-0.000136313	C8H10	-H(-)	C06756	p-Xylene
	105.071	-0.000136313	C8H10	-H(-)	C07111	Ethylbenzene
	105.071	-0.000136313	C8H10	-H(-)	C07208	m-Xylene
	105.071	-0.000136313	C8H10	-H(-)	C07212	o-Xylene
	105.071	-0.000136313	C8H10	-H(-)	HMDB0059810	m-Xylene
	105.071	-0.000136313	C8H10	-H(-)	HMDB0059851	o-Xylene
	105.071	-0.000136313	C8H10	-H(-)	HMDB0059905	Ethylbenzene
	105.071	-0.000136313	C8H10	-H(-)	HMDB0059924	p-Xylene
	105.071	-0.000136313	C8H10	-H(-)	CHEBI:16101	ethylbenzene
	105.071	-0.000136313	C8H10	-H(-)	CHEBI:27417	p-xylene
	105.071	-0.000136313	C8H10	-H(-)	CHEBI:28063	o-xylene
	105.071	-0.000136313	C8H10	-H(-)	CHEBI:28488	m-xylene
51	107.036	-0.000891048	C3H8O4	-H(-)	HMDB0034260	2,2-Dihydroperoxypropane
52	107.05	0.000133451	C7H8O	-H(-)	C00556	Benzyl alcohol
	107.05	0.000133451	C7H8O	-H(-)	C01403	Anisole
	107.05	0.000133451	C7H8O	-H(-)	C01467	3-Cresol
	107.05	0.000133451	C7H8O	-H(-)	C01468	4-Cresol
	107.05	0.000133451	C7H8O	-H(-)	C01542	o-Cresol
	107.05	0.000133451	C7H8O	-H(-)	C03485	Aromatic primary alcohol
	107.05	0.000133451	C7H8O	-H(-)	HMDB0001858	p-Cresol
	107.05	0.000133451	C7H8O	-H(-)	HMDB0002048	m-Cresol
	107.05	0.000133451	C7H8O	-H(-)	HMDB0002055	o-Cresol
	107.05	0.000133451	C7H8O	-H(-)	HMDB0003119	Benzyl alcohol
	107.05	0.000133451	C7H8O	-H(-)	HMDB0013762
	107.05	0.000133451	C7H8O	-H(-)	HMDB0033895	Anisole
	107.05	0.000133451	C7H8O	-H(-)	CHEBI:16579	anisole
	107.05	0.000133451	C7H8O	-H(-)	CHEBI:17231	m-cresol
	107.05	0.000133451	C7H8O	-H(-)	CHEBI:17847	p-cresol
	107.05	0.000133451	C7H8O	-H(-)	CHEBI:17987	benzyl alcohol
	107.05	0.000133451	C7H8O	-H(-)	CHEBI:28054	o-cresol
53	108.012	0.000581169	C2H7NO2S	-H(-)	C00519	Hypotaurine
	108.012	0.000581169	C2H7NO2S	-H(-)	HMDB0000965	Hypotaurine
	108.012	0.000581169	C2H7NO2S	-H(-)	CHEBI:16668	hypotaurine
54	108.022	-5.42786e-05	C6H5O2	-H(-)	C02389	p-Benzosemiquinone
	108.022	-5.42786e-05	C6H5O2	-H(-)	C05060	o-Benzosemiquinone
55	108.045	0.000125788	C6H7NO	-H(-)	C01987	2-Aminophenol
	108.045	0.000125788	C6H7NO	-H(-)	C02372	4-Hydroxyaniline
	108.045	0.000125788	C6H7NO	-H(-)	C02720	Hydroxylaminobenzene
	108.045	0.000125788	C6H7NO	-H(-)	C05058	m-Aminophenol
	108.045	0.000125788	C6H7NO	-H(-)	HMDB0001169	4-Aminophenol
	108.045	0.000125788	C6H7NO	-H(-)	HMDB0035882	2-Acetylpyrrole
	108.045	0.000125788	C6H7NO	-H(-)	HMDB0040582	1-Methyl-2-pyrrolecarboxaldehyde
	108.045	0.000125788	C6H7NO	-H(-)	CHEBI:17602	4-aminophenol
	108.045	0.000125788	C6H7NO	-H(-)	CHEBI:59981	2-acetylpyrrole
56	108.996	0.000226383	C2H6O3S	-H(-)	C19181	Methyl methanesulfonate
57	109.011	0.000588715	C6H6S	-H(-)	HMDB0029726	2-Vinylthiophene
	109.011	0.000588715	C6H6S	-H(-)	HMDB0033746	Benzenethiol
	109.011	0.000588715	C6H6S	-H(-)	CHEBI:48498	thiophenol
58	109.029	0.000104328	C6H6O2	-H(-)	C00090	Catechol
	109.029	0.000104328	C6H6O2	-H(-)	C00530	Hydroquinone
	109.029	0.000104328	C6H6O2	-H(-)	C01751	Resorcinol
	109.029	0.000104328	C6H6O2	-H(-)	C01785	Benzenediol
	109.029	0.000104328	C6H6O2	-H(-)	C11115	5-Methyl-2-furaldehyde
	109.029	0.000104328	C6H6O2	-H(-)	C15571	Catechol
	109.029	0.000104328	C6H6O2	-H(-)	HMDB0000957	Pyrocatechol
	109.029	0.000104328	C6H6O2	-H(-)	HMDB0002434	Hydroquinone
	109.029	0.000104328	C6H6O2	-H(-)	HMDB0031180	(E,E)-2,4-Hexadienedial
	109.029	0.000104328	C6H6O2	-H(-)	HMDB0032037	1,3-Benzenediol
	109.029	0.000104328	C6H6O2	-H(-)	HMDB0033002	5-Methyl-2-furancarboxaldehyde
	109.029	0.000104328	C6H6O2	-H(-)	HMDB0033127	2-Acetylfuran
	109.029	0.000104328	C6H6O2	-H(-)	CHEBI:17594	hydroquinone
	109.029	0.000104328	C6H6O2	-H(-)	CHEBI:18135	catechol
	109.029	0.000104328	C6H6O2	-H(-)	CHEBI:27810	resorcinol
	109.029	0.000104328	C6H6O2	-H(-)	CHEBI:59983	2-acetylfuran
59	109.04	0.000437361	C5H6N2O	-H(-)	C02560	N-Acetylimidazole
	109.04	0.000437361	C5H6N2O	-H(-)	C05130	Imidazole-4-acetaldehyde
	109.04	0.000437361	C5H6N2O	-H(-)	HMDB0003905	Imidazole-4-acetaldehyde
	109.04	0.000437361	C5H6N2O	-H(-)	HMDB0006237
	109.04	0.000437361	C5H6N2O	-H(-)	HMDB0033156	Methoxypyrazine
	109.04	0.000437361	C5H6N2O	-H(-)	HMDB0060741	3-Hydroxy-4-aminopyridine
	109.04	0.000437361	C5H6N2O	-H(-)	CHEBI:27398	imidazole-4-acetaldehyde
60	109.066	0.000130338	C7H10O	-H(-)	HMDB0029721	2,3,5-Trimethylfuran
	109.066	0.000130338	C7H10O	-H(-)	HMDB0029728	2-Ethyl-5-methylfuran
	109.066	0.000130338	C7H10O	-H(-)	HMDB0031541	3-Methyl-2-cyclohexen-1-one
	109.066	0.000130338	C7H10O	-H(-)	HMDB0040277	2-Propylfuran
	109.066	0.000130338	C7H10O	-H(-)	HMDB0040278	2-Isopropylfuran
	109.066	0.000130338	C7H10O	-H(-)	HMDB0061891	(E,Z)-2,4-Heptadienal
61	110.025	-0.000222316	C5H5NO2	-H(-)	C01059	2,5-Dihydroxypyridine
	110.025	-0.000222316	C5H5NO2	-H(-)	C02932	3,4-Dihydroxypyridine
	110.025	-0.000222316	C5H5NO2	-H(-)	C03056	2,6-Dihydroxypyridine
	110.025	-0.000222316	C5H5NO2	-H(-)	C03927	3-Hydroxy-4H-pyrid-4-one
	110.025	-0.000222316	C5H5NO2	-H(-)	C05942	Pyrrole-2-carboxylate
	110.025	-0.000222316	C5H5NO2	-H(-)	HMDB0003094
	110.025	-0.000222316	C5H5NO2	-H(-)	HMDB0004230	Pyrrole-2-carboxylic acid
	110.025	-0.000222316	C5H5NO2	-H(-)	HMDB0038175	2-Acetyloxazole
	110.025	-0.000222316	C5H5NO2	-H(-)	CHEBI:36751	pyrrole-2-carboxylic acid
62	110.061	-0.000255161	C6H9NO	-H(-)	C19548	N-Vinyl-2-pyrrolidone
	110.061	-0.000255161	C6H9NO	-H(-)	HMDB0031163	N-Acetyl-2,3-dihydro-1H-pyrrole
	110.061	-0.000255161	C6H9NO	-H(-)	HMDB0031308	5-Acetyl-3,4-dihydro-2H-pyrrole
	110.061	-0.000255161	C6H9NO	-H(-)	HMDB0037837	2-Ethyl-4-methyloxazole
	110.061	-0.000255161	C6H9NO	-H(-)	HMDB0037838	4-Ethyl-2-methyloxazole
	110.061	-0.000255161	C6H9NO	-H(-)	HMDB0037858	2-Ethyl-5-methyloxazole
	110.061	-0.000255161	C6H9NO	-H(-)	HMDB0037859	5-Ethyl-2-methyloxazole
	110.061	-0.000255161	C6H9NO	-H(-)	HMDB0037863	5-Ethyl-4-methyloxazole
	110.061	-0.000255161	C6H9NO	-H(-)	HMDB0039584	5-Imino-2-methyl-1-cyclopenten-1-ol
	110.061	-0.000255161	C6H9NO	-H(-)	HMDB0040148	Trimethyloxazole
	110.061	-0.000255161	C6H9NO	-H(-)	CHEBI:67125	2-acetyl-1-pyrroline
63	110.072	0.000434461	C5H9N3	-H(-)	C00388	Histamine
	110.072	0.000434461	C5H9N3	-H(-)	HMDB0000870	Histamine
	110.072	0.000434461	C5H9N3	-H(-)	HMDB0014417	Betazole
	110.072	0.000434461	C5H9N3	-H(-)	HMDB0060263	Histamium
	110.072	0.000434461	C5H9N3	-H(-)	CHEBI:18295	histamine
	110.072	0.000434461	C5H9N3	-H(-)	CHEBI:59170	betazole
64	110.976	1.8789e-05	CH4O4S	-H(-)	C02704	Monomethyl sulfate
65	110.992	-0.000896069	C5H4OS	-H(-)	HMDB0029717	2-Thiophenecarboxaldehyde
	110.992	-0.000896069	C5H4OS	-H(-)	CHEBI:87301	formylthiophene
66	111.02	0.000410614	C4H4N2O2	-H(-)	C00106	Uracil
	111.02	0.000410614	C4H4N2O2	-H(-)	C18474	Maleic hydrazide
	111.02	0.000410614	C4H4N2O2	-H(-)	HMDB0000300	Uracil
	111.02	0.000410614	C4H4N2O2	-H(-)	HMDB0060760	4-Carboxypyrazole
	111.02	0.000410614	C4H4N2O2	-H(-)	CHEBI:17568	uracil
67	111.045	9.42695e-05	C6H8O2	-H(-)	C01066	Cyclohexane-1,3-dione
	111.045	9.42695e-05	C6H8O2	-H(-)	C04091	cis-1,2-Dihydrobenzene-1,2-diol
	111.045	9.42695e-05	C6H8O2	-H(-)	C04221	trans-1,2-Dihydrobenzene-1,2-diol
	111.045	9.42695e-05	C6H8O2	-H(-)	C06105	Cyclohexane-1,2-dione
	111.045	9.42695e-05	C6H8O2	-H(-)	C08063	1,4-Cyclohexanedione
	111.045	9.42695e-05	C6H8O2	-H(-)	C08502	Parasorbic acid
	111.045	9.42695e-05	C6H8O2	-H(-)	HMDB0001164	trans-1,2-Dihydrobenzene-1,2-diol
	111.045	9.42695e-05	C6H8O2	-H(-)	HMDB0029581	(2E,4E)-2,4-Hexadienoic acid
	111.045	9.42695e-05	C6H8O2	-H(-)	HMDB0031344	1,2-Cyclohexanedione
	111.045	9.42695e-05	C6H8O2	-H(-)	HMDB0031543	3-Methyl-1,2-cyclopentanedione
	111.045	9.42695e-05	C6H8O2	-H(-)	HMDB0031759	(E)-4-Oxo-2-hexen-1-al
	111.045	9.42695e-05	C6H8O2	-H(-)	HMDB0032233	2,5-Dimethyl-3(2H)-furanone
	111.045	9.42695e-05	C6H8O2	-H(-)	HMDB0033569	Syoyualdehyde
	111.045	9.42695e-05	C6H8O2	-H(-)	HMDB0034247	2-(Methoxymethyl)furan
	111.045	9.42695e-05	C6H8O2	-H(-)	HMDB0039778	xi-3,5-Dimethyl-2(5H)-furanone
	111.045	9.42695e-05	C6H8O2	-H(-)	HMDB0040260	5,5-Dimethyl-2(5H)-furanone
	111.045	9.42695e-05	C6H8O2	-H(-)	CHEBI:10702	(1R,2R)-cyclohexa-3,5-diene-1,2-diol
	111.045	9.42695e-05	C6H8O2	-H(-)	CHEBI:38358	(2E,4E)-hexa-2,4-dienoic acid
	111.045	9.42695e-05	C6H8O2	-H(-)	CHEBI:41674	cyclohexane-1,2-dione
	111.045	9.42695e-05	C6H8O2	-H(-)	CHEBI:76721	(E)-4-oxohex-2-enal
68	111.082	5.59496e-05	C7H12O	-H(-)	HMDB0031483	(Z)-4-Heptenal
	111.082	5.59496e-05	C7H12O	-H(-)	HMDB0031486	3-Hepten-2-one
	111.082	5.59496e-05	C7H12O	-H(-)	HMDB0031487	(E)-4-Hepten-2-one
	111.082	5.59496e-05	C7H12O	-H(-)	HMDB0031488	2-Hepten-4-one
	111.082	5.59496e-05	C7H12O	-H(-)	HMDB0031539	2-Methylcyclohexanone
	111.082	5.59496e-05	C7H12O	-H(-)	HMDB0031540	4-Methylcyclohexanone
	111.082	5.59496e-05	C7H12O	-H(-)	HMDB0031550	5-Methyl-3-hexen-2-one
	111.082	5.59496e-05	C7H12O	-H(-)	HMDB0031551	5-Methyl-5-hexen-2-one
	111.082	5.59496e-05	C7H12O	-H(-)	HMDB0032301	trans-2-trans-4-Heptadien-1-ol
	111.082	5.59496e-05	C7H12O	-H(-)	HMDB0033667	(R)-3-Methylcyclohexanone
	111.082	5.59496e-05	C7H12O	-H(-)	HMDB0033827	(2E)-2-Heptenal
	111.082	5.59496e-05	C7H12O	-H(-)	HMDB0034372	xi-3-Methyl-3-cyclohexen-1-ol
	111.082	5.59496e-05	C7H12O	-H(-)	HMDB0040339	2,5-Heptadien-1-ol
	111.082	5.59496e-05	C7H12O	-H(-)	CHEBI:87582	(4E)-hept-4-en-2-one
69	112.015	0.000270667	C3H3N3O2	-H(-)	C14531	Azomycin
70	112.04	-2.44175e-05	C5H7NO2	-H(-)	C03564	1-Pyrroline-2-carboxylate
	112.04	-2.44175e-05	C5H7NO2	-H(-)	C03912	(S)-1-Pyrroline-5-carboxylate
	112.04	-2.44175e-05	C5H7NO2	-H(-)	C04322	delta-1-Pyrroline-5-carboxylate
	112.04	-2.44175e-05	C5H7NO2	-H(-)	C07275	Glutarimide
	112.04	-2.44175e-05	C5H7NO2	-H(-)	HMDB0001301	1-Pyrroline-5-carboxylic acid
	112.04	-2.44175e-05	C5H7NO2	-H(-)	HMDB0002240
	112.04	-2.44175e-05	C5H7NO2	-H(-)	HMDB0006875	1-Pyrroline-2-carboxylic acid
	112.04	-2.44175e-05	C5H7NO2	-H(-)	CHEBI:1372	1-pyrroline-5-carboxylic acid
	112.04	-2.44175e-05	C5H7NO2	-H(-)	CHEBI:36761	1-pyrroline-2-carboxylic acid
71	112.052	0.000114664	C4H7N3O	-H(-)	C00791	Creatinine
	112.052	0.000114664	C4H7N3O	-H(-)	C19280	3-(N-Nitrosomethylamino)propionitrile
	112.052	0.000114664	C4H7N3O	-H(-)	HMDB0000562	Creatinine
	112.052	0.000114664	C4H7N3O	-H(-)	CHEBI:16737	creatinine
72	113.024	6.24628e-05	C5H6O3	-H(-)	C00596	2-Hydroxy-2,4-pentadienoate
	113.024	6.24628e-05	C5H6O3	-H(-)	C07091	cis-Acetylacrylate
	113.024	6.24628e-05	C5H6O3	-H(-)	HMDB0031859	Norfuraneol
	113.024	6.24628e-05	C5H6O3	-H(-)	HMDB0060461	cis-Acetylacrylate
	113.024	6.24628e-05	C5H6O3	-H(-)	CHEBI:28993	cis-acetylacrylic acid
	113.024	6.24628e-05	C5H6O3	-H(-)	CHEBI:74456	4-hydroxy-5-methyl-3-furanone
73	113.061	0.000120426	C6H10O2	-H(-)	C01147	2-Hydroxycyclohexan-1-one
	113.061	0.000120426	C6H10O2	-H(-)	C01880	epsilon-Caprolactone
	113.061	0.000120426	C6H10O2	-H(-)	C03228	3-Hydroxycyclohexanone
	113.061	0.000120426	C6H10O2	-H(-)	HMDB0000453	Delta-Hexanolactone
	113.061	0.000120426	C6H10O2	-H(-)	HMDB0003843	Gamma-Caprolactone
	113.061	0.000120426	C6H10O2	-H(-)	HMDB0010719	trans-Hex-2-enoic acid
	113.061	0.000120426	C6H10O2	-H(-)	HMDB0029487	Allyl propionate
	113.061	0.000120426	C6H10O2	-H(-)	HMDB0031158	2-Methyl-4-pentenoic acid
	113.061	0.000120426	C6H10O2	-H(-)	HMDB0031491	2,3-Hexanedione
	113.061	0.000120426	C6H10O2	-H(-)	HMDB0031492	3,4-Hexanedione
	113.061	0.000120426	C6H10O2	-H(-)	HMDB0031501	3-Hexenoic acid
	113.061	0.000120426	C6H10O2	-H(-)	HMDB0031559	4-Methyl-2,3-pentanedione
	113.061	0.000120426	C6H10O2	-H(-)	HMDB0031560	2-Methyl-2-pentenoic acid
	113.061	0.000120426	C6H10O2	-H(-)	HMDB0031561	4-Methyl-2-pentenoic acid
	113.061	0.000120426	C6H10O2	-H(-)	HMDB0031562	2-Methyl-3-pentenoic acid
	113.061	0.000120426	C6H10O2	-H(-)	HMDB0032490	Prenyl formate
	113.061	0.000120426	C6H10O2	-H(-)	HMDB0033568	5-Oxohexanal
	113.061	0.000120426	C6H10O2	-H(-)	HMDB0039581	Ethyl crotonate
	113.061	0.000120426	C6H10O2	-H(-)	HMDB0040328	Methyl 4-pentenoate
	113.061	0.000120426	C6H10O2	-H(-)	HMDB0060476	epsilon-Caprolactone
	113.061	0.000120426	C6H10O2	-H(-)	HMDB0061929	Dihydro-4,4-dimethyl-2(3H)-furanone
	113.061	0.000120426	C6H10O2	-H(-)	CHEBI:17915	hexano-6-lactone
	113.061	0.000120426	C6H10O2	-H(-)	CHEBI:49284	cis-hex-3-enoic acid
	113.061	0.000120426	C6H10O2	-H(-)	CHEBI:589927
	113.061	0.000120426	C6H10O2	-H(-)	CHEBI:85235	gamma-caprolactone
	113.061	0.000120426	C6H10O2	-H(-)	CHEBI:87583	hexane-2,3-dione
	113.061	0.000120426	C6H10O2	-H(-)	CHEBI:87721	(2E)-hexenoic acid
74	113.097	-4.18779e-06	C7H14O	-H(-)	C08380	2-Heptanone
	113.097	-4.18779e-06	C7H14O	-H(-)	C14390	Heptanal
	113.097	-4.18779e-06	C7H14O	-H(-)	HMDB0003671	2-Heptanone
	113.097	-4.18779e-06	C7H14O	-H(-)	HMDB0004814	4-Heptanone
	113.097	-4.18779e-06	C7H14O	-H(-)	HMDB0005841	Ethyl isobutyl ketone
	113.097	-4.18779e-06	C7H14O	-H(-)	HMDB0031405	(Z)-4-Hepten-1-ol
	113.097	-4.18779e-06	C7H14O	-H(-)	HMDB0031429	2,4-Dimethyl-3-pentanone
	113.097	-4.18779e-06	C7H14O	-H(-)	HMDB0031475	Heptanal
	113.097	-4.18779e-06	C7H14O	-H(-)	HMDB0031482	3-Heptanone
	113.097	-4.18779e-06	C7H14O	-H(-)	HMDB0031538	3-Methylcyclohexanol
	113.097	-4.18779e-06	C7H14O	-H(-)	HMDB0031549	5-Methyl-2-hexanone
	113.097	-4.18779e-06	C7H14O	-H(-)	HMDB0032405	3-Methylhexanal
	113.097	-4.18779e-06	C7H14O	-H(-)	HMDB0038052	1-Ethoxy-3-methyl-2-butene
	113.097	-4.18779e-06	C7H14O	-H(-)	HMDB0040191	(±)-2-Methylhexanal
	113.097	-4.18779e-06	C7H14O	-H(-)	HMDB0041320	(2R,4Z)-4-Hepten-2-ol
	113.097	-4.18779e-06	C7H14O	-H(-)	HMDB0059693	1-Methylcyclohexanol
	113.097	-4.18779e-06	C7H14O	-H(-)	HMDB0061896	2-Methyl-3-hexanone
	113.097	-4.18779e-06	C7H14O	-H(-)	CHEBI:50139	heptan-3-one
	113.097	-4.18779e-06	C7H14O	-H(-)	CHEBI:5672	heptan-2-one
	113.097	-4.18779e-06	C7H14O	-H(-)	CHEBI:87754	2,4-dimethyl-3-pentanone
75	114.056	9.88758e-05	C5H9NO2	-H(-)	C00148	L-Proline
	114.056	9.88758e-05	C5H9NO2	-H(-)	C00763	D-Proline
	114.056	9.88758e-05	C5H9NO2	-H(-)	C16435	Proline
	114.056	9.88758e-05	C5H9NO2	-H(-)	C18170	3-Acetamidopropanal
	114.056	9.88758e-05	C5H9NO2	-H(-)	HMDB0000162	L-Proline
	114.056	9.88758e-05	C5H9NO2	-H(-)	HMDB0003411	D-Proline
	114.056	9.88758e-05	C5H9NO2	-H(-)	HMDB0012880	Acetamidopropanal
	114.056	9.88758e-05	C5H9NO2	-H(-)	HMDB0030409	4-Amino-2-methylenebutanoic acid
	114.056	9.88758e-05	C5H9NO2	-H(-)	HMDB0034208	Pterolactam
	114.056	9.88758e-05	C5H9NO2	-H(-)	CHEBI:16313	D-proline
	114.056	9.88758e-05	C5H9NO2	-H(-)	CHEBI:17203	L-proline
	114.056	9.88758e-05	C5H9NO2	-H(-)	CHEBI:30322	3-acetamidopropanal
76	115.004	4.02847e-05	C4H4O4	-H(-)	C00122	Fumarate
	115.004	4.02847e-05	C4H4O4	-H(-)	C01384	Maleic acid
	115.004	4.02847e-05	C4H4O4	-H(-)	C02150	Formylpyruvate
	115.004	4.02847e-05	C4H4O4	-H(-)	HMDB0000134	Fumaric acid
	115.004	4.02847e-05	C4H4O4	-H(-)	HMDB0000176	Maleic acid
	115.004	4.02847e-05	C4H4O4	-H(-)	CHEBI:18012	fumaric acid
77	115.04	-0.000142625	C5H8O3	-H(-)	C00141	3-Methyl-2-oxobutanoic acid
	115.04	-0.000142625	C5H8O3	-H(-)	C02233	3-Oxopentanoic acid
	115.04	-0.000142625	C5H8O3	-H(-)	C03273	5-Oxopentanoate
	115.04	-0.000142625	C5H8O3	-H(-)	C06255	2-Oxopentanoic acid
	115.04	-0.000142625	C5H8O3	-H(-)	HMDB0000019	Alpha-ketoisovaleric acid
	115.04	-0.000142625	C5H8O3	-H(-)	HMDB0000310	Methylacetoacetic acid
	115.04	-0.000142625	C5H8O3	-H(-)	HMDB0000720	Levulinic acid
	115.04	-0.000142625	C5H8O3	-H(-)	HMDB0001865	2-Oxovaleric acid
	115.04	-0.000142625	C5H8O3	-H(-)	HMDB0003771	2-Methylacetoacetic acid
	115.04	-0.000142625	C5H8O3	-H(-)	HMDB0004260
	115.04	-0.000142625	C5H8O3	-H(-)	HMDB0012233	Glutarate semialdehyde
	115.04	-0.000142625	C5H8O3	-H(-)	HMDB0029172	3-keto-2-Methylbutyrate
	115.04	-0.000142625	C5H8O3	-H(-)	HMDB0031643	Ethyl pyruvate
	115.04	-0.000142625	C5H8O3	-H(-)	HMDB0034466	Acetoxyacetone
	115.04	-0.000142625	C5H8O3	-H(-)	HMDB0128916	4-hydroxy-3-methylbut-2-enoic acid
	115.04	-0.000142625	C5H8O3	-H(-)	HMDB0128917	dimethyloxirane-2-carboxylic acid
	115.04	-0.000142625	C5H8O3	-H(-)	HMDB0128943	(2E)-4-hydroxy-3-methylbut-2-enoic acid
	115.04	-0.000142625	C5H8O3	-H(-)	HMDB0129096	(2Z)-2-(hydroxymethyl)but-2-enoic acid
	115.04	-0.000142625	C5H8O3	-H(-)	HMDB0129097	4-hydroxy-2-methylbut-2-enoic acid
	115.04	-0.000142625	C5H8O3	-H(-)	HMDB0129098	2,3-dimethyloxirane-2-carboxylic acid
	115.04	-0.000142625	C5H8O3	-H(-)	HMDB0132477	2-(hydroxymethyl)but-2-enoic acid
	115.04	-0.000142625	C5H8O3	-H(-)	CHEBI:16530	3-methyl-2-oxobutanoic acid
	115.04	-0.000142625	C5H8O3	-H(-)	CHEBI:33033	2-oxopentanoic acid
	115.04	-0.000142625	C5H8O3	-H(-)	CHEBI:37079	2-methylacetoacetic acid
	115.04	-0.000142625	C5H8O3	-H(-)	CHEBI:39153	5-oxopentanoic acid
	115.04	-0.000142625	C5H8O3	-H(-)	CHEBI:45630	4-oxopentanoic acid
78	115.059	-0.000717992	C6H12S	-H(-)	HMDB0032411	2-Methyl-1-methylthio-2-butene
	115.059	-0.000717992	C6H12S	-H(-)	HMDB0040244	1-Propenyl propyl sulfide
79	115.076	6.75992e-05	C6H12O2	-H(-)	C01585	Hexanoic acid
	115.076	6.75992e-05	C6H12O2	-H(-)	C02948	4-Hydroxyhexan-3-one
	115.076	6.75992e-05	C6H12O2	-H(-)	C03739	trans-1,2-Cyclohexanediol
	115.076	6.75992e-05	C6H12O2	-H(-)	C12293	Isoamyl formate
	115.076	6.75992e-05	C6H12O2	-H(-)	C12304	Butyl acetate
	115.076	6.75992e-05	C6H12O2	-H(-)	C12313	cis-1,2-Cyclohexanediol
	115.076	6.75992e-05	C6H12O2	-H(-)	HMDB0000535	Caproic acid
	115.076	6.75992e-05	C6H12O2	-H(-)	HMDB0000689	Isocaproic acid
	115.076	6.75992e-05	C6H12O2	-H(-)	HMDB0029762	Methyl (S)-2-Methylbutanoate
	115.076	6.75992e-05	C6H12O2	-H(-)	HMDB0030027	Methyl 3-methylbutanoate
	115.076	6.75992e-05	C6H12O2	-H(-)	HMDB0030056	Isopropyl propionate
	115.076	6.75992e-05	C6H12O2	-H(-)	HMDB0030059	Propyl propionate
	115.076	6.75992e-05	C6H12O2	-H(-)	HMDB0031207	Methyl pentanoate
	115.076	6.75992e-05	C6H12O2	-H(-)	HMDB0031221	2-Ethylbutanoic acid
	115.076	6.75992e-05	C6H12O2	-H(-)	HMDB0031246	2-Methylpropyl acetate
	115.076	6.75992e-05	C6H12O2	-H(-)	HMDB0031248	Ethyl 2-methylpropanoate
	115.076	6.75992e-05	C6H12O2	-H(-)	HMDB0031325	n-Butyl acetate
	115.076	6.75992e-05	C6H12O2	-H(-)	HMDB0031511	Diacetone alcohol
	115.076	6.75992e-05	C6H12O2	-H(-)	HMDB0031580	(±)-2-Methylpentanoic acid
	115.076	6.75992e-05	C6H12O2	-H(-)	HMDB0033774	3-Methylpentanoic acid
	115.076	6.75992e-05	C6H12O2	-H(-)	HMDB0033889	Ethyl butyrate
	115.076	6.75992e-05	C6H12O2	-H(-)	HMDB0034163	3-Methylbutyl formate
	115.076	6.75992e-05	C6H12O2	-H(-)	HMDB0037266	2,2,4-Trimethyl-1,3-dioxolane
	115.076	6.75992e-05	C6H12O2	-H(-)	HMDB0040279	2,4,5-Trimethyl-1,3-dioxolane
	115.076	6.75992e-05	C6H12O2	-H(-)	HMDB0040327	Pentyl formate
	115.076	6.75992e-05	C6H12O2	-H(-)	HMDB0061883	Caproate (6:0)
	115.076	6.75992e-05	C6H12O2	-H(-)	CHEBI:167422	alpha-Bisabolol
	115.076	6.75992e-05	C6H12O2	-H(-)	CHEBI:17120	hexanoate
	115.076	6.75992e-05	C6H12O2	-H(-)	CHEBI:30776	hexanoic acid
	115.076	6.75992e-05	C6H12O2	-H(-)	CHEBI:31328	butyl acetate
	115.076	6.75992e-05	C6H12O2	-H(-)	CHEBI:31726	isoamyl formate
	115.076	6.75992e-05	C6H12O2	-H(-)	CHEBI:410868
	115.076	6.75992e-05	C6H12O2	-H(-)	CHEBI:50569	isobutyl acetate
	115.076	6.75992e-05	C6H12O2	-H(-)	CHEBI:55381	diacetone alcohol
	115.076	6.75992e-05	C6H12O2	-H(-)	CHEBI:74903	isocaproic acid
	115.076	6.75992e-05	C6H12O2	-H(-)	CHEBI:87572	2,4,5-trimethyl-1,3-dioxolane
80	116.035	3.6801e-05	C4H7NO3	-H(-)	C00441	L-Aspartate 4-semialdehyde
	116.035	3.6801e-05	C4H7NO3	-H(-)	C03214	2-Amino-3-oxobutanoate
	116.035	3.6801e-05	C4H7NO3	-H(-)	C03508	L-2-Amino-3-oxobutanoic acid
	116.035	3.6801e-05	C4H7NO3	-H(-)	C20250	(Z)-2-Methylperoxyaminoacrylate
	116.035	3.6801e-05	C4H7NO3	-H(-)	HMDB0000532	Acetylglycine
	116.035	3.6801e-05	C4H7NO3	-H(-)	HMDB0006454	L-2-Amino-3-oxobutanoic acid
	116.035	3.6801e-05	C4H7NO3	-H(-)	HMDB0012249	L-Aspartate-semialdehyde
	116.035	3.6801e-05	C4H7NO3	-H(-)	CHEBI:18051	L-aspartic acid 4-semialdehyde
	116.035	3.6801e-05	C4H7NO3	-H(-)	CHEBI:40410	N-acetylglycine
	116.035	3.6801e-05	C4H7NO3	-H(-)	CHEBI:40673	L-2-amino-3-oxobutanoic acid
81	116.05	0.000161507	C8H7N	-H(-)	C00463	Indole
	116.05	0.000161507	C8H7N	-H(-)	C16074	Phenylacetonitrile
	116.05	0.000161507	C8H7N	-H(-)	HMDB0000738	Indole
	116.05	0.000161507	C8H7N	-H(-)	HMDB0034171	Benzeneacetonitrile
	116.05	0.000161507	C8H7N	-H(-)	CHEBI:16881	1H-indole
	116.05	0.000161507	C8H7N	-H(-)	CHEBI:25979	phenylacetonitrile
82	116.072	0.000146162	C5H11NO2	-H(-)	C00183	L-Valine
	116.072	0.000146162	C5H11NO2	-H(-)	C00431	5-Aminopentanoate
	116.072	0.000146162	C5H11NO2	-H(-)	C00719	Betaine
	116.072	0.000146162	C5H11NO2	-H(-)	C01799	D-Norvaline
	116.072	0.000146162	C5H11NO2	-H(-)	C01826	L-Norvaline
	116.072	0.000146162	C5H11NO2	-H(-)	C03571	2-Amino-2-methylbutanoate
	116.072	0.000146162	C5H11NO2	-H(-)	C06417	D-Valine
	116.072	0.000146162	C5H11NO2	-H(-)	C07457	Amyl nitrite
	116.072	0.000146162	C5H11NO2	-H(-)	C15987	4-Methylaminobutyrate
	116.072	0.000146162	C5H11NO2	-H(-)	C16436	Valine
	116.072	0.000146162	C5H11NO2	-H(-)	HMDB0000043	Betaine
	116.072	0.000146162	C5H11NO2	-H(-)	HMDB0000883	L-Valine
	116.072	0.000146162	C5H11NO2	-H(-)	HMDB0001382	Vaporole
	116.072	0.000146162	C5H11NO2	-H(-)	HMDB0002141	N-Methyl-a-aminoisobutyric acid
	116.072	0.000146162	C5H11NO2	-H(-)	HMDB0003355	5-Aminopentanoic acid
	116.072	0.000146162	C5H11NO2	-H(-)	HMDB0013716	Norvaline
	116.072	0.000146162	C5H11NO2	-H(-)	HMDB0015550	Amyl Nitrite
	116.072	0.000146162	C5H11NO2	-H(-)	HMDB0034366
	116.072	0.000146162	C5H11NO2	-H(-)	CHEBI:15887	5-aminopentanoic acid
	116.072	0.000146162	C5H11NO2	-H(-)	CHEBI:16414	L-valine
	116.072	0.000146162	C5H11NO2	-H(-)	CHEBI:17750	glycine betaine
	116.072	0.000146162	C5H11NO2	-H(-)	CHEBI:2691	isoamyl nitrite
	116.072	0.000146162	C5H11NO2	-H(-)	CHEBI:28804	D-2-aminopentanoic acid
	116.072	0.000146162	C5H11NO2	-H(-)	CHEBI:55344	n-pentyl nitrite
83	117.019	2.18943e-05	C4H6O4	-H(-)	C00042	Succinate
	117.019	2.18943e-05	C4H6O4	-H(-)	C02170	Methylmalonate
	117.019	2.18943e-05	C4H6O4	-H(-)	C10900	Methyl oxalate
	117.019	2.18943e-05	C4H6O4	-H(-)	HMDB0000202	Methylmalonic acid
	117.019	2.18943e-05	C4H6O4	-H(-)	HMDB0000254	Succinic acid
	117.019	2.18943e-05	C4H6O4	-H(-)	HMDB0000349	Erythrono-1,4-lactone
	117.019	2.18943e-05	C4H6O4	-H(-)	HMDB0000940	Threonolactone
	117.019	2.18943e-05	C4H6O4	-H(-)	HMDB0002475
	117.019	2.18943e-05	C4H6O4	-H(-)	HMDB0031204	4-Hydroxy-2-oxobutanoic acid
	117.019	2.18943e-05	C4H6O4	-H(-)	HMDB0039324	xi-3-Hydroxy-2-oxobutanoic acid
	117.019	2.18943e-05	C4H6O4	-H(-)	HMDB0130020	3-methoxy-3-oxopropanoic acid
	117.019	2.18943e-05	C4H6O4	-H(-)	CHEBI:15741	succinic acid
	117.019	2.18943e-05	C4H6O4	-H(-)	CHEBI:30860	methylmalonic acid
	117.019	2.18943e-05	C4H6O4	-H(-)	CHEBI:71176	L-threonolactone
	117.019	2.18943e-05	C4H6O4	-H(-)	CHEBI:87625	erythrono-1,4-lactone
84	117.055	0.000244559	C5H10O3	-H(-)	C02804	5-Hydroxypentanoate
	117.055	0.000244559	C5H10O3	-H(-)	C20827
	117.055	0.000244559	C5H10O3	-H(-)	HMDB0000351	3-Hydroxy-2-methyl-[R-(R,S)]-butanoic acid
	117.055	0.000244559	C5H10O3	-H(-)	HMDB0000354	2-Methyl-3-hydroxybutyric acid
	117.055	0.000244559	C5H10O3	-H(-)	HMDB0000396	2-Ethylhydracrylic acid
	117.055	0.000244559	C5H10O3	-H(-)	HMDB0000407	2-Hydroxy-3-methylbutyric acid
	117.055	0.000244559	C5H10O3	-H(-)	HMDB0000410	3-Hydroxy-2-methyl-[S-(R,R)]-butanoic acid
	117.055	0.000244559	C5H10O3	-H(-)	HMDB0000420
	117.055	0.000244559	C5H10O3	-H(-)	HMDB0000531	3-Hydroxyvaleric acid
	117.055	0.000244559	C5H10O3	-H(-)	HMDB0000605
	117.055	0.000244559	C5H10O3	-H(-)	HMDB0000642	Erythronilic acid
	117.055	0.000244559	C5H10O3	-H(-)	HMDB0000754	3-Hydroxyisovaleric acid
	117.055	0.000244559	C5H10O3	-H(-)	HMDB0001863	2-Hydroxyvaleric acid
	117.055	0.000244559	C5H10O3	-H(-)	HMDB0001987	2-Hydroxy-2-methylbutyric acid
	117.055	0.000244559	C5H10O3	-H(-)	HMDB0002011	4-Hydroxyisovaleric acid
	117.055	0.000244559	C5H10O3	-H(-)	HMDB0002187
	117.055	0.000244559	C5H10O3	-H(-)	HMDB0002321
	117.055	0.000244559	C5H10O3	-H(-)	HMDB0040735	Ethyl lactate
	117.055	0.000244559	C5H10O3	-H(-)	HMDB0041603	Methyl 3-hydroxybutyrate
	117.055	0.000244559	C5H10O3	-H(-)	HMDB0059844	Diethyl carbonate
	117.055	0.000244559	C5H10O3	-H(-)	HMDB0061927	5-Hydroxypentanoic acid
	117.055	0.000244559	C5H10O3	-H(-)	HMDB0062584	(S)-2-hydroxy-3-methylbutyric Acid
	117.055	0.000244559	C5H10O3	-H(-)	HMDB0130836	4-hydroxy-2-methylbutanoic acid
	117.055	0.000244559	C5H10O3	-H(-)	CHEBI:37051	3-hydroxy-2-methylbutanoic acid
	117.055	0.000244559	C5H10O3	-H(-)	CHEBI:37084	3-hydroxyisovaleric acid
	117.055	0.000244559	C5H10O3	-H(-)	CHEBI:384411
	117.055	0.000244559	C5H10O3	-H(-)	CHEBI:45564	5-hydroxypentanoic acid
	117.055	0.000244559	C5H10O3	-H(-)	CHEBI:60645	2-hydroxy-3-methylbutyric acid
	117.055	0.000244559	C5H10O3	-H(-)	CHEBI:60647	2-hydroxypentanoic acid
	117.055	0.000244559	C5H10O3	-H(-)	CHEBI:68454	2-hydroxy-2-methylbutyric acid
	117.055	0.000244559	C5H10O3	-H(-)	CHEBI:78321	ethyl 2-hydroxypropanoate
	117.055	0.000244559	C5H10O3	-H(-)	CHEBI:82956	2-ethylhydracrylic acid
	117.055	0.000244559	C5H10O3	-H(-)	CHEBI:89628
85	117.075	-0.000752805	C6H14S	-H(-)	HMDB0029579	Diisopropyl sulfide
	117.075	-0.000752805	C6H14S	-H(-)	HMDB0031431	Dipropyl sulfide
	117.075	-0.000752805	C6H14S	-H(-)	HMDB0039806	1-Hexanethiol
86	118.03	4.77204e-05	C7H5NO	-H(-)	HMDB0062270	1,2-Diacylglycerol-LD-PI-pool
	118.03	4.77204e-05	C7H5NO	-H(-)	CHEBI:53806	phenyl isocyanate
87	118.051	0.000159155	C4H9NO3	-H(-)	C00188	L-Threonine
	118.051	0.000159155	C4H9NO3	-H(-)	C00263	L-Homoserine
	118.051	0.000159155	C4H9NO3	-H(-)	C00820	D-Threonine
	118.051	0.000159155	C4H9NO3	-H(-)	C02115	2-Methylserine
	118.051	0.000159155	C4H9NO3	-H(-)	C03678	4-Amino-3-hydroxybutanoate
	118.051	0.000159155	C4H9NO3	-H(-)	C05519	L-Allothreonine
	118.051	0.000159155	C4H9NO3	-H(-)	C11108	(-)-erythro-(2R,3R)-Dihydroxybutylamide
	118.051	0.000159155	C4H9NO3	-H(-)	C12317	D-Allothreonine
	118.051	0.000159155	C4H9NO3	-H(-)	HMDB0000167	L-Threonine
	118.051	0.000159155	C4H9NO3	-H(-)	HMDB0000719	L-Homoserine
	118.051	0.000159155	C4H9NO3	-H(-)	HMDB0004041	L-Allothreonine
	118.051	0.000159155	C4H9NO3	-H(-)	HMDB0060587	Aminoethoxyacetic acid
	118.051	0.000159155	C4H9NO3	-H(-)	HMDB0061148	Hydroxyethyl glycine
	118.051	0.000159155	C4H9NO3	-H(-)	HMDB0061877	4-Amino-3-hydroxybutyrate
	118.051	0.000159155	C4H9NO3	-H(-)	CHEBI:15699	L-homoserine
	118.051	0.000159155	C4H9NO3	-H(-)	CHEBI:16080	gamma-amino-beta-hydroxybutyric acid
	118.051	0.000159155	C4H9NO3	-H(-)	CHEBI:16857	L-threonine
	118.051	0.000159155	C4H9NO3	-H(-)	CHEBI:28718	L-allothreonine
88	119.036	-0.000647308	C4H8O4	-H(-)	C01796	D-Erythrose
	119.036	-0.000647308	C4H8O4	-H(-)	C02022	D-Erythrulose
	119.036	-0.000647308	C4H8O4	-H(-)	C02045	L-Erythrulose
	119.036	-0.000647308	C4H8O4	-H(-)	C06463	D-Threose
	119.036	-0.000647308	C4H8O4	-H(-)	HMDB0000337	(S)-3,4-Dihydroxybutyric acid
	119.036	-0.000647308	C4H8O4	-H(-)	HMDB0000360	2,4-Dihydroxybutanoic acid
	119.036	-0.000647308	C4H8O4	-H(-)	HMDB0000498	4-Deoxyerythronic acid
	119.036	-0.000647308	C4H8O4	-H(-)	HMDB0002453	4-Deoxythreonic acid
	119.036	-0.000647308	C4H8O4	-H(-)	HMDB0002601	A,b-Dihydroxyisobutyric acid
	119.036	-0.000647308	C4H8O4	-H(-)	HMDB0002649	Erythrose
	119.036	-0.000647308	C4H8O4	-H(-)	HMDB0006118
	119.036	-0.000647308	C4H8O4	-H(-)	HMDB0006293	L-Erythrulose
	119.036	-0.000647308	C4H8O4	-H(-)	CHEBI:23956	erythrose phosphate
	119.036	-0.000647308	C4H8O4	-H(-)	CHEBI:27913	L-erythrulose
	119.036	-0.000647308	C4H8O4	-H(-)	CHEBI:36532	2,3-dihydroxy-2-methylpropanoic acid
	119.036	-0.000647308	C4H8O4	-H(-)	CHEBI:86348	2,4-dihydroxybutanoic acid
	119.036	-0.000647308	C4H8O4	-H(-)	CHEBI:86371	3,4-dihydroxybutyric acid
	119.036	-0.000647308	C4H8O4	-H(-)	CHEBI:86391	4-deoxythreonic acid
	119.036	0.000690292	C5H4N4	-H(-)	C15587	Purine
	119.036	0.000690292	C5H4N4	-H(-)	HMDB0001366	Purine
	119.036	0.000690292	C5H4N4	-H(-)	CHEBI:17258	7H-purine
89	119.05	-6.84561e-05	C8H8O	-H(-)	C00601	Phenylacetaldehyde
	119.05	-6.84561e-05	C8H8O	-H(-)	C02083	Styrene oxide
	119.05	-6.84561e-05	C8H8O	-H(-)	C05627	4-Hydroxystyrene
	119.05	-6.84561e-05	C8H8O	-H(-)	C06758	p-Tolualdehyde
	119.05	-6.84561e-05	C8H8O	-H(-)	C07113	Acetophenone
	119.05	-6.84561e-05	C8H8O	-H(-)	C07209	3-Methylbenzaldehyde
	119.05	-6.84561e-05	C8H8O	-H(-)	C07214	2-Methylbenzaldehyde
	119.05	-6.84561e-05	C8H8O	-H(-)	C20782	(S)-2-Phenyloxirane
	119.05	-6.84561e-05	C8H8O	-H(-)	HMDB0004072	4-Hydroxystyrene
	119.05	-6.84561e-05	C8H8O	-H(-)	HMDB0006236	Phenylacetaldehyde
	119.05	-6.84561e-05	C8H8O	-H(-)	HMDB0013815	2,3-Dihydrobenzofuran
	119.05	-6.84561e-05	C8H8O	-H(-)	HMDB0029636	2-Methylbenzaldehyde
	119.05	-6.84561e-05	C8H8O	-H(-)	HMDB0029637	3-Methylbenzaldehyde
	119.05	-6.84561e-05	C8H8O	-H(-)	HMDB0029638	4-Methylbenzaldehyde
	119.05	-6.84561e-05	C8H8O	-H(-)	HMDB0033910	Acetophenone
	119.05	-6.84561e-05	C8H8O	-H(-)	HMDB0038997	Lentialexin
	119.05	-6.84561e-05	C8H8O	-H(-)	HMDB0062765	Styrene Oxide
	119.05	-6.84561e-05	C8H8O	-H(-)	HMDB0124943	3-ethenylphenol
	119.05	-6.84561e-05	C8H8O	-H(-)	CHEBI:16424	phenylacetaldehyde
	119.05	-6.84561e-05	C8H8O	-H(-)	CHEBI:17907	styrene oxide
	119.05	-6.84561e-05	C8H8O	-H(-)	CHEBI:1883	4-hydroxystyrene
	119.05	-6.84561e-05	C8H8O	-H(-)	CHEBI:27434	o-tolualdehyde
	119.05	-6.84561e-05	C8H8O	-H(-)	CHEBI:27632	acetophenone
	119.05	-6.84561e-05	C8H8O	-H(-)	CHEBI:28476	m-tolualdehyde
	119.05	-6.84561e-05	C8H8O	-H(-)	CHEBI:28617	p-tolualdehyde
	119.05	-6.84561e-05	C8H8O	-H(-)	CHEBI:87607	2,3-dihydrobenzofuran
90	120.045	0.000738395	C7H7NO	-H(-)	C09815	Benzamide
	120.045	0.000738395	C7H7NO	-H(-)	HMDB0004461	Benzamide
	120.045	0.000738395	C7H7NO	-H(-)	HMDB0033131	3-Acetylpyridine
	120.045	0.000738395	C7H7NO	-H(-)	HMDB0035281	2-Acetylpyridine
	120.045	0.000738395	C7H7NO	-H(-)	CHEBI:28179	benzamide
91	120.066	0.000574525	C4H11NO3	-H(-)	C07182	Tromethamine
	120.066	0.000574525	C4H11NO3	-H(-)	HMDB0240288
92	120.996	3.5957e-05	C3H6O3S	-H(-)	C05823	3-Mercaptolactate
	120.996	3.5957e-05	C3H6O3S	-H(-)	C19296	1,3-Propane sultone
	120.996	3.5957e-05	C3H6O3S	-H(-)	HMDB0002127	3-Mercaptolactic acid
93	121.029	5.25503e-05	C7H6O2	-H(-)	C00180	Benzoate
	121.029	5.25503e-05	C7H6O2	-H(-)	C00539	Aromatic acid
	121.029	5.25503e-05	C7H6O2	-H(-)	C00633	4-Hydroxybenzaldehyde
	121.029	5.25503e-05	C7H6O2	-H(-)	C03067	3-Hydroxybenzaldehyde
	121.029	5.25503e-05	C7H6O2	-H(-)	C06202	Salicylaldehyde
	121.029	5.25503e-05	C7H6O2	-H(-)	C15474	Tropolone
	121.029	5.25503e-05	C7H6O2	-H(-)	HMDB0001870	Benzoic acid
	121.029	5.25503e-05	C7H6O2	-H(-)	HMDB0011718	4-Hydroxybenzaldehyde
	121.029	5.25503e-05	C7H6O2	-H(-)	HMDB0032918	3-(2-Furanyl)-2-propenal
	121.029	5.25503e-05	C7H6O2	-H(-)	HMDB0034170	2-Hydroxybenzaldehyde
	121.029	5.25503e-05	C7H6O2	-H(-)	CHEBI:16008	salicylaldehyde
	121.029	5.25503e-05	C7H6O2	-H(-)	CHEBI:17597	4-hydroxybenzaldehyde
	121.029	5.25503e-05	C7H6O2	-H(-)	CHEBI:30746	benzoic acid
94	121.05	0.000535883	C4H10O4	-H(-)	C00503	Erythritol
	121.05	0.000535883	C4H10O4	-H(-)	C16884	D-Threitol
	121.05	0.000535883	C4H10O4	-H(-)	HMDB0002994	Erythritol
	121.05	0.000535883	C4H10O4	-H(-)	HMDB0004136	D-Threitol
	121.05	0.000535883	C4H10O4	-H(-)	HMDB0094689	1,2,3,4-Tetrahydroxybutane
	121.05	0.000535883	C4H10O4	-H(-)	CHEBI:48299	butane-1,2,3,4-tetrol
	121.05	0.000535883	C4H10O4	-H(-)	CHEBI:48300	D-threitol
95	121.066	0.000199817	C8H10O	-H(-)	C05853	Phenylethyl alcohol
	121.066	0.000199817	C8H10O	-H(-)	C06757	4-Methylbenzyl alcohol
	121.066	0.000199817	C8H10O	-H(-)	C07112	1-Phenylethanol
	121.066	0.000199817	C8H10O	-H(-)	C07213	2-Methylbenzyl alcohol
	121.066	0.000199817	C8H10O	-H(-)	C07216	3-Methylbenzyl alcohol
	121.066	0.000199817	C8H10O	-H(-)	C11348	(S)-1-Phenylethanol
	121.066	0.000199817	C8H10O	-H(-)	C13637	4-Ethylphenol
	121.066	0.000199817	C8H10O	-H(-)	C14385	2-Ethylphenol
	121.066	0.000199817	C8H10O	-H(-)	C14386	3-Ethylphenol
	121.066	0.000199817	C8H10O	-H(-)	C14582	2,4-Dimethylphenol
	121.066	0.000199817	C8H10O	-H(-)	HMDB0029306	4-Ethylphenol
	121.066	0.000199817	C8H10O	-H(-)	HMDB0030540	2,5-Dimethylphenol
	121.066	0.000199817	C8H10O	-H(-)	HMDB0032074	1-Methoxy-2-methylbenzene
	121.066	0.000199817	C8H10O	-H(-)	HMDB0032076	1-Methoxy-4-methylbenzene
	121.066	0.000199817	C8H10O	-H(-)	HMDB0032148	2,3-Dimethylphenol
	121.066	0.000199817	C8H10O	-H(-)	HMDB0032150	2,6-Dimethylphenol
	121.066	0.000199817	C8H10O	-H(-)	HMDB0032151	3,4-Dimethylphenol
	121.066	0.000199817	C8H10O	-H(-)	HMDB0032619	1-Phenylethanol
	121.066	0.000199817	C8H10O	-H(-)	HMDB0033944	2-Phenylethanol
	121.066	0.000199817	C8H10O	-H(-)	HMDB0041609	4-Methylbenzyl alcohol
	121.066	0.000199817	C8H10O	-H(-)	HMDB0059873	3-Ethylphenol
	121.066	0.000199817	C8H10O	-H(-)	CHEBI:1895	4-methylbenzyl alcohol
	121.066	0.000199817	C8H10O	-H(-)	CHEBI:39839	3,4-xylenol
	121.066	0.000199817	C8H10O	-H(-)	CHEBI:421375
	121.066	0.000199817	C8H10O	-H(-)	CHEBI:49000	2-phenylethanol
	121.066	0.000199817	C8H10O	-H(-)	CHEBI:49584	4-ethylphenol
	121.066	0.000199817	C8H10O	-H(-)	CHEBI:669	1-phenylethanol
96	122.025	0.00021611	C6H5NO2	-H(-)	C00253	Nicotinate
	122.025	0.00021611	C6H5NO2	-H(-)	C06813	Nitrobenzene
	122.025	0.00021611	C6H5NO2	-H(-)	C07446	Isonicotinic acid
	122.025	0.00021611	C6H5NO2	-H(-)	C10164	Picolinic acid
	122.025	0.00021611	C6H5NO2	-H(-)	HMDB0001488	Nicotinic acid
	122.025	0.00021611	C6H5NO2	-H(-)	HMDB0002243	Picolinic acid
	122.025	0.00021611	C6H5NO2	-H(-)	HMDB0031713	2-Hydroxy-4-imino-2,5-cyclohexadienone
	122.025	0.00021611	C6H5NO2	-H(-)	HMDB0041950	Nitrobenzene
	122.025	0.00021611	C6H5NO2	-H(-)	HMDB0060665	Isonicotinic acid
	122.025	0.00021611	C6H5NO2	-H(-)	CHEBI:15940	nicotinic acid
	122.025	0.00021611	C6H5NO2	-H(-)	CHEBI:27798	nitrobenzene
	122.025	0.00021611	C6H5NO2	-H(-)	CHEBI:28747	picolinic acid
	122.025	0.00021611	C6H5NO2	-H(-)	CHEBI:6032	isonicotinic acid
97	122.061	0.00027848	C7H9NO	-H(-)	C19191	ortho-Anisidine
	122.061	0.00027848	C7H9NO	-H(-)	C19326	para-Anisidine
	122.061	0.00027848	C7H9NO	-H(-)	HMDB0029300	p-Anisidine
	122.061	0.00027848	C7H9NO	-H(-)	HMDB0032492	2-Propionylpyrrole
	122.061	0.00027848	C7H9NO	-H(-)	HMDB0032578	4-Hydroxybenzylamine
	122.061	0.00027848	C7H9NO	-H(-)	HMDB0036058	1-Ethyl-1H-pyrrole-2-carboxaldehyde
	122.061	0.00027848	C7H9NO	-H(-)	HMDB0040360	2-Acetyl-1-methylpyrrole
	122.061	0.00027848	C7H9NO	-H(-)	CHEBI:163384	Glu-Val-Gly
	122.061	0.00027848	C7H9NO	-H(-)	CHEBI:59982	1-methyl-2-acetylpyrrole
98	122.941	-0.000662865	C2H4S3	-H(-)	HMDB0039433	1,2,4-Trithiolane
99	123.045	0.000236693	C7H8O2	-H(-)	C00727	Orcinol
	123.045	0.000236693	C7H8O2	-H(-)	C01502	o-Methoxyphenol
	123.045	0.000236693	C7H8O2	-H(-)	C02323	Salicyl alcohol
	123.045	0.000236693	C7H8O2	-H(-)	C02923	2,3-Dihydroxytoluene
	123.045	0.000236693	C7H8O2	-H(-)	C03351	3-Hydroxybenzyl alcohol
	123.045	0.000236693	C7H8O2	-H(-)	C06730	4-Methylcatechol
	123.045	0.000236693	C7H8O2	-H(-)	C15572	Guaiacol
	123.045	0.000236693	C7H8O2	-H(-)	C17467	p-Hydroxybenzyl alcohol
	123.045	0.000236693	C7H8O2	-H(-)	HMDB0000873	4-Methylcatechol
	123.045	0.000236693	C7H8O2	-H(-)	HMDB0001398	Guaiacol
[truncated: 10,912 more rows]
