# Supplementary material for: Maternal high fat diet exposure modifies amniotic fluid metabolites and expands group 3 innate lymphoid cells dependent on the maternal microbiome and MyD88-signaling
Source: Front Immunol. 2024 Nov 18;15:1439804. doi: 10.3389/fimmu.2024.1439804 (PMC11609847; doi:10.3389/fimmu.2024.1439804)
Supplement: Supplementary file 3 [file DataSheet3.xlsx]

## Sheet: injections
wa	dsActive	dsCode	dsExpCode	dsPert	dsAmount	dsSequence	dsUser1	dsUser2	dsUser3	dsUser4
1	TRUE	20190919 Mirpuri mAmnioticFluid 01a.fiamat	WT_Amniotic fluid_RD_1	C	0	1
2	TRUE	20190919 Mirpuri mAmnioticFluid 01b.fiamat	WT_Amniotic fluid_RD_2	C	0	2
3	TRUE	20190919 Mirpuri mAmnioticFluid 02a.fiamat	WT_Amniotic fluid_RD_3	C	0	3
4	TRUE	20190919 Mirpuri mAmnioticFluid 02b.fiamat	WT_Amniotic fluid_RD_4	C	0	4
5	TRUE	20190919 Mirpuri mAmnioticFluid 03a.fiamat	WT_Amniotic fluid_RD_5	C	0	5
6	TRUE	20190919 Mirpuri mAmnioticFluid 03b.fiamat	WT_Amniotic fluid_RD_6	C	0	6
7	TRUE	20190919 Mirpuri mAmnioticFluid 04a.fiamat	WT_Amniotic fluid_RD_7	C	0	7
8	TRUE	20190919 Mirpuri mAmnioticFluid 04b.fiamat	WT_Amniotic fluid_RD_8	C	0	8
9	TRUE	20190919 Mirpuri mAmnioticFluid 05a.fiamat	WT_Amniotic fluid_HFD_9	T	0	9
10	TRUE	20190919 Mirpuri mAmnioticFluid 05b.fiamat	WT_Amniotic fluid_HFD_10	T	0	10
11	TRUE	20190919 Mirpuri mAmnioticFluid 06a.fiamat	WT_Amniotic fluid_HFD_11	T	0	11
12	TRUE	20190919 Mirpuri mAmnioticFluid 06b.fiamat	WT_Amniotic fluid_HFD_12	T	0	12
13	TRUE	20190919 Mirpuri mAmnioticFluid 07a.fiamat	WT_Amniotic fluid_HFD_13	T	0	13
14	TRUE	20190919 Mirpuri mAmnioticFluid 07b.fiamat	WT_Amniotic fluid_HFD_14	T	0	14
15	TRUE	20190919 Mirpuri mAmnioticFluid 08a.fiamat	WT_Amniotic fluid_HFD_15	T	0	15
16	TRUE	20190919 Mirpuri mAmnioticFluid 08b.fiamat	WT_Amniotic fluid_HFD_16	T	0	16
17	TRUE	20190919 Mirpuri mAmnioticFluid BL1a.fiamat		BLANK	0	17
18	TRUE	20190919 Mirpuri mAmnioticFluid BL1b.fiamat		BLANK	0	18
19	TRUE	20190919 Mirpuri mAmnioticFluid BL2a.fiamat		BLANK	0	19
20	TRUE	20190919 Mirpuri mAmnioticFluid BL2b.fiamat		BLANK	0	20
21	TRUE	20190919 Mirpuri mAmnioticFluid NIST1a.fiamat		NIST	0	21
22	TRUE	20190919 Mirpuri mAmnioticFluid NIST1b.fiamat		NIST	0	22
23	TRUE	20190919 Mirpuri mAmnioticFluid NIST2a.fiamat		NIST	0	23
24	TRUE	20190919 Mirpuri mAmnioticFluid NIST2b.fiamat		NIST	0	24
25	TRUE	20190919 Mirpuri mAmnioticFluid pSS1a.fiamat		POOLED	0	25
26	TRUE	20190919 Mirpuri mAmnioticFluid pSS1b.fiamat		POOLED	0	26
27	TRUE	20190919 Mirpuri mAmnioticFluid pSS2a.fiamat		POOLED	0	27
28	TRUE	20190919 Mirpuri mAmnioticFluid pSS2b.fiamat		POOLED	0	28
29	TRUE	20190919 Mirpuri mAmnioticFluid startwater01a.fiamat		STARTWATER	0	29
30	TRUE	20190919 Mirpuri mAmnioticFluid startwater01b.fiamat		STARTWATER	0	30
31	TRUE	20190919 Mirpuri mAmnioticFluid startwater02a.fiamat		STARTWATER	0	31
32	TRUE	20190919 Mirpuri mAmnioticFluid startwater02b.fiamat		STARTWATER	0	32
33	TRUE	20190919 Mirpuri mAmnioticFluid startwater03a.fiamat		STARTWATER	0	33
34	TRUE	20190919 Mirpuri mAmnioticFluid startwater03b.fiamat		STARTWATER	0	34
35	TRUE	20190919 Mirpuri mAmnioticFluid startwater04a.fiamat		STARTWATER	0	35
36	TRUE	20190919 Mirpuri mAmnioticFluid startwater04b.fiamat		STARTWATER	0	36
37	TRUE	20190919 Mirpuri mAmnioticFluid startwater05a.fiamat		STARTWATER	0	37
38	TRUE	20190919 Mirpuri mAmnioticFluid startwater05b.fiamat		STARTWATER	0	38
39	TRUE	20190919 Mirpuri mAmnioticFluid startwater06a.fiamat		STARTWATER	0	39
40	TRUE	20190919 Mirpuri mAmnioticFluid startwater06b.fiamat		STARTWATER	0	40
41	TRUE	20190919 Mirpuri mAmnioticFluid startwater07a.fiamat		STARTWATER	0	41
42	TRUE	20190919 Mirpuri mAmnioticFluid startwater07b.fiamat		STARTWATER	0	42
43	TRUE	20190919 Mirpuri mAmnioticFluid startwater08a.fiamat		STARTWATER	0	43
44	TRUE	20190919 Mirpuri mAmnioticFluid startwater08b.fiamat		STARTWATER	0	44
45	TRUE	20190919 Mirpuri mAmnioticFluid startwater09a.fiamat		STARTWATER	0	45
46	TRUE	20190919 Mirpuri mAmnioticFluid startwater09b.fiamat		STARTWATER	0	46
47	TRUE	20190919 Mirpuri mAmnioticFluid startwater10a.fiamat		STARTWATER	0	47
48	TRUE	20190919 Mirpuri mAmnioticFluid startwater10b.fiamat		STARTWATER	0	48

## Sheet: intensities1
ionIdx	ionMz	Metabolites	01 / C	02 / C	03 / C	04 / C	05 / C	06 / C	07 / C	08 / C	09 / T	10 / T	11 / T	12 / T	13 / T	14 / T	15 / T	16 / T	17 / BLANK	18 / BLANK	19 / BLANK	20 / BLANK	21 / NIST	22 / NIST	23 / NIST	24 / NIST	25 / POOLED	26 / POOLED	27 / POOLED	28 / POOLED	29 / STARTWATER	30 / STARTWATER	31 / STARTWATER	32 / STARTWATER	33 / STARTWATER	34 / STARTWATER	35 / STARTWATER	36 / STARTWATER	37 / STARTWATER	38 / STARTWATER	39 / STARTWATER	40 / STARTWATER	41 / STARTWATER	42 / STARTWATER	43 / STARTWATER	44 / STARTWATER	45 / STARTWATER	46 / STARTWATER	47 / STARTWATER
1	57.0337	Acetone	30044	23986	28390	31729	24802	26891	26577	30423	28430	29658	25488	25984	30275	24840	29429	27574	1980	2255	3832	5967	9245	9349	12681	12028	26887	32249	28672	26991	1641	3422	2024	2113	3108	2885	3304	3592	3653	1884	7186	5693	4632	2921	2740	3126	3784	3020	3054
2	59.0135	Acetatic acid	138939	151175	141915	145253	191997	195020	161205	162917	136521	144122	118977	120899	116101	115795	114427	112228	7954	6420	10613	11158	32783	33472	33341	37697	155214	160683	156902	123087	6547	6685	7222	5345	6347	5293	5695	5125	6035	7042	11413	11192	10256	7686	8299	6452	8438	7992	5951
3	67.0182	Butynal	7911	7423	10754	7289	9729	7905	6767	10104	8233	8021	9196	8792	8610	9002	6954	8175	1717	997	2898	2296	1843	2411	2219	2591	6455	9339	6764	7519	1826	1110	1027	1336	973	1813	1410	1348	871	669	2300	1651	1928	1011	2189	2476	2095	1549	1351
4	69.0338	Butynol	5129	6129	8015	7525	7118	7000	6130	5603	6497	6033	7276	7038	6260	8056	6519	5545	4249	4293	5039	5007	3384	4957	2871	2792	8040	6418	5150	7919	3904	4459	3350	2721	4133	3659	3230	4295	3135	2787	3986	3759	3727	5207	3704	3961	4386	3799	3836
5	70.0294	Acrylamide	5435	3858	4532	4774	5584	5965	6975	5169	4304	5053	3381	4841	4698	4704	6864	4335	1742	1728	2725	1886	2011	1759	1818	2962	6303	4649	4226	4496	772	1418	2135	1494	1186	2020	1276	1410	1796	2038	1685	2153	1188	1154	1451	1972	1547	1595	1604
6	71.0132	Propenoic acid C3:1	203870	211049	207061	209269	239795	240549	202965	207538	189770	196816	184732	181651	172995	173368	161976	159871	6528	6364	19088	14564	45250	56145	52080	45690	194852	200876	190036	163877	7888	5978	8717	8802	8276	6721	5892	6554	7754	8061	21415	22015	13776	10544	10743	10426	12245	12339	11527
7	73.0289	C3:0 (Propionic acid)	63593	62629	59350	63166	78493	85320	60467	60867	58196	60993	54920	61211	51188	51212	61676	64992	7851	5728	16863	12264	13383	14649	10883	14159	66395	65984	60767	55809	9451	9341	9386	9598	8509	7731	9550	10166	8170	9616	16258	20598	12501	11506	11668	7225	11589	10921	12004
8	74.0242	Glycine	202911	208133	213789	209525	184637	196588	206434	211155	144598	164068	118627	120840	97177	100749	173275	166445	1868	1633	11428	13299	39910	40379	39827	40073	173075	172527	162268	151660	1901	3358	2096	2342	2697	3175	3188	3266	2360	2161	14056	12891	7188	7002	4766	5730	5029	5914	6556
9	74.9904	Thioacetic acid	6489	6274	4066	4198	5578	6488	6634	5340	7871	10935	6868	6689	5618	7122	2749	5214	2563	2774	2633	3223	2836	1366	1494	1820	10510	8711	9043	6727	6907	5503	8387	7751	7905	4898	8532	9035	8371	7428	7946	7560	8105	6848	8095	8416	8053	8759	7994
10	75.0084	Glycolate	75331	85117	76189	79378	67179	70108	76142	78831	83612	85535	77551	83014	85921	81873	84484	86850	4758	5406	10794	10230	13380	10223	13117	13872	73355	80233	73710	66198	5461	5577	5969	6311	6222	3019	8148	5692	5713	3856	10003	7964	7267	7489	9030	6101	6801	8001	5682
11	79.0298	Pyrimidine	5983	6725	6213	6346	9369	8456	7591	6241	6314	4367	5472	7241	6100	5339	4540	6347	6099	5635	6989	6388	3886	4130	5618	3981	7325	6571	6658	7319	5861	6387	5878	6428	6425	6004	5748	6257	5872	5604	6740	6301	6305	6085	7912	5871	5942	5716	5875
12	79.9573	Hydrogen sulfite	1113066	1099047	1122413	1123505	1984962	1992730	1493428	1505536	974584	979139	832826	833949	744126	754578	776325	757567	223368	212433	310214	327135	603318	602545	600362	585697	1326239	1356630	1350900	1171879	218508	224310	216776	220717	221404	233845	230001	222870	214938	209394	291926	307709	244169	234080	212893	230704	231093	218614	227745
13	81.0348	2-Methylfuran	14577	11540	13404	15547	11521	11901	9248	9533	9244	10141	13723	13382	10789	10450	8356	9151	3902	4927	4965	7122	3982	5166	4827	5781	11318	13667	11861	10047	3918	5822	5462	3257	6014	5289	5846	4787	4087	4271	4915	6511	6762	6606	4806	5897	6375	7541	4858
14	81.0455	Ethylene glycol	14838	17593	15787	15643	10399	11377	15447	17110	10368	9693	9072	10662	8785	7300	13065	11357	2806	3516	6208	4786	5706	6974	6770	7002	12112	13500	12848	12425	4651	5818	4948	5492	4640	6095	4544	5577	4534	2992	7386	5921	7231	5528	6112	4939	6109	5005	3704
15	83.0129	Fomepizole	27096	29315	28706	28823	28344	35723	25874	35070	24356	27275	24166	23644	22644	19509	21123	19092	4627	6239	8508	8943	7789	12771	9500	12634	24260	27151	28624	23935	5672	5338	4803	7470	4994	5880	5791	5400	7577	6568	10613	10120	8111	5094	5601	5685	6606	7904	6345
16	84.0452	Hydroxybutynal	21755	20987	24777	20123	20803	22129	20339	20562	17895	17628	16361	14321	15900	14661	23324	21814	2841	2441	5525	4806	6381	4447	6873	5102	18428	22473	18068	17051	2738	2982	4170	2949	2931	3056	2575	2802	3409	2764	4696	4967	3350	4197	2912	3666	3718	3488	3499
17	85.0289	Acetone cyanohydrin	206881	196340	196327	200862	198894	201048	201847	212748	175964	187722	176883	183977	186728	181379	157125	175701	23635	28889	55008	49990	60338	60129	56681	62632	191659	193325	190436	161409	25753	30656	29408	27396	25407	28307	27561	24867	27238	29904	48005	54743	33472	35444	29714	29805	32418	30617	31659
18	88.0402	Succinic aldehyde	1097986	1080491	1079858	1101635	1127827	1141687	1115427	1097427	588124	597096	535495	522263	527882	523641	724753	708792	7058	7437	57417	49789	94203	95947	100644	105124	945154	942030	924621	742601	8470	9178	7254	8345	8508	7860	9018	10416	7237	10422	51599	56339	25686	21516	20286	22421	21848	18896	22301
19	88.9881	Alanine	6532	6172	5270	6160	4873	6129	4062	5580	5416	5498	9015	6206	8317	8026	6112	8430	2318	2199	2558	2546	2427	1726	1802	1824	7126	4621	5844	4288	2553	2018	865	1477	2439	2341	2048	1423	1873	2102	1976	2282	2608	1658	1220	2143	1271	1971	1595
20	89.024	Oxalic acid	3801356	3917923	3934818	3980710	3447174	3537206	3348268	3385789	4858255	4969410	5153018	5220875	4952613	5017757	6034797	6259971	16303	21110	465652	412417	790988	795046	825262	825489	3664382	3797064	3697777	2996388	54869	52643	56330	49759	62639	58199	63648	53765	62680	60242	324861	318967	146208	123301	126935	131933	136250	129890	134146
21	91.0218	Lactate	3517	4274	5996	4030	5815	5494	6705	4770	8456	6672	7452	6342	6086	5873	5920	5751	1367	1651	3921	3645	2560	2785	2286	3069	8564	8108	5844	4055	3523	5285	3034	2407	4646	4182	4186	4707	5188	4581	3369	5093	6308	5126	3424	5610	3388	6270	3146
22	91.0553	Cibulins	3925	5424	4188	5164	3414	5602	2945	4321	4886	4737	5671	5007	4863	5575	5470	6071	3435	2803	3257	3859	4218	2965	3864	3831	4202	4458	3671	4583	3185	2293	4279	3099	4738	3019	3438	3927	4387	2961	3875	3376	4174	3470	3159	5474	2663	3614	3458
23	92.0506	Toluene	4860	5462	6936	4840	5906	6414	5171	5758	4081	5892	6238	5987	4050	5472	4305	5258	2395	2421	3556	2787	8805	10597	9127	11024	6040	5511	6730	6144	2130	2650	1668	2216	2719	2733	3031	2914	3536	2658	2661	2992	1479	2611	1858	3090	2743	3655	2766
24	93.0344	Aniline	158032	168499	169305	175431	164085	178546	202492	206611	80286	86579	80647	76670	80498	78346	83618	81617	84409	79712	89200	87216	524972	509518	522742	500790	161136	169863	164994	140479	92209	93557	95042	93301	94844	93302	96711	90711	93742	99960	103764	98789	103925	105122	95843	94238	99252	103553	95149
25	93.0458	Phenol	86520	91497	84247	85883	69328	71177	95246	93900	45258	48362	42074	40931	37381	32567	80305	83274	15897	18880	22890	20693	40712	46494	44631	47013	76127	79654	76557	60322	105465	99716	110804	120132	136275	121691	134023	122020	124279	124874	125044	120985	114716	114775	123278	109351	125483	127464	124323
26	93.0707	Methylpyrazine	11484	11234	11872	12926	11966	11226	13608	12824	13202	10502	8985	9409	8709	10179	10168	10432	3180	3069	3708	4021	18480	18618	17409	16142	11642	11112	11859	8523	6987	6531	6525	6818	7156	7307	7613	7716	6953	6474	8016	6488	6460	6316	6973	5808	7172	7031	6874
27	94.0299	1-Methyl-1,3-cyclohexadiene	16888	21802	18949	14777	17672	17570	23630	22807	18025	14877	14893	18207	16681	14119	20578	16882	13915	10865	20028	20546	52696	50439	57965	53434	17813	21116	16130	21590	16269	15202	11858	10368	11910	10790	15494	12878	15983	9192	18257	15126	18728	14032	11815	15960	12750	16303	18016
28	94.9805	Hydroxypyridine	113366	117056	123029	119529	121225	118213	124631	114062	118985	117739	125036	124805	113776	111907	120410	107355	111883	124614	115191	115990	71355	78197	80861	74078	121934	122257	120676	111377	112551	114362	110461	117166	124154	119617	117284	116994	121375	117696	118604	125268	117412	118355	119023	116863	118075	112302	121915
29	95.0136	Silicic acid	36878	38275	41310	33510	36241	36059	37691	34856	39563	40144	37581	36619	31694	31273	26544	25757	10473	12724	17057	13607	15677	13902	17405	20122	41901	43745	37834	35105	16259	15912	16938	16007	17592	16112	16134	19132	20400	17836	23054	18696	23336	20902	19651	18685	18054	17411	19360
30	97.0398	Furfural	14644	15505	13621	14315	13324	15383	13330	17279	13759	13226	13081	12417	12447	12850	13070	13619	6754	5596	8964	7876	6796	7221	6556	7594	12690	14173	13782	13403	6648	6828	7286	7200	7424	7398	8367	7570	8208	8200	10075	9849	9389	8654	6260	8055	8013	7656	7553
31	97.066	4-Hydroxymethylpyrazole	14185	12909	15006	16064	11533	13669	12665	12867	13536	13733	12866	13260	12529	12885	10004	11418	7499	8154	10162	7200	10000	7898	7800	8944	13695	13616	11397	12177	7841	8282	7345	8835	7175	9046	8606	10415	8207	9663	10372	11521	7683	9223	8987	8274	9032	10452	10379
32	98.0245	Cyclohexanone	38795	41857	41211	48229	41132	44033	45308	47342	42289	39449	35894	35926	38321	35629	43192	44663	12384	11469	22739	19528	14214	15783	16899	16992	34166	38640	34241	40699	14263	10316	11791	15259	14960	12767	13776	13842	17129	14575	21521	17846	18840	17812	18344	13825	15283	16295	17562
33	99.0094	Succinimide	163346	172946	167038	170872	180414	183284	174230	173484	155991	159693	144085	155128	147409	143934	141682	145912	173077	169759	172072	169311	96297	100194	96707	98473	166322	183904	166438	172992	171647	172546	170233	167351	173554	172692	174683	173874	168340	175215	170904	172363	170327	168187	166468	167546	166663	166416	169243
34	100.04	Succinic anhydride	15975	14577	13205	18036	18647	15189	14979	14331	13051	11939	12815	10341	9388	9841	11602	12664	4344	3844	6368	4555	4251	6382	4200	4030	12170	14585	11395	13376	3516	4345	3370	4995	4596	4105	4251	4434	3838	4759	4556	4919	4190	3746	5276	4120	3466	4794	3403
35	100.076	Homoserine lactone	5458	6034	4443	5188	7390	5902	7843	5997	7159	6886	8294	5760	5360	6237	6064	4786	3740	3184	4394	3654	2764	2376	3277	3623	6966	7200	5837	4805	4044	4715	2415	3634	3003	3665	2533	3399	2862	3524	5188	2854	3078	3222	3924	2852	3219	3795	3659
36	101.06	Pentanamide	44232	44568	49265	53366	34574	35204	35975	38226	41641	37901	36098	33832	36966	38731	34124	36162	18314	19750	23788	21440	18985	21508	20130	20556	33326	36636	36194	38881	20331	22318	22532	23359	24112	18844	24515	24916	24009	21331	26145	26384	23465	20781	22530	23406	20944	23158	21584
37	102.019	Pentanoic acid	12764	12514	14918	13390	13432	12688	14592	14802	11237	12099	9672	10694	10461	11824	11833	13589	14559	14910	14275	15689	11430	9705	10298	11749	13991	12650	12631	13449	14637	15798	14540	14967	13412	14660	13996	13366	12558	13568	15839	15177	13590	13952	14332	13310	15043	14703	13884
38	102.056	Pyruvate oxime	83416	91673	85993	83471	163014	175265	115857	107953	83124	81666	57572	59839	53617	58360	68268	60756	14976	13471	24993	22722	35687	38228	35100	35617	104480	116585	93119	86803	17459	14398	10413	14882	14320	14765	13652	12652	15415	13275	26412	24147	16783	19241	15435	17764	17306	15440	15616
39	103.04	Aminobutanoic acid (ABA)	89351	82414	92800	84424	81890	76688	90522	84071	155737	158231	163981	171242	155071	166397	155170	156495	60125	57536	37565	41895	76580	72622	73814	78034	101765	105904	93821	93762	50887	48289	51255	52428	52070	52656	51253	50038	54147	52214	41014	39741	47837	39214	42363	41276	43510	42753	48891
40	103.058	Hydroxybutanoic acid	15215	15055	19864	13588	19148	15919	15975	17971	17721	15504	17939	16086	14843	16062	16896	17428	18158	16941	12863	12145	10693	10637	10617	11314	17978	16113	15954	13414	14565	14308	15121	15850	16042	15892	15200	16770	16875	15909	12905	12192	12514	13109	16025	13405	13681	13995	13804
41	104.035	1-Pentanethiol	191634	207230	206132	217242	155340	160553	208401	207522	74887	76015	59557	51525	49082	46382	101043	112430	4354	4546	8591	4992	26611	29903	28613	26144	149532	162362	153289	123664	6489	6067	4420	5700	6108	4603	4115	5003	5412	6016	10046	7792	5355	5564	5363	7054	7088	5259	4514
42	105.019	Serine	18039	19567	18771	20461	14030	16609	17376	20242	19665	21773	23494	21014	19991	18960	16051	20850	3662	2349	4247	5959	15039	15830	14341	13972	16409	18381	18749	15515	3577	4074	2889	3333	4158	3073	4473	3317	3785	3526	5262	5984	5442	4371	5906	3319	4741	4984	6724
43	105.038	D-Glyceric acid	9949	13878	13236	10929	10578	10980	11186	11981	5751	8579	5792	6306	4439	5558	6865	8383	2101	2778	5496	1445	3769	3866	4525	3927	10690	9942	9996	8598	2195	3962	2692	2431	3341	2902	2546	2111	2968	3125	3474	3190	2319	2634	2564	3243	2171	2286	1836
44	107.036	3-(Methylthio)-1-propanol	13027	14804	14378	11016	16538	15239	17061	17955	12394	11108	9644	8733	10775	9990	9397	10308	2618	2846	4497	3298	8106	9731	8095	8201	14089	14902	13688	13823	1786	1841	2134	1954	1832	2771	2680	1897	2402	1542	3349	3321	2407	2693	3053	3363	2710	2821	2622
45	107.05	Serine	39888	43321	46043	41645	30160	33835	43641	37117	33314	36167	35298	30769	39485	35210	42257	41611	13667	13666	17640	20344	431749	442043	458840	425779	40404	41317	36641	36105	15885	11015	16408	15480	14212	18657	18974	17654	16293	15747	21956	17336	18707	17421	19869	15307	18207	17962	18013
46	107.087	2,2-Dihydroperoxypropane	5441	7119	6460	5155	5098	5617	6737	6250	4669	5727	6007	7857	6978	6609	5649	7258	1655	1433	2430	1619	9586	9508	9142	10137	5978	5613	5546	5321	1721	1097	1809	1690	1551	1265	1204	1583	1408	1494	2031	1856	1525	1564	1775	1335	1864	2120	1861
47	108.012	Benzyl alcohol	9721	8727	8636	11180	12335	9960	9423	7475	15794	13067	6173	8367	7448	4504	4887	4736	831	1413	2258	1687	1614	2216	2269	3646	7892	8507	11337	5711	783	1762	1365	1067	1856	1300	1085	1392	683	847	1842	1391	1808	976	1203	1688	1238	729	1141
48	108.045	(Z)-1,3-Octadiene	24492	28650	25202	27742	22792	23840	31353	34592	15544	18286	13653	17007	18292	17901	18089	16616	8598	7878	12115	15079	15610	17195	21117	23830	26246	27286	27837	22580	11993	9659	10164	7192	10839	9173	11154	9393	11991	11371	11484	14053	14449	11964	11225	12323	13585	10317	10076
49	109.011	Pentanol	20522	20942	15393	22498	16815	22294	19250	18599	17851	20099	17578	19551	20554	19029	18353	19672	23207	24612	33433	33798	19234	18244	19064	21154	18731	20472	17341	26156	27263	21141	20584	22759	24387	25502	19573	29264	27730	23824	29183	32071	29968	29649	27494	26433	26722	28194	26865
50	109.029	Hypotaurine	51608	55097	55858	57448	62037	61463	57006	68244	16352	18358	14163	14578	18329	13194	17914	18783	25644	25368	30811	29306	151449	149840	146889	142759	46014	52084	47990	38915	22350	24929	23188	25905	22507	25272	22339	24026	24994	24315	30404	27860	28759	27104	23907	27774	28891	24534	24377
51	109.04	Aminophenol	36344	33259	35909	35852	30501	31745	36245	38109	20659	16686	16496	17405	13226	15304	25109	28447	3870	4547	8572	8475	17235	16143	17487	17488	27768	31678	25641	26290	3542	5212	5274	5467	5236	5403	4283	5472	4181	6513	6940	6714	6475	7567	7677	7667	6154	6347	5205
52	109.066	2-Vinylthiophene	6831	8474	9089	8310	7912	8413	8261	8489	7533	6922	7409	7698	6347	6977	7737	7297	6007	7320	6652	5514	6063	6016	7274	8071	7196	6893	6234	6199	5860	5706	6081	6559	7347	7535	7118	5266	7087	7969	9071	7570	5176	7019	6496	5427	8279	6409	5320
53	110.025	Catechol	20265	18591	21919	19761	41585	42981	28596	24757	17778	17434	13025	12100	11258	14506	16848	19206	8712	8500	12543	12487	11427	12669	10812	13809	24596	26982	28374	25261	9188	8034	9126	8010	8276	7472	7946	9033	8299	9647	10329	11984	11999	10205	11144	7683	9864	9795	10777
54	110.062	N-Acetylimidazole	4144	5151	4525	5085	5319	5651	4904	5039	4250	4426	3412	3334	4583	3063	4496	3930	2363	2361	3856	2979	4359	4334	3734	2915	3714	3712	4562	4444	2361	3047	3994	2399	3546	2629	2256	3325	2561	3461	4249	3587	3093	2950	3714	2819	3434	2999	2917
55	110.072	2,2-Dihydroperoxypropane	37637	44986	37302	37193	28636	32117	42176	41562	14524	16090	15598	13442	12722	11979	30986	38425	1644	1689	3776	4274	11040	10207	10558	12671	28466	32305	27680	25627	1571	1998	2032	2648	2233	1584	1868	2077	1722	1808	4392	3237	2148	2241	1775	1909	1309	2624	2485
56	110.984	2,3,5-Trimethylfuran	9893	7626	9858	8772	8297	6532	7955	7361	6728	7817	7433	8077	8020	8995	8786	8295	8895	6571	8960	7595	7288	7493	5913	7788	9332	7457	8800	7047	8898	6449	8190	9164	8095	8922	8448	7354	7268	6246	9365	8804	7395	6109	6199	6729	7188	7086	8706
57	111.008	Butanediol	479417	498640	486636	510347	502644	508827	525711	533609	439142	466292	447086	445115	466813	457504	501117	534771	67300	68709	188102	182973	103849	120687	118362	117915	450944	470895	457324	396967	71845	74914	66367	62840	67167	75937	69984	72452	64322	61728	152109	153129	89151	91800	74418	86288	81274	84132	77148
58	111.046	Pyrrole-2-carboxylic acid	20987	25608	25266	23417	20062	20976	24132	20894	20512	18855	21357	19906	22103	22775	21472	22614	16653	19171	20215	21793	12669	12201	10913	14945	19932	21712	21391	22642	16301	19188	19502	20440	21433	18399	21210	19257	28114	19226	19909	22933	23127	18626	20425	19869	23282	20629	19307
59	112.041	N-Acetyl-2,3-dihydro-1H-pyrrole	16905	19954	18813	17652	22846	25047	18898	21214	17570	19340	15797	16194	14467	16160	16015	23330	3359	2577	4878	7183	7323	6090	7942	8789	17348	17539	19212	16755	4544	2602	3870	2625	4043	3724	3306	3539	3308	2504	6222	5463	3529	4362	3920	5023	4016	2839	2883
60	112.052	Histamine	76917	71954	73914	69276	78646	76474	69094	74205	72541	86724	77662	80219	79185	81735	82544	73795	6179	5505	24985	22693	223374	224953	219142	230717	73127	74307	85614	74878	12569	16040	9615	8874	16036	16251	13930	11368	12427	12685	29212	26725	23199	21895	21053	20409	19338	15839	17180
61	112.076	Methylphosphate	4610	4038	5196	5154	5395	5218	4449	4585	4198	4638	4360	5587	5175	5429	5144	5831	1044	820	2291	1907	6789	6762	6429	7652	4682	4139	5483	4236	925	1188	1251	600	1691	1297	857	1140	2900	2253	1904	2297	1492	2267	2254	1161	1330	1465	1527
62	113.025	Furoic acid	258619	246327	237392	246933	239135	251513	253679	245921	245773	248465	236178	227241	228920	234900	171371	178054	32571	28491	43316	47326	97212	98187	97213	99100	243762	251727	237496	211833	28036	29802	31095	31990	28792	35045	33176	30734	32889	31490	43151	46563	42036	37765	35575	37336	37173	36851	36562
63	113.061	C6:2	14199	15300	16061	16349	14317	17264	14271	14129	11657	12259	10760	13917	11611	14709	10385	12798	6677	5556	7463	8074	11123	11948	10786	12678	10863	15075	12462	13039	8024	6151	6106	9064	6144	4270	6054	6831	6679	6906	11973	10476	9105	9007	7898	6459	7206	9552	6924
64	113.073	Glycerol	9734	7831	8104	8839	9028	9865	8955	8769	8762	7006	7654	7546	7281	7809	6444	6553	2851	1611	3045	3534	4227	4806	4441	5387	9366	10836	7512	6759	2063	3216	2451	2511	2149	1451	2437	2282	2259	2549	3417	3642	3490	3481	2529	3162	2660	2567	1985
65	113.097	Pyrroline carboxylic acid	8126	6141	7910	6699	4821	6568	7325	4838	6516	7259	5276	8133	5174	5568	6125	7659	1787	2944	3245	2749	3667	3858	4490	4121	5951	6234	5002	5267	3107	3114	2481	2778	3310	2407	2546	3030	2688	2515	2790	3820	3122	2231	4058	3868	2611	3244	2880
66	114.056	Creatinine	1056130	1055382	1042099	1069603	928475	927320	1039708	1061052	815471	804116	754641	768021	504652	515419	810790	850183	5918	5172	120696	110149	287402	288449	294003	288126	912837	920379	867711	783412	16707	16645	14359	16603	17076	12922	17460	13351	16413	11000	119578	113166	48789	49269	44411	47915	46012	45204	43440
67	115.004	Caprolactam	307515	312576	289460	298564	642676	638853	402520	418988	276520	282851	211401	213861	204513	192787	239651	238578	5109	6558	31076	28375	6931	6247	9055	9492	379643	389637	406325	310237	11295	10478	8753	8113	7634	9086	8435	8216	11071	9488	35985	36974	9780	13490	13584	10577	11093	11004	13589
68	115.04	2-Hydroxy-2,4-pentadienoic acid	90020	90385	84754	95476	69920	71086	75190	76501	105233	96048	107702	122482	111390	105139	101174	99002	10637	10434	19668	17219	16815	14616	16685	19339	76873	86323	79803	68303	12659	12211	14714	13745	12304	15452	15010	14878	15550	17191	19930	20446	14796	17138	18627	16141	16324	15446	13104
69	115.077	Delta-Hexanolactone	34762	30243	35459	36336	24071	25580	28952	34076	29900	29142	26230	28443	30938	35164	32512	30316	13472	11740	14751	10887	12082	14484	10821	12146	23877	32069	31948	27234	16135	19313	22782	22403	23075	21785	22823	20358	25338	16385	24255	19643	21402	19791	21078	19899	19315	24568	23811
70	116.035	Nitrosopiperidine	66598	74674	64079	68581	66652	61578	70161	63363	66292	65431	56694	60404	64577	60455	82158	81627	1011	1888	4141	5532	9238	11563	10880	10120	62797	61905	72798	51020	3549	2843	2123	2816	1647	1858	3021	2274	1659	2218	3939	3566	3663	2456	2297	2458	3744	3254	2884
71	116.05	Heptanone	70728	71726	75678	70654	62541	69689	78159	69084	53273	42361	43713	40527	46033	34929	71060	72228	910	2576	5949	5713	78305	79004	72516	69416	65118	66902	61609	46298	2562	3084	2231	2876	3715	2210	2983	2952	3309	3187	5695	6686	4150	3066	4826	3445	3365	3409	2823
72	116.071	Proline	932350	960880	918867	992620	701661	739874	989693	995105	557824	553981	552540	557085	480877	478033	975134	1016651	4967	6374	110400	97502	379624	371056	373999	390066	749644	771057	755714	675962	17199	16731	15468	13961	18628	12970	12623	13601	13270	13477	87052	93856	48153	45504	43667	40641	39590	38825	36037
73	117.019	Fumarate	78183	86029	88172	86997	129426	123317	90014	88257	85264	96301	79705	86880	67251	66080	89791	90748	10976	11132	25670	24049	14728	17048	15796	19277	85200	90673	82988	87032	12881	12948	15492	14677	13032	12857	13951	15756	15707	14171	29375	27261	16515	18256	18499	15292	19898	16641	18834
74	117.056	Ketovaline	69343	63886	66954	70439	57146	57863	62121	58593	111290	107279	110420	121623	111712	113790	115167	118593	16859	19072	23641	23542	63293	66406	62037	69156	69724	70710	71072	58019	18228	14006	19815	18803	19453	20211	22296	18034	19221	20702	11262	21030	17601	19301	19276	16793	20206	19695	21052
75	117.075	Hexanoic acid	64901	69571	65065	71219	49338	54259	66649	76181	43982	45127	43072	44167	40580	41832	71555	68974	9042	9186	14141	15434	29451	32270	27615	30565	60204	55666	60593	50648	9182	9595	8968	10063	9816	10063	9589	9900	10019	9819	13450	14124	11046	10970	12469	10730	9861	10342	10391
76	118.029	Aspartate semialdehyde	5244	7222	7903	10678	8468	10532	5950	7402	7656	7280	8181	7132	6399	5981	7914	6814	4940	5235	6381	4981	9295	9648	11212	10388	7062	6792	7817	7921	4285	5679	5559	6113	6823	4869	6983	5221	5714	5607	7720	4626	5704	6290	8072	5107	6849	6407	5528
77	118.051	Indole	535503	554175	523672	516576	462269	462661	528080	522218	444700	437469	349741	368654	243784	248171	428661	425842	21079	21676	31127	34159	59326	56352	58963	62793	434739	450757	434775	379536	28031	24308	22568	26913	20282	22295	24013	25221	24476	25709	36470	32965	23255	24654	28670	24415	25390	26665	23305
78	119.036	Valine; Betaine	1465818	1480194	1427610	1470321	1307255	1357714	1405391	1399793	1419180	1425651	1399154	1409142	1411771	1424116	1349646	1415412	1899513	1853749	1897436	1915898	8442516	8518661	8376987	8558640	1468427	1489527	1511504	1601100	2107604	2050300	2110724	2064281	2090334	2007446	2082394	2033595	2063351	2027829	2135717	2132753	2138355	2017552	2078927	2052143	2095907	2057645	2072558
79	120.012	Succinate	17073	16813	18040	16064	16451	16375	17305	14745	15936	12804	12656	10290	9673	10983	14826	13545	2149	2183	3025	4738	7196	7386	6079	6344	12677	16357	17410	13425	2561	2669	2591	1428	2926	1718	2413	2127	1982	1677	3074	4414	2016	2849	2328	2615	3901	2411	1975
80	120.996	xI-Dihydro-2-methyl-3(2H)-thiophenone	9900	8756	7512	8743	8836	6244	10626	8499	8781	9554	11097	11419	9616	8692	7620	9282	3347	2763	4383	3097	8466	7241	5787	6831	9247	7902	7738	7649	3818	4729	4856	6317	5110	2452	5323	5559	5402	3839	3806	4896	2707	3768	4599	4663	4318	2364	4550
81	121.029	5-Hydroxypentanoic acid	245826	255831	272142	277963	151664	138224	265791	280096	212894	226837	191647	181868	264942	264174	247121	251543	57960	61490	94756	89483	55856	55535	64823	57206	208845	229469	220003	200439	70192	68625	67078	67822	72366	72133	80289	71322	73652	69231	90227	91702	79434	73023	80336	79346	78180	74553	74068
82	121.041	Diisopropyl sulfide	18460	18932	19651	18173	15922	13747	17394	23373	15676	15127	15848	15404	17731	17720	17808	21406	8391	8581	9968	10222	20596	19641	22801	21780	16430	19634	17913	18772	7776	9936	9635	9523	8573	10243	10862	11120	8925	9129	10737	10667	9449	9060	9946	9817	9312	9421	11525
83	121.066	Valine; Betaine	7732	8820	10204	8854	8705	6812	9641	9297	10174	8397	7387	7641	7678	8044	9779	9141	8040	6970	10440	9414	11733	9116	11558	11382	8345	7960	7958	7061	6907	6938	5791	8602	11338	6718	6082	7283	7390	8529	8749	8738	8424	7298	9916	9762	9726	7738	5387
84	122.025	1,2-Diacylglycerol-LD-PI-pool	21703	20213	18100	20675	18152	19150	19355	23056	24791	26013	24968	21709	22729	23311	21708	24604	6958	6535	12359	10911	5716	8139	10964	6954	18388	20838	20305	16088	6832	8208	8540	8247	8252	5087	8641	6981	5950	7679	9647	11686	8815	9320	12196	8453	9849	9365	10017
85	122.061	Threonine	12188	13161	12746	10075	11662	14286	15075	12822	8268	9467	9497	8409	8387	6606	8875	9761	9238	8150	10483	9259	7205	6693	7191	8994	9422	14764	9479	12987	9870	12877	11256	10806	10875	8768	9433	11045	7562	10066	10002	9727	9107	9391	8577	8570	10343	10097	13408
86	124.007	Purine	2494944	2509009	2556564	2548428	5478098	5579241	3630994	3706522	1893751	1931083	1375166	1424095	1141059	1153368	1055235	1062720	28951	28606	72583	66927	109104	108863	109415	105072	3292107	3322116	3235791	2688686	28677	29527	30613	29699	27302	28723	29079	28414	27664	29703	102493	107643	39960	39073	40147	41456	47719	43406	51958
87	124.089	Cys	11689	10383	11214	10636	25046	23292	13913	15278	7519	8350	8726	8496	7039	8807	7144	6920	13087	13219	10602	10866	5756	6598	5716	6140	14038	13258	14153	11892	12597	12602	12115	10600	12568	12380	12126	13407	10646	13240	10045	10653	10589	11028	10625	11503	12907	10803	10033
88	124.991	3-Mercaptolactate	168091	170168	178398	180026	163350	158713	170484	170351	177414	173971	153818	154936	167315	158684	199592	179371	32623	34895	25799	28752	49745	53414	54522	55459	159230	160536	160708	131863	29754	31494	31849	28948	32563	32242	32797	32878	31556	33693	30214	28774	30541	29096	28978	28367	28665	28809	31089
89	125.025	1,3-Dithiane	100778	102000	93206	96164	102555	102928	95084	106630	73546	73807	63562	66049	62240	62781	55180	59646	54096	55791	58003	54333	54311	56746	54239	54520	93381	93296	87779	86390	46048	49543	53192	53624	58580	54914	52127	56183	52091	55405	59383	60346	51498	52220	53044	53676	53893	51042	54142
90	125.061	Benzoate	13133	16101	14478	15539	17178	17710	16327	16322	13406	14698	14771	14707	11561	15116	13805	14999	15177	13707	14669	14922	12206	12267	12069	11544	15316	16000	14682	14451	14613	12684	15152	13964	17821	18147	15174	15627	17041	13990	16641	16681	16004	17982	13816	15144	15287	18221	18740
91	126.906	Nicotinamide	172528	170374	175262	168326	164287	169088	137590	146471	27747	31216	34844	36467	36801	31938	26138	26374	7275	7009	11766	9573	15305	17309	13283	20371	119371	117811	118041	92228	9154	9372	10801	8953	9647	8975	10741	8317	10506	11043	15843	16304	11356	10531	12031	9720	10541	10033	9924
92	127.005	Tetrose	20541	25069	19525	20580	28954	28882	23113	25936	18451	17499	15953	15498	16510	16745	15672	12671	9870	7462	11656	10446	8578	7121	6863	8265	21544	20615	24302	21811	10820	9824	9103	8284	8169	9413	10212	10848	8437	11067	11680	14211	10254	10478	12741	13857	9544	10530	11751
93	127.04	N-Formiminoglycine	17075	19489	20001	21919	18898	17708	18226	22938	21102	20977	17978	14803	17817	17565	16738	15847	19478	22443	18566	22265	14207	10282	13455	14848	18457	19318	19955	17582	15169	18551	19871	21600	19029	19686	17745	18428	17663	21777	21917	22790	20670	20353	17926	20532	19581	24053	20589
94	128.009	Phenylethyl alcohol	7477	4349	4211	5903	5359	7601	5584	5356	5982	3785	3478	5693	4428	4424	3477	3850	2318	2172	2436	4066	1661	2909	2142	2089	5310	5826	5471	4882	2236	2485	2097	2000	2194	1657	2340	2729	2005	1505	2627	2059	2532	3138	2363	1450	1714	1780	2470
95	128.035	Nicotinate	927369	939823	927916	924869	928349	937550	909328	911625	757842	771349	638629	661728	457616	467830	626142	639562	33267	36203	74037	68178	189332	195559	206284	200895	781446	824569	755964	710056	55551	56378	62431	59939	74011	57781	69768	58800	70755	56752	119084	115208	83737	76832	75641	71220	70991	64351	73637
96	128.984	Anisidine	8999	10587	8843	10109	8305	7179	7453	5774	11054	10285	11348	13882	10406	11583	13013	10536	3159	2948	3713	1955	2976	2022	2639	2120	8303	7905	10279	6061	2881	2996	3603	3969	3036	2081	2490	3607	2522	2415	3532	2402	3204	2456	3119	2789	4095	3077	2749
97	129.019	Taurine	117734	128209	113002	132792	124056	128972	118583	128971	103153	111768	105043	104434	102729	108501	117106	132598	9096	14620	35954	33844	25982	24822	29163	27154	120378	118542	111379	98705	14261	16100	10781	14237	14499	13576	15047	10349	15464	13210	26214	35182	19926	14989	19793	17300	16663	14453	18629
98	130.015	1-Methylhistamine	8530	12664	11964	9654	9429	9641	9674	11226	11183	8487	10720	11160	10252	9715	12136	11446	10329	11714	11900	13096	10607	8990	10058	10016	8487	10076	8743	12483	10104	12180	10709	10139	7102	11784	7174	9882	9603	10813	14198	15139	13986	12566	11464	11212	10725	8458	8947
99	130.051	2-Hydroxyethanesulfonate	241427	229951	247946	247443	280564	287516	236608	242864	229466	241680	217844	207639	184683	196761	276589	282005	2598	3245	24747	23160	31026	29339	35482	33641	233740	244277	228309	196414	4095	4946	4030	3116	3445	3353	3869	3703	3581	3837	17403	20745	7339	6272	7802	8545	7733	8962	6533
100	130.062	Dimercaprol	77392	73907	80585	88808	81464	88072	72757	69969	77911	78047	72898	73491	69445	70709	78200	78877	2591	2446	6701	6149	25357	23971	22614	22880	82047	71178	76873	68202	2632	2390	2384	2366	2935	1820	3433	3313	2990	3296	4047	4532	4307	2988	3372	4158	2525	3201	3116
101	130.087	Pyrogallic acid	2336001	2325448	2307200	2393309	1640105	1693628	2405824	2479691	1209892	1238225	1229272	1244038	1024720	1021830	2003223	2044504	13945	13622	232719	209233	698867	721848	715528	724747	1854083	1866083	1850745	1569446	26939	28193	31703	25646	34364	25083	29799	24749	34444	26458	191583	196471	95223	85016	87302	81234	82293	80003	78865
102	131.036	D-Glyceric acid	55711	54295	57706	64025	55286	50693	51875	52184	48108	50254	47249	55268	54014	47858	53145	55863	9997	9697	20526	19286	15604	16460	19408	20039	51712	52625	56813	44272	12318	10195	10954	14809	11926	14437	10555	11315	13067	10242	19484	23234	13841	16353	14494	14207	14676	11816	14112
103	131.046	4-Methyl-5-vinylthiazole	145904	140524	142585	151311	129406	120032	151535	150237	69566	70114	53068	55518	38389	40353	90110	93572	4052	5286	10771	11438	19834	17120	22241	17162	112652	117014	112374	96612	5213	5936	6314	6822	5759	5330	7251	6321	5279	6242	12907	10478	7927	6051	8697	6168	7208	6157	6378
104	131.071	Toluene-cis-dihydrodiol	60173	57982	66838	65825	49594	50880	55304	56831	73158	66858	69789	72091	70025	63361	87959	86333	6670	5427	9596	10877	15470	16369	20303	16706	54175	54790	55103	50370	9511	5393	8564	7893	6111	8990	8750	6516	9378	6105	13304	9450	10816	7897	7285	9345	8785	9381	8990
105	131.083	I(-)	976644	995796	993547	966986	819410	864183	984847	1022818	412578	416119	380602	360433	217105	236083	610807	608602	8634	12721	85185	97707	198562	206858	205924	201573	744606	749543	738020	653848	31038	43626	23376	29895	24876	28246	25434	27112	22181	26816	109860	123475	56004	64560	47328	52192	43145	55247	41532
106	132.03	5-Hydroxy-2-furoic acid	29825	32255	38199	30128	61516	51888	37139	34949	20640	21201	16918	14511	16574	15712	17505	17414	5911	5390	12046	11334	7979	7926	8528	8603	34342	36863	35519	26092	7932	7347	6927	7343	7680	6871	9165	6308	5977	7176	10646	10216	8965	10531	8023	8183	9414	8117	7639
107	132.066	2-Acetylthiazole	23333	22598	17234	24115	21980	20154	19508	22059	8568	7816	8535	8310	7828	9208	9681	9705	8272	6619	6776	6755	9741	6627	7879	7419	17151	18431	15734	15080	4034	5319	5345	5193	6334	5817	5393	6325	5240	7492	7048	5914	8523	7860	7323	5103	5024	7799	5522
108	133.014	Bis(methylthio)methane	180378	176694	180815	183691	293878	290087	197270	199299	183607	193200	154329	151079	120099	123576	177924	191262	30785	35338	69974	64271	33934	35875	28429	36804	194941	200003	188654	165544	36527	36053	27538	28814	33902	31126	38116	35597	34743	34725	65532	68301	43784	42703	43448	43023	41262	40434	40006
109	133.051	Dihydro-4,4-dimethyl-2,3-furandione	62220	77912	68794	69558	54985	56557	61570	59711	30771	27137	23108	24558	26175	26657	33204	35879	7876	7696	10450	11406	27831	23381	26826	28887	54198	54773	50063	49400	9474	9110	8671	9616	9783	11035	10203	10006	8096	7471	12242	11624	11899	9678	10960	10635	11865	9690	9516
110	133.066	2-Ethyl-4-methylthiazole	11824	14258	14752	17268	15581	14791	17073	19652	10226	13021	13176	10839	9059	9782	12503	12211	11726	10229	11562	10019	19633	19689	19214	22383	15780	16389	12735	13155	12515	13246	12617	11606	12757	11902	11798	12629	13301	10641	12656	14785	12093	13755	11237	14579	12308	12454	13396
111	134.047	Cyanuric acid	172213	175890	123229	133017	230596	266689	206712	220187	109386	113098	57029	57106	52120	58585	54962	52902	9698	8067	33663	25064	18975	12726	19275	20436	156140	165017	164582	148301	9260	10034	10283	10592	13338	12150	11622	12025	13041	9343	38588	39397	32920	24848	21925	20332	27182	18572	22950
112	135.03	Oxoproline	442470	469336	455159	459570	446198	457163	403868	418097	448626	443934	372443	401377	404757	410933	465162	501479	6040	6295	28225	27014	95743	96467	101624	92854	405421	422925	407643	360462	7144	6474	7172	5540	7720	5850	5634	6094	5161	4931	30058	27995	9629	8849	11956	11417	12618	9366	12580
113	135.045	2-Thiophenemethanethiol	71118	74595	67681	68907	67354	65442	72609	73455	68991	65878	65457	68382	64742	61476	80674	79570	69009	56569	77742	71952	79795	76901	85396	77776	75017	75935	69239	67568	67619	69317	75262	72198	75077	72254	77715	77442	79671	76519	84242	74598	86584	85848	100790	88623	95447	88477	101925
114	137.024	S-Methyl methanesulfinothioate	726157	718143	869637	887767	547449	551902	607767	614125	903937	928358	1027519	1005055	829705	815062	1025905	1041571	65914	60035	100046	89021	363473	387308	367691	351146	659400	669737	658605	517897	79601	76637	79436	78605	80430	84862	86358	75986	87377	74029	100942	107025	85503	91797	79264	83348	89345	88691	131849
115	137.036	Itaconate	67013	64198	71013	69547	48825	51983	59250	60523	67178	68390	76346	75321	58275	57937	93890	88870	25039	22878	26713	19828	31654	37708	36894	34485	61810	60029	63771	50748	89209	88497	101109	101808	110660	100004	115714	109981	100646	103567	105395	92586	104773	103212	106535	97666	103433	99315	110926
116	137.097	Goitrin	10106	9045	10955	11678	7642	9247	7020	9343	8432	9399	9910	11813	8336	7840	8771	11001	3640	3389	5224	5762	5237	6424	5414	5980	8161	8903	8733	7410	3746	4960	6347	4169	6826	6349	6444	6565	5342	6103	5329	7854	5904	6733	6436	4980	4642	6247	6147
117	138.02	2-Oxosuccinamate	37852	38568	41405	39624	33162	33752	34371	36199	32017	30173	31137	30675	34201	32612	31731	31840	25229	21085	26598	25560	20189	23077	24908	20422	34256	31939	33516	31741	24263	25801	29714	26210	27900	24554	27847	25835	29419	25893	28405	28267	30773	30130	28527	24511	28600	28933	26438
118	138.039	5-Aminolevulinic acid	7903	7859	7853	7329	7959	5018	7550	8135	6587	7794	7651	6639	6835	6261	7403	11109	3723	2999	3784	4968	4146	5471	6417	27758	8675	5146	6801	5849	9038	10371	12231	8587	10387	8765	11157	10601	10128	9556	10246	8040	8221	11394	12766	10519	9777	9305	9893
119	138.056	Isoamyl isothiocyanate	37102	43300	34908	45881	32887	31813	52821	48528	21522	24517	26380	21822	31504	29294	23713	24770	2900	3104	8576	7910	16933	17605	17121	18974	45060	39649	37578	31192	5635	5231	5912	5988	5251	4010	4463	5659	5044	5222	9968	8474	6252	6759	6360	5905	7492	5829	3218
120	139.023	Creatine	181335	173411	177376	179296	180188	173925	169391	174359	173462	170624	169385	183856	177518	169765	187303	177967	237213	242392	239070	250449	140793	142167	136539	151123	167703	181521	174512	199579	238793	240422	247446	238108	239901	252937	245199	245192	246495	239913	249169	243862	239484	253293	232151	236114	237794	226917	248439
121	139.04	(Iso)Leucine	30725	29966	29864	30030	35863	34517	34622	34503	30514	31639	30855	28281	29480	27891	31217	32183	27307	25555	32408	29558	23308	25544	25765	26908	31216	29477	33326	30431	25368	26153	24879	26231	27130	29162	28600	26016	26286	28019	29719	30664	28493	27259	23903	25815	29945	28235	28312
122	139.113	Glutarate	5784	5029	6697	8614	5838	7710	5269	6597	10166	6526	8035	5407	8058	7000	6872	6430	2797	3495	3375	3343	5292	5298	6052	3504	7076	5856	6512	4675	3548	3495	3180	4177	4833	4354	4649	3141	3597	5508	3556	5062	3972	4845	4395	4226	5327	3661	3682
123	139.976	Asparagine	12490	16579	14153	17117	16624	17014	16089	21722	17319	18412	15021	15176	13955	20294	14359	17520	22770	19818	28913	27274	20864	27142	18884	27168	17367	20955	15737	20463	18907	15640	16977	19998	18560	20825	21994	19896	19310	18808	23784	26955	21483	23617	21581	20978	25992	19917	22460
124	139.995	D-2-Hydroxyisocaproate	7824	7036	6048	8342	6469	8270	9001	7574	8036	7758	7734	9886	6988	6470	8753	10177	9187	12465	11055	11197	8808	7514	7044	7811	9295	10484	6056	9482	9148	11115	10632	10600	9681	9302	10367	9086	9923	9831	12462	9850	9725	11459	10718	11888	13497	10662	10162
125	140.011	(±)-2-Propylthiazolidine	48571	58848	55387	54476	107175	115902	72421	73749	55974	53367	39944	41946	38426	37960	40588	39794	14140	14309	21509	25214	22452	22522	19570	20865	57815	69154	65119	63908	15228	16324	17347	15940	15131	15521	17435	15315	15287	22342	25177	24045	17608	17565	16934	18791	18900	18157	15410
126	140.072	Ornithine	4838	5439	4897	6865	7440	7307	6032	7601	7137	6240	6594	6084	6545	4491	7296	7512	3378	2953	2102	2374	3865	3628	3016	3051	5680	6868	4630	5827	2843	2995	2658	3230	3276	3086	3347	2494	2818	2937	3995	3657	4299	3468	3892	4171	3203	3628	3799
127	141.003	Aspartate	36139	37314	32757	31698	38795	47362	37595	41241	40768	37178	37512	34032	31513	35166	38026	39904	34775	34687	37669	38105	24345	25655	25978	30818	39176	44955	35247	39256	32155	29593	32757	31530	34450	30941	30971	35707	29522	34534	37002	35114	37591	39219	33401	33053	33466	30878	33782
128	141.019	Hydroxy-valine	42346	44385	43774	45966	40782	42484	49010	47739	38055	33211	32025	36300	36474	33647	31081	28501	24694	20241	27605	31719	20564	19258	20504	21126	41443	43178	39127	38365	24455	22857	22919	23970	25229	26622	29064	27563	27078	28161	29377	28691	27480	27777	27029	23590	26953	23071	28472
129	141.056	(±)-2-Propylthiazolidine	8818	9308	9009	9785	8037	7664	8105	7427	8181	6538	7264	8226	7670	5219	7189	10212	5477	7018	7346	8244	5813	6625	8136	5726	7721	6268	8064	9956	7064	8524	8948	7179	7651	9729	9621	8679	8625	8447	10564	8456	8931	8944	6802	8925	7495	9146	7007
130	141.091	Malate	12519	13456	15201	13572	11217	12560	12517	13495	14348	12839	15201	13702	12501	15030	12060	10779	5739	6274	6649	6027	10330	8736	11031	10711	14446	14930	14242	14253	7176	7599	8393	6725	7973	9382	8748	7224	8445	9754	7698	7754	6089	9088	6571	6647	8367	8884	8157
131	142.051	3,3-Dimethyl-1,2-dithiolane	18615	18216	19739	18571	19015	20335	20097	19486	25631	26041	23323	19793	21179	19894	32244	39952	2052	2767	4371	3746	5856	5943	8334	6074	19967	18201	19799	16881	2692	2825	3593	2753	3494	4390	3071	2068	2885	3657	4229	5829	4059	5497	3451	3323	3306	2951	4978
132	142.067	Deoxyribose	23733	24058	25847	23189	26624	22010	29377	28441	16575	20006	17971	17963	18999	19886	27185	25682	2024	1594	2877	3726	45945	47716	44851	44462	24838	23472	22570	21020	1319	1935	2361	2359	2455	1866	1798	2830	2297	980	3156	4571	2069	4365	3554	2102	3184	2039	3160
133	142.088	4-Mercapto-4-methyl-2-pentanone	5757	5639	5382	6375	5450	6047	6168	5746	5908	6664	5180	5374	5727	6483	5870	6391	1417	1708	2377	1897	4662	5545	6497	5063	5973	5433	6871	5584	1013	2425	1807	2249	1735	1845	2271	3997	2690	2030	1664	2119	1827	2682	1320	2038	3552	1775	2271
134	142.999	Asparagine	255971	256924	264587	284790	315951	342972	236003	240280	233196	227266	173197	182478	157645	164328	189660	198198	5820	4699	14119	15535	4247	6891	6306	5396	287830	298600	258789	244628	3791	4543	3422	4914	4023	2792	6360	5716	5226	4961	16967	22171	4940	6420	5888	3175	5228	5993	7169
135	143.035	Indan-1-ol	82907	79286	82345	82292	68421	74478	76799	74702	72673	74242	69290	68972	71916	75959	59220	57807	11121	9160	20524	17181	22350	26396	29250	28234	73020	72138	74848	61312	11239	10759	12990	14096	10458	9431	11488	11361	12932	10930	19763	16005	12585	13812	13260	10844	16059	15427	12642
136	143.108	Delta-Hexanolactone	154939	165679	157015	149398	88596	91444	163332	165614	167511	180893	144771	144243	184838	179678	165748	164047	23850	20979	31469	26944	62188	55946	68625	58235	154504	158338	135350	119061	49093	47842	52828	44744	59298	49205	54306	52170	56344	47860	57271	59100	58687	50485	55835	50078	60034	56535	60090
137	144.046	Adenine	41198	46381	49837	46932	48451	48576	57279	57477	39874	42704	48488	45624	42784	47810	61971	58061	6151	6894	12678	10491	25540	31747	27712	33829	35891	41078	45129	34905	6755	8714	9429	7054	6965	8738	7987	7514	8075	7860	15956	14276	13014	10150	15227	12731	9959	8761	11158
138	144.067	Threonate	35009	38549	38515	40798	45107	44520	42370	42432	43368	41100	39882	46683	37522	34266	43045	46495	3711	3092	10240	9508	11853	13797	11473	13865	32978	37189	39332	30281	5442	4163	4452	4079	4212	3993	4360	5070	5654	3810	7148	9522	8197	6863	5185	4577	6030	4568	4379
139	145.014	1-Pentanesulfenothioic acid	63208	59918	64349	62353	65941	70608	61116	62018	53796	48047	59111	58872	51873	58281	56624	56279	5254	5728	10946	13809	7326	7346	5324	6827	62744	64624	60834	50437	4831	6378	5994	7864	4959	5042	5636	5618	6436	6301	13211	11353	7642	8083	7245	6881	7001	7407	6946
140	145.062	Hypoxanthine	2291459	2297817	2277369	2298295	1932027	1991677	2243543	2295880	1024151	1050223	824663	822387	663807	648378	1890971	1881263	9439	6411	115979	104374	554170	548135	522090	540121	1780807	1798110	1769640	1484121	17205	18239	21467	19896	22631	17279	24925	17209	26212	17992	110335	123883	41257	41703	46969	34944	39202	35158	46639
141	145.098	S,S-Dimethyl-beta-propiothetin	4875234	4978760	4921572	5045996	4234878	4364106	4963824	5079667	2624438	2650905	2182150	2234434	1444741	1461896	4314392	4311833	10813	15698	622221	767818	285118	277286	311052	306229	3927933	4002317	3755776	3357015	45891	81774	31105	44230	30935	33190	28636	35936	26302	36497	534123	650191	184332	280438	157996	217240	143553	197655	164100
142	146.024	Phenyl acetate	28857	29111	27723	26683	32282	27075	26944	30043	18798	21077	17757	21350	18422	20083	26658	24809	16369	14841	19027	21206	18313	20201	14640	20055	24832	28456	24798	26950	15484	15726	19959	17956	17101	15437	17558	17956	16029	15916	21670	14518	20628	18266	19885	20585	15837	17725	15836
143	146.046	4-Hydroxybenzoate	288808	294901	295577	293339	559831	590734	347979	352394	263509	283869	176665	170485	145256	156400	200968	210719	4071	3228	32023	24866	56725	57032	59679	58863	349417	334940	339262	272843	5749	7447	6831	6124	8537	8443	5622	6578	8366	6552	31547	34839	16328	14668	14421	11955	15519	13526	13315
144	146.06	Urocanate	90200	92048	88457	95381	85539	92997	85555	94282	51092	54175	43369	43154	31669	37744	81420	78126	2668	2388	8361	6267	17825	25217	20992	22585	74630	77680	78246	63592	5474	4148	4568	2737	3939	3588	4894	3748	3340	3473	7114	8514	5265	4093	4030	4158	5291	4458	4977
145	146.083	Isophorone	796919	797753	771537	776355	728028	735399	797732	776210	313358	315577	249403	263019	276850	276099	355286	328835	1990	1994	10430	9188	24024	24216	27236	26051	648377	645105	624507	468639	1940	2968	2913	2242	3689	1999	2523	2250	2932	4697	12367	13410	5678	4658	5138	5163	3492	5404	5900
146	147.086	4-Nitrophenol	64522	64008	70140	69690	64179	61240	64792	66407	31076	34335	28079	27581	28249	28493	35697	33848	3160	2411	3643	3442	7775	9786	9121	8695	51837	55799	54411	40969	3136	2218	2359	3352	3490	3893	3344	4127	7419	3082	6089	4174	4069	3893	3403	2838	4732	4580	2930
147	148.044	Aminomalonic acid	208251	210250	212082	220253	166376	177840	209765	217578	78953	90827	83414	71464	70917	71981	120075	110773	3111	1881	13583	12509	29170	27268	32797	29563	166843	163051	159703	143953	3089	2921	2274	3113	3468	4381	2641	4195	2357	3680	12330	15032	8915	6781	7654	7279	8230	7500	6065
148	149.027	1H-Pyrrolo[2,1-c][1,4]thiazine	49687	50320	55683	53589	43230	38556	39660	44329	49265	53519	52206	54824	49637	49788	52724	57211	41670	44795	37236	40342	12373	11346	13759	12323	45149	49160	47683	37302	40260	40045	41113	41954	41959	40788	40721	40198	40277	39218	41050	38188	40280	40195	40414	40030	38466	38666	39134
149	149.046	2,4-Dimethyl-5-vinylthiazole	113437	116975	114002	105788	92493	93305	111999	108899	72312	74856	80036	72154	69248	72735	85749	87593	29149	27813	28515	29152	30903	35182	35184	38504	98486	96137	95718	87133	29198	29169	27988	30182	29408	28422	28039	28759	27784	29815	30183	29536	30233	26709	29078	27794	28541	27589	25602
150	149.097	Gabaculine	7598	8321	7299	9092	8071	8093	5954	7577	5787	4988	6561	6909	5384	6953	7739	6836	4739	6682	8402	7848	9157	9437	10819	10653	6348	7783	7148	7558	4997	6604	6137	6683	5836	6160	6797	6845	7760	6057	5801	5978	6682	6262	7092	5567	7673	7569	6355
151	150.041	2-Methoxybenzenethiol	18925	22693	17377	20816	17197	17095	19282	17187	13576	13865	16237	14651	12400	9874	13702	12310	4610	3860	4300	4978	6935	6778	6333	6597	17399	18195	18503	14327	3646	4365	4281	3452	4501	4473	3243	4614	4751	4349	5052	6020	5039	3978	5494	3797	4786	3552	4252
152	150.056	3-(Methylthio)propionic acid	24477	23989	18825	23535	25575	27329	27544	28608	12909	15329	19718	11537	13473	12972	17756	16103	5520	5270	8803	8171	116807	114061	122223	116408	20444	20738	21229	17964	7011	7563	7352	8060	7167	6994	9901	6679	9166	8627	9161	8074	8943	9450	8535	8519	8004	8778	6928
153	150.093	2,3,5-Trihydroxytoluene	6328	5508	5299	5963	5729	4932	5733	3572	4637	5968	5644	6861	4836	5514	4173	4470	5879	4984	5297	6665	7339	7366	5609	7243	5324	5128	5326	4604	5643	4040	6919	5386	5762	5140	6653	4527	5334	7136	5832	6690	6386	5378	7248	5222	7691	5396	6729
154	151.026	(3Z,6Z)-3,6-Nonadien-1-ol	22720	25899	26379	26281	28651	31245	27348	29517	24517	29511	33138	34450	29473	29210	63560	65849	6896	5365	9766	9596	21428	24596	23909	27036	28361	28230	32230	26613	4902	5851	6773	7342	6580	7528	6360	5413	5611	5045	7124	9716	6379	5486	6925	6381	5263	6811	6440
155	151.04	Carbamoyl phosphate	39591	40832	47197	42316	38557	39869	38772	42185	43028	41354	47824	41709	46708	45028	41059	44888	26282	23194	29012	30702	45821	46458	44814	50824	40553	39389	37129	36991	28455	29280	25776	27796	31114	26821	31253	28797	32476	25681	31524	37783	29629	31471	31097	27414	28471	32788	33504
156	151.051	Methamidophos	12986	13371	14978	15218	14007	12814	12394	14287	11025	12019	12664	13234	12613	11200	15913	14836	6021	6637	8249	6047	13871	12879	14025	14765	11166	9252	13888	11798	4325	4881	6232	5251	8112	7875	6423	7215	7858	6624	9070	8310	7372	6627	6938	7514	7752	8491	8364
157	151.061	5-Hydroxymethyl-2-furanoate	22726	24360	24629	20917	21518	23884	23660	22325	17701	22428	21987	20186	18996	20373	21639	21007	4317	4276	6790	6730	16000	19011	15568	17022	21338	23073	25535	16868	4096	3242	3524	4129	4095	4137	4389	3078	3094	4507	7835	6763	4650	4682	4410	3880	4586	4571	5724
158	151.076	Ethanolamine phosphate	19733	17809	20519	26742	22138	19487	17897	18323	15175	13330	13133	13206	11110	11060	14258	16200	8778	9150	9737	9338	13274	13208	8748	11464	16536	14583	13505	14266	10727	6533	9447	7762	9255	7778	7673	11666	9751	8877	10750	9079	11940	9363	10717	8901	9351	10035	11674
159	151.087	Ethosuximide	8375	9569	12901	12215	19062	22017	12226	16377	10799	12663	8460	11123	8299	6981	20818	18012	2100	2504	4499	3810	4409	5225	3704	4402	13176	10368	12705	10491	4443	2491	2994	4564	3275	3896	3473	3323	4318	3867	5619	4887	4034	6167	4798	3270	3208	3566	4250
160	151.113	Thien-2-ylacetate	3297	4764	5113	5661	5094	5395	4080	5201	4847	3961	4789	4616	3625	3726	5372	4459	2460	2489	3439	2369	8808	6400	7493	3870	5437	4909	6408	3906	2076	2820	3014	2521	4106	2739	2334	3149	3859	3434	3642	4244	3476	2599	3114	3177	2802	2180	2416
161	153.019	3-Mercaptolactate	79020	79302	71303	76161	63024	57749	67400	72968	56969	62530	51534	56250	55826	56322	50170	50870	36403	36007	53296	47714	106147	104466	109614	109357	68070	65538	62770	61801	29664	34371	27927	36228	34691	36017	38309	37728	42747	34328	41273	52058	39208	37992	38375	38315	36127	40508	36778
162	153.092	2-Hydroxymuconate semialdehyde	9743	8360	10092	7754	9769	11435	8361	7742	10485	7250	7330	7852	9336	9756	7480	9074	6371	5453	5027	8108	8781	8092	8977	6005	8234	9405	9688	10123	7082	6097	7965	8478	7892	8233	7963	6795	5513	6900	8978	10167	8209	8367	10335	8527	9739	9087	7981
163	154.013	4-Oxocyclohexanecarboxylate	26977	25694	28650	25398	45160	42840	33106	30067	24382	27714	18837	21073	22362	19042	19195	23565	13742	13508	21268	16789	14499	12974	13927	12304	30476	30000	31787	31019	15865	13858	14791	16519	18765	15032	13332	15007	12398	14921	19686	16324	16612	14941	14209	17287	19259	14490	19657
164	154.032	Cycloheptanecarboxylic acid	9939	7887	9582	9663	9653	8244	6558	9992	6747	7401	6760	6258	6962	5930	7254	7592	2450	2178	2863	3661	3237	3733	3710	13952	8804	8300	8352	7066	2783	2971	2804	2232	2151	2793	1745	2945	2639	2961	3001	3555	2437	2725	3593	2035	3934	3121	3339
165	154.062	2-Hydroxymethylclavam	1111432	1065711	1097798	1079123	859335	862398	1178959	1203637	409509	411585	369666	388026	299296	294194	816115	800954	7215	6506	49976	57699	312497	292961	289795	293145	824007	813997	830259	705938	24224	22677	14983	14462	15375	18635	14763	15804	15842	15245	57070	65255	26623	31754	24119	27825	24173	23335	24149
166	154.974	6-Methylquinoline	44496	45369	51692	53428	57154	46177	48293	49018	55872	51968	48536	51895	54763	52838	50955	48938	52344	52658	59350	55477	46980	45085	42455	47718	48534	46739	51576	52220	50961	51236	53352	56016	56926	58705	58631	56197	66060	54181	50981	65531	53322	55789	59392	54029	65690	59389	56920
167	154.985	Anisidine	72747	64663	68295	69803	80342	80573	79647	70462	78728	80933	72681	77764	71828	72067	71591	77234	28741	29248	43866	43605	49993	52896	54045	50657	81183	77503	73693	67380	37400	31439	29718	29116	27830	28527	25597	29414	27430	29340	39646	50844	26570	33041	33323	30862	33125	31140	33578
168	154.998	(E)-4-(Trimethylammonio)but-2-enoate	29458	25763	29277	33944	32649	30558	31623	30390	28854	31333	26234	27659	30209	27760	29708	27832	12252	12709	19243	20144	11435	15998	15051	16017	26609	29745	29036	28211	12856	12905	10579	12499	13158	15490	13567	10693	15728	13283	19717	18630	13409	16210	16087	15027	12692	14086	14419
169	155.035	2-oxoglutarate(2-)	9992	12053	12860	14941	10031	11693	13172	14168	12178	11425	12258	14007	12912	12825	10428	12760	11741	12732	12166	14574	10116	9916	10865	11720	11396	14127	11210	14051	12669	12177	11040	12644	12404	12466	12027	13956	13792	10890	14867	14354	10673	15180	11847	14682	10346	14654	11554
170	155.071	3-(Methylthio)methylthiophene	39734	41702	43944	39742	34998	36208	50192	45419	17721	25145	26612	22435	20787	18610	32641	35907	9034	10404	13941	14557	22494	21059	19167	16904	36009	31637	30591	29023	8695	14248	10126	9269	10735	15168	13386	11823	13366	12091	17038	16587	13102	13059	13388	16000	10549	13665	13353
171	155.108	2,3-Dimethylmaleate	13017	10012	11319	11594	7253	9358	9698	10286	12278	7331	9161	9062	9064	7955	11059	11721	6671	5063	8169	5502	11497	8834	8674	10463	9971	10561	7825	8070	5194	5866	5409	6721	7870	6857	5121	5668	8821	5265	5192	8648	8619	8067	8380	9640	6047	8535	5933
172	156.032	Octanoic acid	8574	9392	8280	9663	10765	13413	9776	12430	8425	7854	5963	8173	8421	7238	6948	7199	2879	1944	3983	5154	5001	5549	5833	4080	9410	9164	8649	7602	3733	2477	2691	3350	2740	4012	3061	2585	3582	3903	3725	3244	4218	4973	2873	3665	2603	4108	3517
173	156.045	3-Methyleneoxindole	45159	51205	48389	47807	37343	39836	44477	45756	39998	42526	35631	36614	29608	24829	41410	39634	1570	1202	4109	4343	14970	13914	15511	14375	41977	41817	41253	33314	1718	1798	1731	1908	2230	1915	1940	1901	2203	2491	3327	3928	1533	3264	2777	2819	3402	3231	3421
174	156.067	4-Acetamidobutanoate	17214	21547	14794	18512	18272	18898	19885	20342	11297	11618	11338	9118	10009	9162	14128	16409	2934	2160	2940	4471	7918	8344	8399	9668	15958	12270	14185	14949	3721	4383	3416	2953	2730	2530	2586	3232	5351	5375	3560	3113	3904	2509	3705	3784	3339	3407	3049
175	157.013	Oxoglutarate	31100	33166	29224	31242	38474	42420	29188	30810	31420	35189	33325	28544	28894	29904	29646	30409	8466	7694	17505	19365	11915	12068	11086	13672	27553	33053	31582	27335	8829	11840	9136	11442	10442	12338	8576	9244	9853	7055	19185	19692	13006	10304	10765	11285	10122	8228	9459
176	157.036	Di-2-propenyl disulfide, 9CI	47244	42118	48541	44019	37297	37423	40466	43470	36994	32383	36065	34848	37297	39760	37249	36847	1800	1901	3797	4599	4272	7196	3814	5580	39581	42611	37070	30308	2779	3425	2849	3416	2425	2987	4303	2102	2937	2392	4791	3128	3476	2558	2616	2939	3584	3815	2973
177	157.05	Glutamine	15459	15169	15129	17929	15218	13960	16959	17474	12564	14382	13943	13533	13230	14187	15005	16228	11002	11342	12578	14316	10234	7897	8749	10554	14048	13059	15437	9616	9712	12119	8559	8627	9326	11043	11273	10808	9886	11173	11928	9247	11795	11278	9499	10592	10810	10891	12135
178	157.087	Lysine	68811	72726	98695	91148	61264	60950	45382	45369	50576	42172	62144	66297	71087	68261	48879	46301	16061	14723	18611	13888	15916	16777	16880	17366	59655	56612	55771	47599	27561	25724	23688	25648	34139	27846	31552	32426	33454	26560	32490	35797	29203	29615	26934	29211	31411	30295	32182
179	157.124	Indole-5,6-quinone	495119	506612	550666	540479	285216	288375	491629	495344	488003	488181	437261	441533	514523	506629	467480	481128	43823	36206	54905	43690	30021	30621	32460	31000	441067	427977	418910	350309	72180	73560	75140	63634	71355	77389	77751	70936	78802	68411	81331	73593	78214	74797	87236	74257	78568	71003	76838
180	158.06	Glutamate	60049	58398	68066	64627	42286	40312	61510	61911	41632	35827	40669	42521	35638	35298	71242	59019	3908	4174	8640	9385	31060	29213	26793	30395	47254	52662	51799	46881	2911	2851	4329	4093	4361	3605	3998	3690	3690	4535	8916	9001	7937	8338	7777	6363	5110	4504	4381
181	158.083	Indole-3-carbinol	31084	25413	28087	31463	22319	26904	28500	25860	27282	24293	22514	21978	25652	21669	29832	22892	3137	2451	8960	7716	10785	10173	11547	9796	25646	25438	26965	20907	2816	4056	4097	4779	3217	3891	3899	3803	3596	4441	6826	6433	5267	4233	4522	3908	4389	4687	4605
182	159.012	(2R,3R,4R)-2-Amino-4-hydroxy-3-methylpentanoic acid	6388	5650	6758	6805	7854	5863	6193	6662	7506	6626	5368	7784	7161	6381	4993	4551	4515	4723	5844	4815	3922	4435	3779	4280	6637	6759	6104	5856	4297	4395	4678	3899	3451	3780	4078	4255	4218	3345	3436	4855	5453	5065	4574	4516	5182	5193	6420
183	159.03	R-3-(Methylthio)-1-hexanol	69642	68751	75285	67480	91396	96590	78764	71712	32129	43843	38405	37367	30701	29831	48243	49946	8447	6620	13803	15100	7686	7173	7607	8510	77069	70966	69610	58739	8791	8768	5207	6907	6118	7717	8314	8547	6906	7147	14005	15131	10101	8173	8225	10223	9790	9672	10640
184	159.044	(2R,3R,4R)-2-Amino-4-hydroxy-3-methylpentanoic acid	15253	16423	15428	15021	14504	17596	19184	18252	12108	13326	12438	12040	14102	12197	11759	12459	5720	6090	6766	7180	15595	14829	12145	11647	19978	16568	13654	12209	6192	5184	5515	5364	7586	7153	7351	4970	8077	6767	8084	7170	6421	7105	7101	7633	8209	7727	7860
185	159.103	Methionine	46671	44194	57802	59303	47026	40554	38522	36621	41433	41874	55310	49420	42407	46028	49548	42833	7014	7703	9557	9532	10303	11534	10112	12089	41850	47024	43768	38851	11781	9680	11999	11791	11198	13665	16820	10266	13650	9610	16022	13776	12944	9463	12952	10578	12453	10257	10026
186	159.114	Carbamoyl-Ser	236443	245566	242623	237272	205381	213464	237419	228553	75983	80021	63299	62415	47300	46363	115703	127840	2174	2272	17567	19804	19228	18629	18902	23413	175467	177646	166584	149157	4372	6774	4010	4936	3212	4571	4054	2091	2656	4404	22244	25963	6491	14215	8307	11607	9171	9470	7358
187	160.027	(±)-2-Hydroxy-4-(methylthio)butanoic acid	7574	9047	7959	8643	10717	9074	10853	7536	7784	7324	8266	10461	10410	8617	10680	9823	1783	1833	3608	3108	4502	2784	2023	2914	8084	9414	9222	6024	2751	1485	2305	1505	2943	2359	2062	1491	1448	2671	3285	3428	2577	2027	1831	2892	1707	2682	2721
188	160.061	Pentose	92334	95230	90672	98531	107179	105388	91334	97513	79577	75230	64116	65338	49993	52460	114835	115388	1344	2407	7718	8367	12073	10153	10661	14923	82113	85588	78729	71023	1525	1635	1741	2834	3213	2236	2421	2387	2593	2488	7346	5866	3347	3482	3450	2214	3551	3020	3698
189	161.024	Diisopropyl disulfide	12917	15929	10491	10926	14661	12595	14381	16815	14959	12835	13707	13161	14804	14923	13295	14604	8088	7826	11819	12272	18783	18515	18512	17567	11108	16009	11909	12901	8871	8298	6319	10141	10558	10042	7748	11625	9108	8668	10723	10115	10027	9875	9884	7574	6449	8605	8883
190	161.046	7-Methylhypoxanthine	311755	313134	309401	317136	298428	300650	323170	314546	238700	231913	225912	226044	192458	191677	340286	330131	9022	7374	29116	28233	30184	37702	35874	33086	277304	270123	277268	227489	9650	13076	9171	11547	11466	12423	10787	11858	12730	10097	30996	30127	20344	17297	19036	19156	16925	16403	13680
191	162.056	3-(Methylthio)propyl acetate	12050	16788	14486	14850	12354	14844	15059	15840	11242	14226	11415	14976	11989	10776	14274	14818	7183	5512	8278	6847	10739	9078	9711	8969	15366	14525	15516	13302	5209	6619	4912	5581	5055	5429	6082	6246	6111	4272	5725	4135	8107	5056	5718	5243	5952	4861	6560
192	162.093	Methionine	7793	9098	8029	7796	8149	7899	8425	6734	6052	5472	5344	5944	4857	5405	8266	5447	4377	7431	6235	5965	6818	6055	4195	5760	8290	6572	7699	5880	4990	7003	4062	4878	6091	7279	5291	7948	7579	8637	7590	5441	6994	8292	5104	5743	4527	4065	5587
193	163.003	Carbamoyl-Ser	17256	19125	17057	16527	17479	19837	20728	18456	18628	19279	18482	18279	20479	18819	19265	21120	15193	15762	16193	18859	19132	18659	16765	21197	18634	19241	17866	20596	14762	18173	13078	15081	14677	18134	16571	16424	14243	16700	17540	17527	13887	18441	15382	13565	14023	15147	16528
194	163.041	Thymol	49228	57534	54688	58402	46269	52904	54299	53920	44017	40192	45137	46247	44193	39023	61474	64204	23284	22040	27065	27525	27650	29221	28504	29097	53034	49998	46614	46838	23655	26072	24556	23264	21059	26363	22167	24299	27336	25353	23263	28230	21656	24097	22583	24904	23832	24874	21379
195	163.061	Ethyl isovalerate	582551	585653	568129	596726	528885	538179	551864	567749	345358	350673	338610	334412	341010	348874	319853	319835	14910	13405	67592	68123	248964	258082	264905	265410	478739	513523	492042	445478	22078	18764	20700	20293	20912	20136	21838	18313	21092	17436	78517	77803	40092	42373	38885	39106	38441	32558	37432
196	163.112	Guanine	17291	17843	18815	18987	16563	16083	18640	18449	11313	13340	11187	12637	11595	12636	12030	13203	3015	3204	4435	5637	45085	48424	41207	44219	14732	16335	15818	14040	4449	3167	3861	4386	3984	3862	4113	3286	3434	3840	5006	5269	4085	3598	3818	4016	5825	2461	5657
197	164.022	Methionine	11889	12285	9618	14990	11683	10388	12099	12658	10274	6689	10749	8100	8910	9619	9804	10621	14819	15947	10858	8863	10728	10219	11016	11757	12636	9562	9997	7430	16914	16740	12475	13706	13522	13752	12641	14781	13893	14346	9122	7868	9960	10221	10160	11975	9906	11295	14352
198	164.039	(3-Nitroamino)alanine	31821	30295	31668	32054	28134	27644	27505	30147	13102	12512	12424	12450	11750	14208	16595	16174	6490	4788	6218	5981	11458	12548	12400	15345	24290	27956	23223	25938	5757	6618	5682	7658	8971	9558	8638	5206	6586	7506	6655	8750	11205	4487	7632	7096	8213	6607	7692
199	164.072	Acetaminophen	1039928	1044931	1066659	1065151	768760	801814	1104546	1134467	537061	549957	537887	558413	442085	435836	952157	943710	6406	7561	81887	80011	372136	378590	384362	379368	858102	856148	824320	712389	17855	15231	13816	14132	21062	15180	14632	13090	16989	15746	68772	68576	34332	37463	31326	32211	37799	28194	33448
200	165.019	5-Aminolevulinic acid	41734	40406	39707	37427	33551	38140	36499	35959	39663	36555	30657	31082	36718	36669	36374	36557	35548	33808	47726	41553	27410	29524	26542	32715	34269	37975	37717	37449	33661	41968	40486	42349	39439	40212	37631	39877	40822	41231	42734	41506	37941	41974	39648	44521	40614	37539	41101
201	165.041	N-Methylphenylethanolamine	201650	205214	193187	194359	191033	191241	201388	191508	215931	208443	173966	164518	170303	172089	184254	179946	10663	9483	24067	19926	82423	80639	73293	82386	246609	231216	204226	160597	51470	44831	55544	51135	58932	54809	59886	51396	64831	56707	69107	66764	55213	57062	65257	57095	65236	56138	59844
202	165.056	(Iso)Leucine	68898	74043	88072	89872	64232	66811	74527	81178	69844	73215	69823	67220	54197	56722	75470	81000	16289	13148	21830	26636	32524	33361	32850	35288	79320	70902	73592	63889	16174	19774	18657	15435	19470	17836	17373	19260	16474	19881	20218	25462	17301	19912	21269	21931	16907	20312	19572
203	165.075	Xanthine	126085	132536	128553	124961	95056	99107	129002	127281	72904	74341	63546	64477	55059	53758	119093	113026	3441	4186	14675	13006	47556	42701	42931	48724	102031	105747	106922	86031	4358	4243	5337	4601	4477	6908	5585	4430	5475	6702	15272	12449	7383	6547	7231	9329	7919	6515	7651
204	165.091	(S)C(S)S-S-Methylcysteine sulfoxide	22786	22094	27524	25993	19670	21076	20440	22666	18961	17826	16846	18807	15459	16965	18955	19593	4902	5433	6997	7662	20255	22700	26743	23792	22045	20050	19613	16448	5614	6647	7398	8501	7317	6757	8416	6430	5945	7984	7557	8918	6898	7184	8354	7663	7351	7710	7708
205	166.018	p-Hydroxyphenylacetic acid	241464	253060	259233	255562	330997	329587	300502	307245	223982	219349	191125	186561	187432	194744	265556	261792	4230	5847	9677	9672	20290	21076	20180	18542	251352	252826	265596	206369	5065	3465	6060	6905	6967	5069	5010	5694	7006	6648	12052	11261	6293	7536	6168	6123	5255	8492	6452
206	166.05	N1-Methyl-2-pyridone-5-carboxamide	67751	66099	61639	65986	54488	54840	63038	60518	36158	38183	39642	41528	37773	43928	36591	40341	5326	5029	9936	9218	21689	17494	18118	20682	62144	61532	57327	59069	6697	6320	7748	8314	8353	7170	5787	7837	7410	6951	14252	13899	8492	9276	9653	9613	8095	8855	10332
207	167.022	Asparagine	163906	156818	151285	153094	151305	159956	158093	165002	199799	213169	278083	297252	211445	216981	491148	501965	12262	12994	41624	45390	3026240	2981170	3033695	2990972	192232	183673	196901	145934	35958	34545	36729	30085	28989	30503	29463	27397	29639	27290	54918	53555	31294	31447	32595	28580	35101	29557	33403
208	167.144	Ribitol	7091	7576	7223	5952	7932	7491	7431	9039	6050	5913	7412	6071	5769	5895	6170	6854	3417	2861	4626	3040	10191	10944	12713	11222	8465	8927	7313	5479	4053	2856	3888	3371	4993	4019	3919	6214	3509	3844	5291	4205	4133	4132	4088	3344	4688	4579	3727
209	167.955	2-Isopropyl-1,4-benzenediol	7108	5673	7337	5764	6354	6468	5361	6224	6109	4810	7708	5469	6661	5455	7473	6569	4568	3776	6817	6732	7065	6107	7700	7672	7521	8084	4329	6640	3633	3919	4726	4261	4962	4542	4674	4355	2986	4125	4886	6086	4123	4369	4969	3594	3186	4414	4261
210	168.044	2-Methoxy-(3 or 5 or 6)-isopropylpyrazine	116226	110619	117578	102415	398846	380671	212938	214390	97830	102839	51466	54125	39404	39847	55587	60064	13862	13237	29137	28109	35574	33614	36485	35972	203549	206122	184745	175848	22135	23377	24827	24130	24839	25789	25657	27010	28134	25938	62652	56698	36183	30125	30738	28829	26263	29791	31936
211	168.078	(-)-trans-Carveol	46202	45983	50136	48180	54708	63683	50254	49495	31593	30488	25006	26196	21712	22895	31834	30791	6783	5469	9707	9462	45170	49114	42591	53862	40864	43728	43969	36389	7288	8411	6288	8185	8276	6829	5950	5737	8625	7230	10951	11354	6610	7741	7709	7094	6891	6610	6179
212	169.01	tert-Butoxy-propanol	75027	78771	75896	80203	76221	80117	80629	84784	64002	65595	57264	62231	58013	57508	65575	68890	53850	50253	87733	88361	56003	55665	56829	57024	70535	73193	69264	72535	51678	52552	48833	49411	49115	52099	50467	51481	51165	52862	84169	91801	59340	60457	51791	54673	52672	56060	51061
213	169.032	Gentisic acid	59796	63665	62177	59736	71657	77042	66167	67366	62554	60676	47267	50986	42250	47430	49824	48380	28249	27125	47877	49351	45634	47563	45245	46983	68741	72557	69786	62860	39614	38715	41936	41550	45309	41605	46735	41173	42842	39362	64733	64793	47775	47275	44827	43173	45953	43588	44700
214	169.051	C9:2	23231	22722	25361	25109	30216	31232	26818	27274	22302	18124	19312	20421	19336	17207	21191	19821	15584	13932	23794	24238	18706	19617	18937	16461	24582	28028	25512	24471	16247	15275	16176	14635	17692	17830	17495	15666	15018	16225	24249	21195	18952	17957	17559	20000	14322	15865	14360
215	169.066	1,2,6-Hexanetriol	14612	15538	14489	14100	17900	16404	15448	13890	13794	13875	11589	15348	10778	10203	13943	13339	9045	10902	13342	15051	84776	90089	94823	89625	19422	15803	12506	17662	10014	10045	11079	12626	13702	11959	10220	11001	12017	11146	19308	16271	15595	15090	14619	11665	11052	12916	11935
216	169.087	4-Nitrocatechol	18940	19591	30565	29560	25423	20855	21192	19516	19731	17395	17556	19054	20715	15513	17745	19700	10127	11092	16870	15566	13978	17484	14958	16021	21452	19355	22403	16817	14358	14318	16103	14320	15098	16698	17623	14979	13642	13098	16310	16567	15691	14576	16585	13590	15458	13674	14148
217	169.1	Benzothiazole	8055	8121	9663	8802	10420	8875	8860	9142	8336	7379	7294	7603	6530	6351	6975	6975	5009	5621	8871	8906	9063	9939	8663	7898	8652	9375	8762	10321	6300	4882	5492	6629	5581	6217	5797	4849	6345	5262	8160	7502	6675	7715	6175	5645	7847	4723	5505
218	169.123	5-Acetyl-2,4-dimethylthiazole	10344	11631	13786	14066	11877	11543	12348	13640	10776	13630	9305	9978	13206	8832	11854	11469	7834	7630	10490	11283	24449	20248	20914	23556	9582	10953	11550	10336	7659	10180	9743	8306	10379	10946	10199	11868	9895	8946	12287	11359	8933	10730	10570	9654	10044	10679	9177
219	170.045	2-Benzoxazolol	13194	16048	15939	13578	15953	19156	14665	12685	13031	13321	10946	12336	9762	11020	14061	11725	4824	3999	6831	8240	7140	6896	7128	7454	15671	15065	14066	12438	5032	5689	5787	4899	6675	5634	8091	6835	5893	6568	7633	8968	5043	7392	7693	5882	7522	4804	5062
220	170.059	Histidine	10218	11923	10631	10272	11004	12230	10204	11181	9180	8939	8446	7951	9227	7484	8445	10214	2654	3273	5972	5494	5502	5876	6540	6465	12280	11527	9805	10385	4547	4360	3945	3800	4968	3793	3699	3957	4454	3992	5291	6642	4887	4240	3862	3971	4474	3373	4181
221	170.945	Phosphoglycolic acid	30818	32168	27980	31006	27097	24028	28510	33088	28246	30206	26679	29495	30483	30939	26819	27430	4873	3449	6219	5281	26651	23490	18425	22138	34999	31969	28760	21492	3594	3481	4944	3703	4636	3479	3611	2012	3391	4125	5432	5606	3371	4386	4932	3793	4237	4867	3391
222	171.007	S-Propyl thiosulfate	122806	123870	121194	118932	121556	119248	121367	117901	82248	93483	73571	70821	80665	81243	81431	78961	6359	5689	19818	19771	11760	12512	12027	13390	118047	105893	108078	83735	9634	8844	8271	8725	8195	8953	10131	9217	7814	8786	21337	23998	10597	9809	10123	9728	9720	10750	15907
223	171.044	2,5-Furandicarboxylic acid	24219	24888	25678	26408	23366	21444	22345	23393	23461	23127	22659	23281	25734	23351	23611	24158	5783	5799	6752	7780	13256	13925	12656	13681	20253	22213	23221	21098	5213	5621	7050	6303	6314	7123	6656	6468	5440	5955	6627	6792	7283	5645	5490	4464	7000	5866	6734
224	171.078	1-(2-Thienyl)-1,2-propanedione	40785	35671	37474	35664	38412	38824	32654	35446	38538	36168	33239	34846	36388	39176	34784	34235	5057	4498	9225	7984	9721	8047	9937	11064	37091	37399	37704	31131	5037	6009	5078	4868	7070	4938	5415	5241	4930	5509	8634	8256	5410	6807	6976	5656	6680	5878	5193
225	171.103	Ascladiol	60729	62862	78587	75502	63032	59923	41809	39868	43900	44126	50355	51082	61050	59354	43577	42339	27226	20473	29335	24277	15222	16502	15525	16098	57963	52480	58698	50566	53498	51682	53191	54114	68430	57037	69016	60998	70848	59440	62918	58384	63922	59288	56814	54450	62707	55338	59581
226	171.139	Threonate	557585	561623	699121	685770	430619	441256	408254	435884	448031	450720	531689	529034	492444	485656	429352	417181	26118	27114	44338	35600	34693	37488	34516	36579	449603	459565	448314	376275	45794	49099	43001	40138	42111	41274	47350	43188	48676	41902	61959	54034	57258	45441	52822	50288	57104	49491	52288
227	171.175	8-Hydroxy-5,6-octadienoic acid	18840	17840	22448	20760	14874	14956	14088	14799	15380	15273	17561	18887	17017	16010	14045	13183	3333	2480	4481	3582	3291	3505	3802	3626	14924	14700	14769	12631	3534	3229	2699	2681	3324	4356	3630	3056	4018	4634	5116	3658	3835	4076	4322	4339	4146	3743	3535
228	172.04	2-Phenylacetamide	23817	23003	23006	24618	20093	24495	25344	25127	22632	22712	21787	24072	17433	17620	26175	24266	2885	2724	6353	5948	9889	9588	9399	10454	21377	19900	18868	17788	3912	3873	2953	3218	3100	4996	3858	3752	3856	3265	6859	6192	5460	4734	4048	3649	4607	4428	4466
229	172.062	C9:1	25289	26768	26818	25005	31996	29494	26716	27298	21684	21915	20137	18474	17992	18883	23691	21935	9313	13234	10662	14641	7544	9708	8634	8978	30104	26779	27768	22470	8728	12708	7524	7522	11749	10228	10057	10495	11657	13278	13674	12248	10424	11381	13250	10454	10747	11665	10224
230	172.099	2-Aminomuconic acid	35867	34487	33131	33029	27168	30873	32041	33425	26950	25934	29016	29821	28430	28013	40345	38224	2748	2959	6478	5126	10667	11941	8916	11018	29851	31331	30067	26613	3265	4720	4681	4561	5017	3369	4787	4435	4948	4422	6217	6560	4500	4551	4740	4527	4749	4595	4529
231	172.9	N-Methylethanolaminium phosphate	5770	5653	5037	4943	6926	4605	6248	5038	5041	4894	5124	4890	5756	5550	5423	5175	7778	7401	7711	7777	5551	5106	3231	4743	7282	4764	4934	5349	8173	5637	6642	7296	7107	7237	6617	7439	6580	7957	6747	6919	6142	6037	7323	7426	6366	6005	5476
232	172.992	5-Acetyl-2,4-dimethylthiazole	462151	459977	473819	465229	548690	537668	637724	617503	114750	109359	114145	104024	104435	104016	128550	133337	9516	13208	21942	19484	845888	863325	881777	857233	408201	421526	403129	293465	11886	13012	12739	11690	11688	12492	12820	15086	12947	11380	17003	23671	14013	15545	14456	15981	13331	14112	14862
233	173.009	1-nitrosonaphthalene	127126	127190	131475	134002	142732	145007	135255	140582	106765	116735	106857	106342	102152	103792	114512	116373	6169	7350	44389	31299	44424	47559	48972	46057	129072	127552	126499	106934	8153	8123	7530	7265	7880	7482	8307	6242	5973	8840	28177	50208	10111	11195	8059	10009	9671	11533	10412
234	173.082	3-Methylcrotonylglycine	137996	139710	152286	162840	98803	99665	88234	77539	70969	75392	80697	82416	111782	112304	74553	80442	15516	12697	22870	17775	16237	18271	17966	18501	98045	107338	106791	90823	19677	18433	18869	18018	23572	18949	22878	16511	23831	19089	32780	28566	26345	23944	30015	21061	24782	21816	23662
235	173.105	7-Isothiocyanato-1-heptene	1465206	1535511	1497647	1521871	1192764	1256288	1492852	1551937	553167	569418	490660	500902	354561	374073	940937	955044	9084	12666	127043	132042	159271	158344	166229	151012	1139479	1202421	1120488	972986	25568	42448	19421	26564	20832	24058	19338	24297	20085	22253	136428	166651	61730	84876	52456	65473	52609	65974	53815
236	173.118	Histidine	122209	119076	125551	126030	91839	99501	113807	120959	67950	68463	60232	59755	54491	53909	92457	95817	8428	6282	16258	17596	15899	15715	14409	15630	95635	97351	96221	77358	10034	11747	11420	12702	13189	10883	12340	11036	14047	11820	23149	22923	15843	16035	15818	14536	13502	14243	13239
237	173.13	Zymonic acid	132917	140296	142663	140400	113160	116539	129737	140187	67754	67082	54950	56313	48388	49801	91703	92853	2864	2966	14010	15432	14347	14259	14785	14152	102241	111179	101207	85850	3609	5104	3836	3905	3474	4439	3565	4219	3903	4592	14409	15147	7597	9679	6387	7193	6824	7290	6628
238	173.141	Allantoin	57328	59324	59414	59254	45725	48673	54616	57487	24751	26245	21655	23761	19309	20027	36291	35653	2561	1941	6441	6441	8714	8804	8493	8824	43422	44031	43931	37318	2952	4215	3214	3065	3780	3965	4025	3917	3414	4180	7292	7077	4512	5508	3945	3663	3893	4759	4096
239	173.155	Isopropylmaleate	41792	44121	43196	43241	35480	37017	43924	44578	16726	18103	16169	14791	13085	12715	27717	26842	2575	2808	5548	5138	7608	7042	7069	7801	32233	33961	32537	26565	2464	3584	2423	2303	2911	2511	2467	2566	2292	2616	5599	6211	3630	4573	3745	3003	3858	3605	3103
240	174.041	Benzyl methyl sulfide	147295	146741	140564	139950	580914	552957	275894	274005	57912	63621	54165	53854	40605	41751	67813	67832	2470	2962	10052	9901	15114	17354	16997	18198	252231	245043	253770	193236	2521	2760	3185	3995	3234	2764	2486	3047	2225	2036	15480	16222	4442	4546	5840	5457	4320	5193	4403
241	174.077	cis-4-Hydroxycyclohexylacetic acid	42369	47232	45669	43522	60010	65874	49104	53655	41023	41233	30913	34462	34596	31466	46467	40692	1717	2967	4305	5236	6583	7564	7401	7135	46457	49838	50929	36002	3379	3269	2266	4418	2584	1718	3476	2976	2433	2330	4478	5222	3328	2824	2807	2849	3413	3221	3409
242	174.088	Oenanthic ether	50195	45654	51623	45134	61841	56245	45067	45536	27954	29197	27096	26958	27072	22764	29875	33259	3128	3171	5737	5319	21349	21502	22287	21400	47232	46556	42633	32924	4784	5369	5619	4690	6848	5532	5692	4174	5572	4418	7758	7531	5059	5949	5174	5831	7166	4108	5694
243	175.025	Indoleacetaldehyde	6227728	6210546	6033320	6031650	11892167	11815407	8085212	8182292	5543680	5526956	3994391	4093405	4021631	3986141	4637892	4703027	8660	11793	363495	342615	15613	16537	26754	27427	7763972	7785567	7541167	6168260	11018	14679	13298	12834	14214	10172	11392	11690	11285	12091	435214	509112	49184	43982	43510	40795	49112	43616	62394
244	176.035	2-Methylbutyrylglycine	283463	297132	285785	269089	339570	311918	213985	210717	152317	137722	106488	112453	96635	95781	130088	121626	3227	3997	11086	9465	13425	15903	14490	15770	207738	201476	193557	154176	3607	4442	3346	4643	3653	4469	2686	4721	4179	3891	13909	15464	5796	4258	5509	4014	4342	3641	6213
245	177.019	7-(Methylthio)heptanenitrile	51783	55810	53284	56892	62199	63696	50868	48044	60428	63720	54957	63495	53197	55812	73555	72878	8241	9051	11087	13457	19781	22044	15692	17503	56818	61134	52727	46152	9026	8457	6436	8898	9053	8623	10029	8379	8557	7910	12925	13368	9555	8345	8969	10354	10307	6866	8795
246	177.04	Thiacremonone	51757	52263	55323	44988	70336	61692	53634	50364	38663	42289	28746	29736	31812	29901	38593	38702	5962	4805	11775	12531	10760	12637	11735	13483	43032	41427	52991	45032	5882	5836	5790	4280	5418	3735	7884	6398	6699	8208	14765	13627	7817	7700	7346	7153	7810	7368	7180
247	177.054	Oxoadipate	25441	22555	23282	21966	29286	27966	21614	23043	15902	19014	14259	16167	16403	14758	18338	18652	10874	11177	12617	14737	13672	13013	14374	13688	26944	28420	22083	20522	9023	11230	11379	11791	16543	12648	10925	11735	13532	13273	13785	13725	13143	10793	13815	12801	13907	12335	11250
248	177.092	S-(4,5-Dihydro-2-methyl-3-furanyl) ethanethioate	32277	27782	41662	40097	40215	33993	24998	21061	24410	26751	27116	28458	22504	23605	19815	22345	4851	6120	9119	9757	10972	9805	10484	7975	29217	28488	26842	21844	5823	6377	7606	6308	8306	5320	4721	6864	5774	6058	7321	8191	7715	5932	8220	7102	7762	6999	5036
249	178.032	6-Methylcoumarin	16544	19110	18827	19763	28701	23735	22638	20269	14383	15991	14877	14993	10983	12516	14519	16852	2336	2674	3389	4311	6077	5798	4620	5525	20640	22104	19475	17036	2856	2848	2890	3795	2081	2967	2477	2953	3043	2459	4146	3091	2387	3044	3442	2942	3293	2616	2929
250	178.052	Propylhydroxypentanoic acid	45638	41781	47739	54673	42530	40285	52264	51477	14017	17228	11106	14698	11083	10476	15807	15242	4528	3673	7398	5859	98871	104388	101905	105351	38748	34124	34585	31231	5746	5299	6595	4960	5494	5202	5615	5449	4795	4337	7425	9519	5860	7900	5906	5938	6336	6543	6180
251	178.088	Methyl-Lys	33318	32686	32471	30128	30227	26701	32544	32519	24712	22171	25298	19380	22102	18684	22881	23433	30466	31941	30544	32568	21036	20369	20149	21393	27680	27546	28664	29574	32763	32105	34820	29149	34464	28440	25792	33860	31730	31463	28428	34964	28796	36845	28006	29913	28325	28643	33850
252	179.056	Erucin	1765122	1811562	1768869	1778870	1780577	1776813	1848310	1849822	1037027	1037644	814860	822575	743918	750460	788937	810316	11134	8735	59860	55256	259490	264223	265505	268466	1511353	1528120	1509867	1225443	14180	11847	13561	11646	15659	13044	12955	13434	10661	12554	80075	91339	30232	32650	30869	26922	29681	28726	27777
253	180.034	Aminoadipate	23477	24625	24075	21689	24166	23492	25231	26991	25456	24130	18245	24948	18403	20689	24564	26006	9258	8725	10738	9174	13287	11252	10527	14500	25442	23245	25268	20625	10553	10735	11183	9145	8081	9150	10093	9785	9092	8956	11099	9339	10201	8339	8974	8718	11019	8744	10038
254	180.067	L-Hexahydro-3-imino-1,2,4-oxadiazepine-3-carboxylic acid	1037950	1033012	1044616	1013809	832202	828778	1098434	1113884	501292	489599	466365	481396	388296	403144	863193	858356	11292	10442	75249	70590	338761	347671	344530	338897	834944	874205	828943	706270	17852	18741	22391	18661	21256	19077	19148	15836	18957	19006	82786	73764	38692	31955	33732	30205	36249	28832	37189
255	180.965	Umbelliferone	9630	7763	8554	8710	10106	11993	8734	10066	9896	10263	11563	10648	8670	10276	10693	9785	7217	7170	8096	7655	6535	7828	7428	7493	10033	10155	10230	8736	7839	8580	8531	7647	9061	7722	8951	8414	8366	9070	8981	8165	7960	7064	7644	7779	7551	7979	8252
256	181.015	Hydroxyadipate	36766	34786	33555	38253	34102	36161	34810	37895	34507	33688	37270	34738	33238	31129	36852	36644	51231	43719	53536	55607	30642	27497	32113	32113	32316	35888	32439	37905	46572	53175	50277	52338	45067	49054	52136	45582	48541	47415	54322	58750	49127	52433	50297	51690	47104	52214	53625
257	181.037	(-)-1-Methylpropyl 1-propenyl disulfide	11683	15651	12693	13577	15146	15997	11667	12835	10268	12922	16008	11895	12166	12446	12757	13682	8819	7957	8425	7619	37966	39177	35632	39662	13432	12545	14138	13325	8904	9150	9663	8112	8411	9387	8810	8047	8205	7682	10217	9114	9033	8951	8676	9323	8249	10360	9163
258	181.992	3-Methyldioxyindole	14293	18559	13341	14600	20597	17318	15488	17236	10406	11379	12570	10152	11666	12158	12152	12127	7025	6278	10447	8772	23236	22254	21384	18937	15158	16148	14884	14510	6206	9157	10482	8295	10094	8850	9623	9363	10301	12137	12674	12881	10691	9953	10827	9836	10287	10024	9339
259	182.01	(R)-2-Methylimino-1-phenylpropan-1-ol	20512	19072	19875	19717	19395	17375	21623	18586	16922	19413	18148	17675	19227	16567	17136	19400	12715	15928	17748	16578	12831	14771	11732	12920	20051	19200	18982	19528	18564	15695	16536	17316	16058	14053	18779	17557	17726	16833	17253	15698	17533	14761	15510	16803	16958	11819	18721
260	182.046	(E)-4-(Trimethylammonio)but-2-enoate	33363	39221	40058	34147	47407	46206	72977	65268	36264	30502	30606	31467	34872	28743	52695	44103	7346	4888	8565	9818	35546	35194	34268	34979	48685	44343	42377	34397	7376	8164	7835	7515	7803	7984	9900	7233	6943	7594	11743	7980	8810	8356	7169	8013	8196	7504	9171
261	182.97	Terephthalate	9721	7913	9449	7683	13612	14423	11099	9482	8720	8693	7178	8557	6864	6837	8458	6153	3100	2806	3949	2957	4797	4618	6172	5940	10504	11318	11233	8594	2677	2346	3308	3932	3647	3257	3356	3542	3740	2755	3955	2969	2708	2626	3289	3443	2795	2953	3255
262	183.015	Coumarate	11876	16219	16791	15857	16014	19879	15628	15756	10436	11689	9916	11737	10459	9525	12937	9335	6678	5557	10448	8368	12211	12651	13653	12155	14161	13563	14243	13874	7885	6158	8220	6128	8057	8088	8093	7705	7074	7268	9240	6990	7935	7731	7912	7671	9606	7547	8112
263	183.066	2,3-Dimethylmaleate	15897	14808	13641	14630	15467	12274	14565	15877	10942	14381	12410	15750	12890	10551	13341	14645	10027	8390	13834	11274	10606	11236	10667	13515	13238	17620	14397	15518	9499	12629	9813	8337	8444	10550	8935	11051	11362	9992	15544	11657	12151	12981	9656	9511	12715	9639	14645
264	183.103	Deoxyhexose	18262	15396	20162	20779	17708	14408	15882	14217	15031	15839	14461	17169	12575	16982	15377	15853	7721	7391	10534	9498	11526	11761	10181	14397	11567	15516	15693	13388	10678	10372	11504	10926	10170	11252	12458	8887	12492	9689	12994	12039	9323	13059	11310	10029	11005	11722	15177
265	183.14	1-(1-Methoxy-1-methylethyl)-4-methylbenzene	16675	17499	28397	23987	25198	23640	21729	19031	22294	24525	24871	27711	15149	19854	27294	26459	4047	3814	7166	4890	16860	14267	14974	12739	21429	20974	22214	15219	5887	6921	6177	5490	6245	6794	7007	7488	6335	6326	8253	7506	6506	5905	6780	7398	9498	8933	8868
266	184.002	8-Oxoguanine	7027	7095	7123	7575	19137	19607	9452	13598	8755	9570	6509	7194	5533	6267	5427	6388	3893	2064	3624	3034	4708	4272	5620	4537	11526	12178	9750	9543	2966	3120	3956	3597	1893	3332	3169	2010	2917	4095	3452	4337	3086	4904	3527	3309	2186	4081	3722
267	184.098	Met-oxide	11458	10918	10290	10894	11749	7290	12439	11345	7969	6651	5882	8135	8277	6059	8293	8062	3324	2895	5391	2869	25248	27972	29559	28456	10807	11853	9869	7171	6308	3366	5534	4910	5374	4676	4026	3219	6219	4650	5364	5399	4606	5530	6876	4682	4432	4044	5411
268	185.045	Thialdine	14627	11686	15721	17835	14700	15139	17149	17826	16615	14855	16214	15300	16635	14082	15027	13692	9077	10659	15968	16226	12381	14443	14555	13038	15464	16918	16223	15303	12999	11646	12885	11594	12262	11082	14280	12320	12398	13226	18514	16203	12620	11292	14022	13929	14704	13490	12231
269	185.059	Phenylalanine	15015	13146	15468	12742	17917	18279	17599	14414	14297	16080	15514	14447	13266	10462	13363	14620	10767	11835	13585	10788	12324	15071	14166	14905	17480	15363	14635	11784	7715	10689	11310	11380	11541	11926	10164	12315	10765	9458	12285	13814	12073	8706	14100	12227	10961	11598	15559
270	185.082	4-Acetamidobutanoate	23877	24793	34073	32652	24720	25545	23368	25471	29627	26909	25160	24701	19924	27044	23950	25795	11641	13134	18641	14167	9654	15241	13286	13048	29114	24810	20832	20528	13948	14275	13865	13983	14392	16337	15787	14185	15738	12715	18079	16284	18103	16801	15802	15624	14458	15195	16797
271	185.119	Phthalate	22489	25711	31299	25311	21890	19153	23261	19924	22015	16807	20851	20059	23014	19435	16943	19823	10737	9201	10019	11089	21228	19532	20720	22444	20927	25830	22025	18764	18783	16273	17010	15084	20042	16784	18156	16434	20058	16031	18887	18879	19138	18277	21558	15688	18827	17733	18545
272	185.155	Pentonic acid	72041	77709	98853	93157	65511	68012	55310	48959	57802	61521	69291	72983	57379	62207	58813	55795	7109	9726	13395	11727	9337	11397	10064	10105	68208	68203	57593	47063	10480	13720	10344	9876	13197	11293	15653	8893	14165	14251	15481	14100	15798	12106	15624	13729	16321	13189	14202
273	186.077	S-Propyl 1-propanesulfinothioate	23433	21188	24549	23589	18485	16809	19928	20874	12443	11904	10172	11845	11452	12261	10825	12582	1713	2289	4655	4267	9710	9672	10562	10764	20019	17102	15106	15236	3312	3681	2580	3290	2820	2422	3480	2962	5743	3707	4023	3577	4232	2869	5694	3325	3362	3499	2724
274	186.114	Methylxanthine	14152	11873	13336	14777	15333	14725	14676	14927	20564	25615	10773	13260	14552	11757	15016	15336	4721	4837	6083	5431	13459	11035	11893	11395	12622	12205	11401	12502	6088	4311	6662	6557	6541	5208	7494	5752	5733	5464	5333	7583	6469	6352	5875	6213	7073	6960	5782
275	187.008	3-(3-Hydroxyphenyl)propanoic acid	65479	61991	62859	55683	57530	56996	67616	63594	115057	119057	105993	104705	104016	103932	105577	109029	8260	7076	10996	7138	3703047	3632221	3697528	3675172	91257	86339	90995	73183	10867	11602	11538	8640	14698	11761	12814	9250	12178	11604	16415	15547	12184	9841	12456	11330	10566	8447	12400
276	187.061	2-Methylglutaric acid	30441	28606	34141	27971	26088	29793	30602	31914	24845	27285	27364	28866	27769	24693	29767	28395	14066	13798	21159	22046	112013	113339	115807	113416	27133	26154	32328	27331	13338	12233	13147	12928	17772	14953	15484	11446	14553	13187	22632	20180	16270	16058	17705	18160	14544	14542	15817
277	188.003	3-(4-Methyl-3-pentenyl)thiophene	78146	82255	84594	79069	91511	90587	105448	101121	17201	16261	13049	15497	19375	15931	15889	17157	1722	1500	1880	2557	72323	74895	77165	76289	69165	71333	65952	47915	2122	2986	2678	1732	3257	1925	2288	2339	2579	1776	3156	4414	2530	2404	1531	2423	3255	2765	1544
278	188.987	Phenylalanine	130777	139141	137296	137192	162399	160773	164886	159855	20823	21355	20030	19108	18630	20572	24464	19073	12135	10179	15887	18994	489695	487163	479914	479363	114719	117465	114638	85290	15823	12054	13482	16164	14783	15080	13869	14291	13978	11666	16673	14930	15827	15860	17312	13944	14431	14949	15844
279	189.004	4-Methyl-4-(methylthio)-2-pentanone	57922	59086	59723	59015	54414	56737	64209	63441	32547	30470	29056	34399	25179	30450	47513	45557	3255	2417	5665	6266	234283	228493	230633	228091	55444	51897	51341	40147	4955	4515	3582	4229	4113	5210	3852	3894	2803	4302	5715	4609	5707	7434	5181	5412	4238	5482	5450
280	189.042	C10:3	203030	225702	208202	220057	189443	204331	212191	213267	202503	203374	188151	192664	191287	185169	240338	239777	7109	8934	18308	18518	98088	90251	92282	86774	206164	201250	205034	166923	10140	9121	7198	7971	8585	8209	10841	8659	11734	6603	16611	16385	13118	11827	11911	10013	14127	10837	9313
281	189.056	Homocysteinesulfinic acid	32118	32651	32426	35417	35023	33727	38942	32480	26330	28494	24949	26216	24110	26093	31167	35725	7670	8478	9626	9580	33151	31753	31375	32468	31404	32985	33999	27910	8509	7504	8793	7709	8195	8726	8219	8109	6626	5592	7942	9676	7320	9946	7961	7804	7989	7730	6532
282	190.052	Thioguanine	62507	64306	61790	65137	61819	56277	68453	66136	58067	62999	73147	66684	56626	63942	93456	95842	3093	2436	6980	6150	18669	17460	19251	17257	65451	62986	63933	49200	3512	4414	3545	3916	3889	3747	4254	3373	4476	2538	6740	6705	6107	4075	3836	4057	3926	4350	3790
283	190.072	Pyridoxal	26189	28738	29692	27865	29134	32398	30198	30735	34229	31444	27289	30528	27836	28423	41906	41144	2419	1887	4637	2942	7731	6902	6416	5664	30588	29490	28890	24705	3018	2933	1903	3563	1939	2656	2364	2073	2065	3343	3743	4286	1917	1940	1433	2702	2765	2155	2643
284	191.021	Urate	2776613	2811748	2759884	2858914	2881380	2973266	3088598	3182897	2610151	2735135	2594559	2721409	2616706	2678093	3072433	3162802	15743	17157	681778	663847	314441	320144	387902	376797	2644308	2768841	2543377	2259677	62078	69578	24765	35516	21650	23993	19864	22504	21723	21647	499442	509983	129668	143344	84970	110546	85698	91265	75975
285	193.049	10-Undecenal	36525	33526	36849	37388	36201	36917	33367	37873	32163	35837	32721	33216	30829	32112	33106	32014	33300	33847	34028	34917	25641	29310	26866	29018	29506	34825	34044	32461	32859	32480	33869	32691	35686	35381	36260	33518	34271	35870	35349	36210	33871	33382	35384	32913	34742	34268	33135
286	193.073	Selenocysteine	34039	28966	29862	30346	28280	27024	29315	31123	18251	18596	18013	19805	16927	15470	16679	18239	13640	12838	13746	14603	12796	11752	13532	11787	24931	29351	27383	23094	12706	12624	13367	12236	11959	13578	12562	14534	13794	14649	15126	15506	13858	13416	12428	12547	12646	13578	14336
287	193.087	Phosphodimethylethanolamine	25035	23143	28364	26189	26191	29916	22414	23475	21191	23611	21125	22672	19172	17609	23886	20149	13393	14841	14434	13444	14987	16974	15785	15457	21275	26159	26496	23328	13465	16409	15749	15011	15945	16578	15913	15644	15632	12758	15893	16281	16466	16432	14410	15728	15692	13853	17133
288	193.124	Methyl-His	8347	6453	8208	9132	7151	6297	7813	7981	7103	5333	7236	7576	6005	6206	6693	6895	4470	3228	5468	3588	12215	11146	14288	11000	6619	7980	5855	6576	4136	4132	4409	4184	4418	4297	5193	3190	4276	4476	5062	4490	4174	5648	3764	4025	4556	5961	4904
289	194.046	Diethylthiophosphate	10736	12135	13942	15194	12463	14325	15164	15189	13551	11425	10667	12363	11893	12038	13742	13676	6019	4896	7612	7825	73385	77046	80038	72784	13751	13936	14333	11296	6825	7151	6376	5885	5846	6085	7047	6065	7528	5599	6729	7144	6895	5547	6596	8177	7948	7552	6142
290	194.06	Glyphosate	6452	7498	8597	8259	8032	8709	7984	7445	7197	7752	6100	6314	5828	7764	8653	7251	4347	4723	5369	5824	10010	8987	10119	10766	7091	9555	7762	8360	4175	4417	4138	5187	4170	3872	4666	6613	5407	4711	5881	4061	5454	4252	4804	5341	6100	4768	5240
291	194.082	2,5-Dimethyl-3-furanthiol acetate	19508	19013	20065	21485	17737	17983	16732	18864	20628	18829	13411	13019	16246	18451	12797	13119	21269	20951	20735	19111	15427	14388	20218	16174	17092	16166	18864	15629	21615	20416	25226	21965	24521	19602	19198	18270	23631	24322	21336	21513	21750	19992	18791	21372	24775	20996	19552
292	195.017	L-2,3-Dihydrodipicolinate	29392	38982	34696	38006	32245	33734	38397	35108	24588	24522	21656	21128	19205	17285	29185	26918	8769	9318	10538	11900	14073	12830	12255	13934	33356	35959	32619	30102	11418	11613	10936	10605	12043	11679	13049	10374	11101	11721	9894	12556	12867	11164	10407	10565	13130	12307	12541
293	195.031	3,4-Dihydroxyphenylglycol	32716	36867	36109	29915	35790	38436	34229	38210	32200	32843	29988	30847	30340	29145	32082	29260	21244	31619	32126	34542	26008	26753	28955	24479	33665	35520	35090	35445	28457	27527	27612	31220	29957	29234	29470	28570	28243	28764	33356	34674	29656	29403	31771	31738	30490	26427	28177
294	195.051	Pentose	620589	609388	601339	606041	647900	634894	645055	636894	663452	649849	614248	614686	614227	619333	748354	732164	6016	5952	50025	53570	118361	116980	119455	125621	623342	622163	607871	481500	8178	6498	7247	7463	9361	8034	9194	10754	8567	7890	34048	39793	12759	14237	14467	12417	15071	13301	14835
295	196.061	Methyl beta-naphthyl ketone	47125	41659	40096	42151	46390	48506	41956	41834	45121	42180	38994	45416	34895	33471	45330	42352	7340	8188	11503	11235	15168	13402	17403	15004	41928	44494	41764	34239	8882	8165	10147	9355	9386	9429	10021	8024	9915	10170	10396	10475	10683	10674	9804	8681	10546	10490	11153
296	196.072	Hydrocinnamic acid	28995	28404	30954	28151	33678	29858	30813	27075	22282	23964	19985	20074	21289	20309	26398	26340	7486	8760	10778	8505	23057	22390	21701	21218	27631	29797	29450	21939	9685	9363	10673	10080	10673	8132	11570	8480	10252	9954	11700	8764	11264	9326	9785	9351	9536	10218	12051
297	197.045	1,4-Ipomeadiol	35986	30825	41022	37879	36957	38785	33063	35187	34018	32206	30486	31193	29420	27707	26189	22865	13292	13438	16640	19554	21444	18738	17790	19498	28061	27775	33756	24476	17698	16647	15554	20095	17325	14543	19276	17429	14536	16167	20173	18757	19035	15200	20856	17588	17221	17649	16668
298	197.056	Levetiracetam	20119	19478	19333	21539	24348	24245	22584	26270	21374	24566	23660	19266	20776	21109	25725	23229	15372	16253	21132	26143	14554	12862	13843	10367	19484	23167	22138	19813	17967	14983	19542	18523	19893	16592	20924	19464	18050	18347	18723	20035	16967	16449	22665	19761	19605	18725	18088
299	197.061	C10:1	16982	16917	16875	18379	17835	17403	18187	20756	16572	15586	19464	15416	15551	15797	18330	16587	18137	15610	34076	36360	23716	25287	23694	25479	14483	20040	16761	16872	24139	21461	27443	25240	28329	25725	29779	27153	27497	27191	26581	29388	26505	26440	27663	26508	25519	26404	27717
300	197.069	Tetrahydrodipicolinate	10674	11371	10348	12204	11650	10910	9605	10675	10590	9851	10777	11517	11023	11201	9991	12141	12673	11054	15345	15025	97023	102059	94429	99469	12406	11695	11775	11918	13542	13571	14307	13452	16146	13557	14774	15068	15128	14032	14732	14587	15068	12318	15581	14295	13641	11990	16159
301	197.082	Metronidazole	12822	13751	13158	15539	11530	12694	15437	12527	12391	13161	14363	13637	13144	13536	12523	12392	9522	7537	13996	15597	21708	23036	24568	20877	14150	14343	13029	12529	11979	8749	13029	14005	12392	11815	12907	11801	13711	11540	12994	13244	12455	12122	12729	14737	12331	12678	14084
302	197.094	Venoterpine	7892	7696	10894	8856	11254	10396	10935	10526	9192	8410	7609	9019	9252	9811	9748	10635	3703	4561	5947	5419	10165	9859	12028	11452	7266	8329	8632	8178	6094	3715	5692	5362	5896	6125	5732	4502	5800	5681	5845	5312	6872	5759	5307	6078	5848	7324	6859
303	197.155	4-Bromophenol	23883	23119	47146	48660	34706	36222	36215	30638	30066	27163	35531	37272	23889	26358	29625	36781	3977	4389	8016	6446	19503	23984	22388	21128	32739	31775	28033	23258	6779	5387	5874	5948	7404	7360	7168	6746	9417	6526	7133	5287	7330	6765	7819	7306	8324	7643	6910
304	198.017	Glycerol 3-phosphate	6329	8792	8732	7778	8854	10424	9314	8452	9002	8396	8973	7925	8209	7450	8742	9119	3561	4151	8963	6666	9104	9569	8044	8863	8507	8644	8242	7932	6423	5932	7628	6024	6824	6125	8001	6479	7702	6881	6657	5569	7201	6613	6683	5369	8412	8371	7604
305	198.051	Menadione	11538	13318	13241	14093	12317	12521	12564	14197	12980	13770	11324	10486	12522	12561	9727	9157	3803	3920	5997	7486	8351	9022	8341	9346	10566	12648	12049	11560	7091	7462	7212	6070	7533	4509	8845	6155	6878	7582	8733	6130	8582	7222	7622	6293	7869	7168	8989
306	198.09	Glycylproline	8430	9291	8232	9640	7966	8810	12016	10351	7595	8806	7286	8042	7040	8098	7295	9487	2988	3303	7337	5320	7849	8888	9290	10556	8176	9748	9769	8105	6538	5153	6082	5182	6666	5003	6050	5770	6817	7198	5649	5699	7230	6990	8254	4630	6897	7419	7601
307	198.113	Tetrahydrofurfuryl butyrate	11623	11181	9809	12616	10832	11231	9898	13184	10120	10039	11064	8200	11522	9737	11095	14886	2707	3114	5275	4906	10377	10494	12516	10842	12014	9610	9332	11748	4785	5046	6805	4325	5290	4551	6837	4076	5573	6382	4475	5278	6507	5650	5528	5530	5926	5673	5842
308	199.008	Decanoic acid (FA10:0)	27193	29547	32108	33883	35764	33236	43023	43054	30269	28801	27585	30842	31448	26961	28771	26197	18260	22074	17128	18814	105413	103715	110205	108245	40377	33619	34897	29414	15877	15817	18447	19045	19688	17753	19357	17964	21727	21103	20566	19622	18504	19578	17946	19824	18728	18136	20078
309	199.038	1-Undecanol	40509	43845	42725	38240	32754	37345	36492	39480	33197	31544	36144	29681	32957	24922	33472	29733	42373	38703	42508	42099	31959	29788	27818	28829	37039	34246	34456	32844	39290	36575	43619	41651	40516	41534	42497	38855	39887	38373	41163	47454	41008	39819	38239	33626	37944	38883	40827
310	199.062	2-Quinolinecarboxylic acid	18796	20209	21882	20800	22847	19975	23435	24516	16229	19559	18869	16889	16689	18542	19346	17864	13480	10366	17442	14835	13758	12603	13127	13478	20706	20264	23202	19352	15803	12853	14213	10729	14305	14434	16220	13908	13890	15648	14633	17965	16614	16484	14874	17691	14620	12845	16924
311	199.077	Acetyl-Glu-semialdehyde	32228	32830	27662	31238	31501	29816	34985	30735	28626	29440	31808	24404	27737	29421	33971	28993	37843	36649	36970	37488	30997	31645	32863	35555	31718	32462	32551	29672	41004	39065	41770	35917	40348	40158	43350	35894	37995	41438	35029	41194	42121	42277	41466	39845	35544	37296	41298
312	199.098	Metronidazole	20475	22738	26755	26429	21462	19082	21723	22242	24285	23918	21120	18802	20728	19999	19568	21307	12867	10573	15677	14506	17170	14137	16421	17779	24579	19852	21832	17777	15964	13871	15481	13073	16330	13805	16167	14143	16828	14418	19648	16347	17983	16408	18984	15205	18205	18085	16913
313	199.134	Acetyl-Leu	16167	14669	14240	17003	14756	15321	12908	13008	17078	13294	15609	16116	14420	14685	15176	16537	10140	7821	13417	9284	8070	13465	9872	11503	18835	13382	15619	14095	12064	13086	11261	12568	15309	14125	17431	15333	14958	14547	18366	16559	18028	15092	13563	17100	19267	16773	19425
314	199.17	2,5-Dihydro-4,5-dimethyl-2-(2-methylpropyl)thiazole	362762	365280	457122	466064	362152	375491	276712	263144	324945	309284	351025	349258	271269	277958	313143	313321	19590	19491	36199	31689	72956	70759	72274	67176	311943	316538	319314	245006	28776	26171	27969	28525	26908	25295	26613	25555	32113	28435	44029	40005	33048	31936	35468	33853	37606	36648	43216
315	200.13	Bis(methylthio) selenide	6354	8552	7451	6896	7356	8147	7350	7768	7714	9045	8072	5709	6043	8277	9026	8171	3242	2162	3275	3822	10156	11617	11745	9535	8317	7604	6078	4653	4726	3782	4472	4419	4492	3614	5204	4448	4745	3625	5908	3652	4219	4700	5093	5073	5102	5121	4139
316	201.024	Phenol sulfate	14927	12078	14830	14513	14515	16565	13750	16062	13241	15152	15235	17484	11826	16408	20299	18071	5625	5811	8362	8900	30023	29462	30744	32719	15454	11939	13050	15279	4501	5843	6936	6955	4437	7037	7428	6521	8765	6881	7915	7137	5974	7199	7488	6571	6898	6941	5097
317	201.135	Aconitate	63069	64055	50271	58445	50926	48192	57983	58884	45815	44676	44599	43514	22964	25728	51975	56325	2722	2543	6111	7197	7815	8972	7376	9306	47877	46182	47888	42602	3864	3167	2566	2607	3444	2988	2438	2799	2827	3935	7367	6414	3654	3337	4859	3887	4517	3440	3594
318	202.109	p-Toluenesulfonic acid	383765	381512	414474	376256	314849	325171	348823	334947	88105	79742	81677	87864	77329	79351	120356	126416	2101	1731	7054	4977	8139	6009	9265	8498	278744	287237	270400	221312	2425	3476	3192	3215	3286	3224	2697	3197	2915	2815	8522	9133	4499	2932	5681	3277	5494	3889	5458
319	202.119	Suberic acid	74305	76629	83339	72185	67335	67480	70170	72910	36624	36800	36666	33615	25986	30349	39184	41103	2257	2287	5788	5476	7011	5571	7296	8453	63135	67807	60564	47936	4276	3268	4653	6646	3669	3128	4090	3385	4959	4772	5162	5501	5572	5155	5691	5673	5363	5010	4866
320	203.019	Arginine	354354	342280	365260	360841	424832	434764	395599	397319	194584	206283	154788	152557	127444	129759	298761	288632	5718	3220	48714	42937	94792	95738	103837	95452	334812	326612	313119	276676	4299	4909	5133	6267	4627	5514	5869	5461	4816	5008	49476	57019	13673	14829	13247	11821	12393	13016	16356
321	203.083	(±)-3-Hydroxynonanoic acid	430767	436851	453136	447537	391526	393264	459428	445493	244353	256733	233607	242809	210125	219821	396123	396236	5102	3618	32417	35687	376947	369243	370053	381912	379951	383207	359375	303410	16299	13387	12389	12979	13773	12414	12836	8490	9689	11130	31305	41034	20799	16261	15704	16281	23561	14420	19710
322	205.161	Ne,Ne dimethyllysine	39303	37218	52233	42238	29997	31236	28079	27542	125806	124197	30023	29266	46137	42972	22395	22053	142727	113432	143680	115420	257521	257735	249269	249786	51483	54750	49143	36231	147683	126280	150308	129209	141868	125236	145025	117398	140834	120776	138707	109484	161725	132451	169282	131578	163194	136484	165420
323	206.082	Muscarine	22616	17433	21313	20069	17902	19171	19812	20235	16162	15017	17369	18820	12128	14126	17458	18977	6009	7110	7013	6848	9045	12652	10507	10595	18783	19303	19015	16431	5107	5973	5655	7893	5683	7574	5487	4427	6408	7052	4857	7764	6018	6945	4651	4545	5662	7304	5968
324	207.049	(±)-Hydroxycitronellol	200355	188081	217428	220649	184748	176084	201089	214435	164625	173758	158356	155233	133167	138074	141171	139586	3625	4420	18330	18534	104599	116029	111069	117997	179993	184604	178332	142768	5076	7580	6578	6325	7382	6358	6383	4282	5928	6823	17306	19042	9047	7873	6981	8708	7718	9471	8674
325	208.015	Acetyl-Asp	7730	6236	6377	7782	7216	7369	7832	7103	5901	5892	6464	3776	5537	4868	6753	5574	4285	2816	3923	3686	12135	11488	11414	13412	8551	6626	7280	7175	3435	4132	3982	4267	4113	5903	4306	3886	2620	4121	3670	3124	2472	3757	2322	3535	3489	3243	3573
326	208.073	Calystegin B2	8499	7104	8743	7817	7823	7599	8196	8232	5715	5367	7109	7910	6252	4523	5815	6897	4555	4026	5445	5897	8426	8676	11043	7764	8058	7523	6867	6079	5536	4050	4490	4653	3967	5045	6338	5732	6443	5909	6755	5610	5362	5235	6397	6384	4329	3712	6187
327	208.959	Oxoarginine	10078	9272	10648	8421	7995	7979	7399	7793	11392	9726	10606	9658	10778	11053	8483	8407	2244	3133	3092	1933	5318	4382	6087	4547	8345	8285	8655	6133	2396	2908	2171	3085	1820	3011	3479	2646	2668	2129	1605	3266	2366	3593	2824	2952	1690	2371	2381
328	209.045	Citrulline	34258	37185	34873	37887	30208	32806	37469	37163	28690	27528	25304	25486	27003	23438	32840	35745	10791	9017	13510	12909	21017	17610	20257	17431	31889	31083	33308	33276	11923	10340	11785	10824	11338	9529	11441	13053	10680	10218	14347	16225	11910	10724	9736	14381	11061	11794	16353
329	210.062	Hexuronic acid; Ascorbate	11465	12838	15741	14114	12562	11721	12827	13804	9923	9239	10752	8875	7168	6432	7977	8258	1651	2126	3376	4173	10733	10158	10671	10647	10061	11223	14790	8938	2683	2456	2946	2662	3147	3624	2267	2772	2155	2789	4214	4464	1824	2867	3901	3478	3005	2122	2897
330	210.067	4-Acetyl-2(3H)-benzoxazolone	12714	12549	14666	15197	13592	11666	15270	14204	10593	9709	9546	8158	7529	9202	10964	10921	1616	2233	2755	3848	11019	10707	9696	9846	12057	11545	12743	8604	3414	1571	1635	1653	4290	3034	3164	3570	2797	2625	4479	3455	2373	2760	2656	2574	2644	2670	3458
331	210.088	7,8-Dihydroxycoumarin	9830	12873	10046	13470	15117	18907	13646	12088	9340	10480	7142	8808	7432	5273	9338	12041	2453	1749	3962	2287	10241	9441	7168	8129	13799	12645	11131	11152	3357	3771	3849	2513	5598	3073	2946	2343	2662	2934	4826	3503	2372	4316	2724	3876	4355	3383	2773
332	211.026	Brassicanal A	19273	19819	18745	18579	18195	19378	21761	20858	14848	15509	14998	17191	13912	14256	15006	14715	11537	12676	14400	13659	17500	17812	20015	18881	19437	17666	18151	14044	12370	12444	10497	12096	10985	9294	9521	16048	12105	13585	13765	15423	14146	13306	11820	12979	13325	11059	13271
333	211.039	Glucono-lactone	15813	16909	17585	15621	15940	16116	18539	20136	12966	12331	14497	15010	13388	14435	15235	15163	7921	7490	9364	8448	8835	10929	9587	7807	14230	12611	14203	16464	8676	7019	7562	8731	7673	6061	7248	7735	6797	8034	6720	8732	7899	8451	5916	7075	8383	7762	6439
334	211.06	Methylthiomethyl 2-methylbutanethiolate	41383	40086	43806	43331	33749	33590	45101	44756	26633	21884	21537	25445	20620	21482	24547	24173	7594	7527	13317	12772	25860	26022	24903	27449	34298	33579	38074	29504	9182	8619	8106	9464	9727	11602	12868	12022	11436	9205	11936	11538	9453	12548	11701	10108	10031	12307	10006
335	211.079	S-(4,5-Dihydro-2-methyl-3-furanyl) ethanethioate	19130	18782	17823	18769	20496	19059	37289	43305	18402	19581	13729	13629	12224	12819	18227	15167	3291	5301	4696	6739	19176	19076	16898	19639	20137	20510	20308	17787	5570	6763	3711	5289	5388	5339	5983	4519	6636	4686	5891	5008	6746	4976	6704	6278	5187	4638	5145
336	211.098	Carbamoyl-Asp	16462	17542	22918	22695	20848	22467	17240	17180	18279	16754	14678	16495	13527	10975	20061	18750	7526	6472	8462	8477	16620	15829	15642	16654	14449	16118	15811	13093	10062	5015	6286	7255	8517	7653	9128	8336	8079	9699	10900	7625	9487	6944	9936	8471	9082	8825	8764
337	211.108	2-Oxo-6-methylthiohexanoic acid	16998	17606	17297	20800	16700	16128	19501	20677	13573	11502	12723	11671	13103	11093	12696	12557	5356	4880	7826	6888	10053	9260	8303	7419	13239	14239	18087	15649	6152	6370	5580	4802	5820	5327	5951	7266	4868	4922	5465	6439	8195	7478	5978	7527	5402	5546	5492
338	211.134	4-Methoxycinnamic acid	34920	33127	33454	38218	35000	37241	34341	34934	15359	15219	17144	15679	11885	14212	19934	20168	9320	9230	10433	9117	16746	18521	18208	18612	32089	29156	29804	19476	11429	9440	13678	12850	14599	14419	13140	11632	12926	12281	13495	12985	12647	11880	13419	10406	12516	13246	11660
339	211.171	8-Hydroxy-5,6-octadienoic acid	4776	6374	8611	7553	7856	7425	6470	7443	5059	6555	8287	6798	6925	6895	8163	7984	3191	3919	3272	3972	8479	9774	8445	10422	7152	8647	5678	5307	2879	3240	2957	3847	3532	3434	4220	4468	4245	3310	4801	3348	4498	4412	4699	3050	4072	4090	3624
340	212.003	5-Phenylvaleric acid	105760	95442	106789	105459	130730	132507	206813	213845	48752	54219	46323	54781	46880	44132	53140	52526	2475	1537	4547	4430	214139	214307	215278	214677	123842	127757	123302	91482	3882	4055	3624	3810	4394	3223	4658	3054	3523	2563	4651	4320	5159	4109	3511	2431	2490	3184	3559
341	212.055	1-(Isothiocyanatomethyl)-4-methoxybenzene	16177	18235	18285	17231	18407	17313	21697	21857	15705	14557	14796	15933	11784	10534	13765	11883	2683	4637	3689	5386	8771	11606	10715	11071	16168	18056	18477	14519	3974	3091	4622	3095	3983	2905	3227	3762	3118	3909	3972	4307	4147	2279	4337	3464	3853	3416	2932
342	212.076	Hippurate	11387	10314	10192	9411	12505	9765	13106	16532	7752	8951	9370	8497	8737	9913	7901	8712	5016	5647	3991	4138	9199	8775	11004	9087	13317	13023	11063	8794	9256	7568	11413	11478	10310	9392	9113	9482	10618	8413	8123	9299	9533	8132	8738	9152	9445	7957	9219
343	212.128	L-2-Amino-4-methylenepentanedioic acid	18065	19716	19570	18782	10089	14836	13477	18462	12873	12466	11817	10737	9905	10784	14526	10420	2285	1509	2343	3527	5298	5055	6381	5614	16929	13468	15416	10573	3086	3351	2396	1742	1323	2105	2782	2372	2945	2411	1792	3254	2574	2718	2185	2012	1530	3181	2359
344	212.982	2(N)-Methyl-norsalsolinol	15589	14540	15754	13621	13815	13230	14379	13213	14329	14285	13928	16288	13978	13066	18493	19767	7513	7691	8120	7176	8741	9098	10019	9235	12739	15841	13357	16021	7690	7152	5988	6099	5827	5970	6956	5754	6793	7080	5951	6641	6429	5746	7565	8411	8547	8116	7324
345	213.041	2-Methylbutyrylglycine	19827	22039	22223	24941	20862	19881	25094	22597	20874	22021	21568	21543	20525	19948	21178	23362	10901	10742	14216	16439	15908	13785	15074	17377	17148	20917	19914	20975	13625	10903	12475	12237	11152	12753	9878	12221	10382	10733	14321	15311	9122	11831	10700	10606	13039	13450	12473
346	213.055	Hexose	16093	16611	18533	17250	16346	17782	19006	19489	17366	18348	15123	14597	13454	15510	16287	17535	11763	11861	14905	14119	12410	14126	12471	14529	20911	15296	15397	15824	12216	12072	12265	9052	10876	13046	10581	10156	13130	12336	10248	15299	11991	11172	13492	11105	11877	12795	10690
347	213.113	Acamprosate	11793	13063	16962	14396	11042	12859	14875	14346	12448	12469	8358	11117	8543	10628	13607	10731	9871	6569	9290	8790	12000	10873	12689	9922	12429	11802	11199	8493	8833	8412	8041	7293	7622	7742	9271	9965	12653	8818	12916	9396	12231	9805	9381	12349	12102	10233	9026
348	213.149	Tyrosine	18262	17268	24395	21579	22476	20085	17631	18094	17723	16055	20597	19542	14654	16410	20926	20295	8673	4393	10820	9463	14574	15477	14820	13873	17907	18027	16258	14669	8387	7339	9563	8579	11296	10722	12300	12211	14078	11372	11824	10435	12470	11511	10612	10532	13081	12795	12557
349	213.186	Aminoadipate	76515	81134	130935	123129	74902	75968	45774	45500	48092	59082	78617	76095	77555	69371	48485	43266	10029	9677	13857	10342	11162	16496	17219	14959	65322	66990	69084	57191	12321	9573	11743	11577	13801	12436	16768	11109	11451	13247	18097	14088	15136	13900	18307	16342	15482	17723	18671
350	214.049	Succimer	62832	57077	61448	54501	208556	216576	108925	115501	53710	55294	35102	31837	33470	32268	30822	29838	3662	3654	7607	7878	10225	13996	11277	12210	101258	97937	92856	86289	2796	3733	3761	2954	4080	3277	3392	4025	4299	4222	9969	9560	5028	6216	4735	3895	7463	4840	4351
351	214.146	6-hydroxy-2H-1,3-benzodioxole-5-carboxylic acid	10124	10714	10075	12481	8924	12241	12092	11352	17331	18772	9618	9626	11597	8582	11072	9556	3045	4179	4991	4237	18463	15365	17503	14211	8290	9404	10762	7434	4157	3954	4717	4414	4826	4131	5462	3484	4560	5524	4728	4235	2878	4074	5774	3419	5257	4925	5207
352	215.003	Hydroxyoxoglutarate	28677	32946	28175	32488	29111	32573	34302	34305	30380	30528	34394	32640	31944	30311	31587	32715	8020	10871	9886	12429	74188	76580	77873	82433	30017	27820	31918	30066	8044	10588	9484	10549	9546	11843	8269	9443	9377	8743	11160	10476	8876	7718	10748	8053	10470	9467	9493
353	215.034	3-Methyluric acid	5399139	5452806	5274647	5366760	4368855	4409375	4974711	4987720	5899638	5906404	6036758	6070958	6036020	6110680	4541453	4600223	7052	6632	61836	53385	2295758	2305251	2294276	2318804	5131810	5181530	5003630	4241651	7727	7585	8084	7808	7176	9664	8701	7061	9056	6961	52059	72985	11600	9678	9789	10243	9449	9981	15553
354	216.981	Saccharin	46543	45859	48017	46531	41880	46816	46473	48764	26961	26739	27761	27159	24761	25908	28027	29086	7486	6900	11849	11907	13525	16278	16248	18425	39719	38573	41886	32274	8343	10032	8062	8676	8807	6970	6353	7107	7256	8552	10955	10023	7591	8092	10561	8779	7756	9039	7383
355	218.068	Acesulfame	73610	75065	76161	71945	73085	71589	70552	77104	41887	44653	37450	38949	42254	47144	50994	52420	1650	1915	5488	4145	9308	8328	9278	8807	60942	67608	62743	43958	2680	1272	2490	1570	3566	1909	2741	3202	2384	2084	3288	3551	2484	3088	3310	3408	2964	3067	3666
356	218.104	5-Nitrosalicylate	17217324	17143818	17137711	17005933	17738769	17652086	17841424	17756069	9230634	9127398	7749363	7644085	8326710	8276229	10451103	10004244	2043	1582	204764	182666	30703	29086	50072	49925	15430504	15437495	15104188	12102529	2581	2098	1583	2704	1780	1892	2846	1928	1996	2911	227365	262228	33499	28468	31626	28703	34938	30616	46225
357	220.065	3-Methylsulfinylpropyl isothiocyanate	25155	23396	25249	25432	23593	25038	23084	28035	20368	17767	17277	17956	18189	15550	27625	26747	1919	2653	3666	3242	6148	6986	6106	5024	22213	22579	21115	17114	3682	3477	3459	2686	2709	3827	2601	3728	2571	3329	4175	3613	4117	3938	3139	4106	2883	1948	2837
358	220.082	4-Pyridoxate	22216	21869	22929	22073	18629	18338	18023	21171	13924	15943	13501	12596	11589	13671	16111	13848	1552	2205	2853	1890	4421	3911	4198	4776	17281	18609	19328	13948	2697	2709	2337	2735	2273	2842	2174	1611	2134	2144	3652	2918	1695	2726	1802	2339	2098	2088	3471
359	221.045	Ethionamide sulphoxide	131158	134906	134402	134452	138929	141135	143051	143857	79141	80060	66743	67021	55951	53411	59997	60735	8248	8422	14949	14376	14170	15111	15256	12110	123111	118963	121035	90955	7167	8755	10133	9360	8833	9896	8481	7449	9665	9512	13930	16931	7433	12863	9169	9657	9824	11321	9527
360	221.129	3-Phosphonooxypyruvate	20360	17981	18797	16332	24083	24870	29780	27930	10562	10123	7704	9631	9474	8313	12505	13571	1944	1987	2572	3057	4235	4639	4426	5297	15894	16669	17121	12388	2003	3122	4069	2132	2172	2167	2674	3248	2100	2981	3211	3385	2761	2488	2658	3703	2495	2258	2886
361	223.134	5-Hydroxyisourate	12695	12923	13387	16203	14646	15344	13407	12538	14708	12075	11058	10850	8253	6740	12385	12776	4170	5194	5695	5980	25867	22890	23009	24207	12497	12315	11483	11991	5613	5790	3806	6233	5862	5784	5701	6453	7715	6564	6610	4205	8803	6481	7050	6766	7567	6535	5704
362	223.17	7-Methyl-2-hydroxy-6-oxoocta-2,4-dienoate	7811	7587	9501	12401	9826	11984	9741	11748	11121	13813	12374	12021	11987	9417	12490	11729	2091	2483	2810	2567	20285	18869	20927	19358	10830	10039	10282	8003	2410	3177	2488	2436	3433	3190	2873	3836	4670	3075	4135	3887	4418	2457	4268	3934	3104	4480	4012
363	224.12	Choline-P	6386	5435	5458	5810	5246	4850	7105	6334	6885	6324	5019	4781	4718	4733	4476	4811	1258	1150	1424	1945	11365	11507	11478	11343	6341	5500	5760	5147	2235	1615	2758	1712	2420	2648	1945	1977	2923	1644	2077	2032	1836	2727	1514	2002	1826	2193	1919
364	225.04	5-exo-Hydroxy-1,2-campholide	25932	22928	21867	22135	22489	22744	25122	23444	26057	23280	21948	21003	17895	21748	22613	20641	8503	8200	10302	10531	11079	13176	13494	12858	27666	24623	25138	25582	11140	7845	9672	8154	10527	9097	11393	10342	8306	12370	13798	12318	10513	7639	10077	10614	11605	8701	8649
365	225.064	Triethylene Glycol Monomethyl Ether	165802	167445	164766	154649	143011	137007	159798	152062	110551	117212	101751	100961	99485	100130	134286	134332	3671	2480	9688	9710	264161	263271	257383	266803	130297	140911	140610	110131	3746	3442	6949	4552	4404	5302	5733	4572	5193	4880	9026	8858	5936	4693	4286	4972	4691	5058	5525
366	225.111	Citronellyl formate	14911	16676	17062	13838	15967	14368	12710	17039	11340	12794	12088	11261	11985	12100	14182	12599	7191	6655	8792	8344	15486	18222	17966	17602	13749	13061	13452	10752	9695	8641	8018	8092	9217	7909	8351	7910	8170	7784	8410	7184	7613	9770	9245	8090	9630	7626	8217
367	225.186	Phosphoserine	9092	9959	7707	9089	10961	8875	10588	6580	10228	9442	8668	7916	8780	7786	9330	7072	4049	2936	5673	4786	69536	67911	65160	67591	10165	9568	7356	8908	6997	6797	11442	10129	14101	12394	15389	12130	14526	11932	13653	11964	19752	15776	21770	20057	21532	15661	26134
368	226.01	Pseudoecgonine	18530	21908	17140	17886	20916	19957	19225	16017	17598	13218	10798	13716	14027	12061	14838	15376	3930	6615	4340	7133	9902	8881	11241	10954	19054	18218	17564	15775	3183	3696	3396	2788	5836	7122	5699	5867	3193	4391	8665	6306	3934	5624	3642	5686	4366	5578	4597
369	226.035	Erinapyrone C	13265	14892	14411	16366	16758	16033	16625	14445	11918	15379	11886	11326	12359	9135	12195	11268	4230	3406	4830	6476	7072	13339	9386	10290	17741	14242	15242	15010	3915	4142	3216	3570	3567	4651	4068	4673	3719	5458	4643	4831	5740	6310	6961	5138	4641	4267	4002
370	227.001	Pyroglutamylglycine	183097	190281	183994	178806	180490	186400	174018	172413	162911	171368	174076	171352	163535	169457	138861	137706	4659	6653	16698	19347	45718	40390	40272	41701	180940	174267	162626	133669	9719	11211	10559	10220	12718	12030	13494	10880	10912	11417	15435	19319	12181	9617	10534	12568	11786	9357	12297
371	227.055	Cumate	275292	278404	318846	307920	261723	259218	293120	301380	232813	249716	232520	228453	194468	200289	194111	217249	7764	7914	32386	25337	160325	160328	159810	162354	240591	247673	247722	194794	10367	12166	10242	11617	10036	10530	12091	9053	7792	9177	33572	32504	19416	20043	14333	14753	18659	14545	20645
372	227.081	5-(2-Methylpropyl)tetrahydro-2-oxo-3-furancarboxylic acid	27991	31455	34903	33375	30960	30413	35462	37005	29247	27401	27739	25633	23832	26776	26770	29139	9877	10853	13672	10675	86020	87394	84291	83112	30650	31344	28328	27555	9816	10134	13185	10048	10423	11214	10113	11076	9776	10957	16124	15614	11771	12992	10972	12014	11145	10441	11187
373	227.106	3-Oxodecanoic acid	84907	82698	85180	91599	72482	73858	231720	228699	90788	95283	65216	68306	64217	64857	88069	78371	4109	5968	12655	10710	22852	25635	23372	21777	108831	106401	106006	82998	7886	10387	10662	9730	8831	7759	9198	8908	10079	10573	14952	14404	8520	7924	9004	8005	6679	11340	9903
374	227.202	Undecanoic acid	308569	292813	441461	440102	229084	220724	167322	171687	181364	193162	209744	197043	261609	253558	130423	132524	50836	44770	69518	58842	354198	357059	353144	361577	231045	236325	223500	195399	55192	55800	58039	58813	57990	53339	57416	47569	54288	57421	69575	66460	62849	59293	75209	69617	72589	63670	83467
375	228.028	2-Keto-6-acetamidocaproate	12142	10975	12148	12073	12616	11587	13618	13135	9154	9706	9909	8086	9148	9367	11790	8976	1809	2152	4183	2971	6672	6156	8571	5973	13009	11190	9900	9986	3294	3403	1655	2215	2822	2335	2558	2427	3001	2906	2827	3184	2872	2081	2649	2781	2271	3203	2210
376	228.161	N-Heptanoylglycine	9346	10522	10249	10293	9287	11009	12874	12275	14691	16214	7099	5859	6524	6258	13281	11555	5878	4390	6041	5366	75828	68715	67941	76584	8603	10373	8365	7942	5105	4234	6427	4810	6340	5699	7655	5502	10843	6283	7709	6215	7289	4979	6570	6224	7292	4698	6165
377	229.054	p-Cresol sulfate	32095	31912	29877	33208	33887	28393	29941	39360	34053	34519	30488	34842	27671	31255	32810	35444	7533	8291	10395	9236	63986	71053	62176	69745	29846	32790	27192	27087	7752	5642	6998	4875	7951	7040	8440	8770	8820	5724	9679	8481	9172	9371	9394	7691	7923	9498	8395
378	230.103	Methyl 1-(methylthio)propyl disulfide	31491	31905	38701	36661	41280	37670	38614	37278	38157	34660	47830	38762	30652	36004	57270	46964	2476	2560	5516	3805	22159	21611	21069	27076	36989	36729	37183	22771	2858	2724	2333	3077	3415	1982	3633	3556	2714	3216	5521	4409	3515	3665	2808	2991	3325	5041	1756
379	230.149	Tetrahydro-2,5-furan-diacetic acid	12005	12208	10853	10417	10311	12025	13102	12716	11548	13453	11648	10010	11498	10081	12461	10939	2760	2684	3094	2771	25608	21437	21081	20569	11357	12026	8786	7628	2653	2568	2813	3294	2424	3168	3320	2549	3412	3067	3182	3291	4040	3757	3836	3732	3477	4931	2309
380	231.015	Lanthionine ketimine	16996	17959	17701	16389	16691	18039	18119	17924	15507	17056	13133	16474	14962	15184	15819	14463	13546	13624	14492	15976	40280	36256	33335	37049	15635	20044	16304	14980	11910	13916	12274	12532	9016	11800	11286	13413	12748	11024	14666	15588	13418	10963	14542	14439	13980	14301	14843
381	231.032	Cysteic acid	36483	37360	44784	41837	47154	39675	41562	37469	38415	35715	28003	30779	26880	25399	29816	27587	12967	10837	13609	15563	35768	31974	34325	33622	30133	32513	35903	29201	10069	11157	10791	12762	12884	11687	12751	12287	11070	11220	14458	14865	14649	12952	13337	14614	13296	12499	12419
382	232.093	Pyrocatechol sulfate	17338	19801	19285	19700	14069	12186	17780	19460	9744	13042	11849	10072	10339	9942	18394	18477	3144	2127	6263	3980	7870	7407	9378	9371	15418	14792	14458	12829	3135	2252	2920	3085	3845	3510	2744	3136	3820	2636	5362	6019	4398	4056	2918	2895	3529	4290	3985
383	232.119	Glycerone sulfate	31396	33536	33326	32364	37766	33597	37608	31993	20334	18536	17716	17771	17240	17159	21171	22269	2024	2320	2813	3220	5571	5185	5669	5095	27625	27747	25085	20624	2467	2032	2691	2541	2979	2352	1778	2304	2912	2679	4367	2849	1594	2501	2967	2475	3415	2645	2482
384	233.01	Oxalosuccinic acid	27219	28823	25948	28870	32838	36085	29870	35612	24540	27449	21318	29112	27843	30711	25312	27646	47311	44634	50909	48014	48327	56939	47788	54717	27472	28920	29088	36861	48560	40962	36840	43077	34413	50911	42355	40284	42904	46134	51910	45109	51069	43827	47637	47688	49887	47308	48965
385	233.045	p-Cresol sulfate	32454	34015	36031	38556	26179	28114	33193	38084	33766	33842	25852	27959	33153	32674	37499	38812	10557	9573	12120	12084	15542	15041	16344	14645	32160	29504	29514	23635	9307	10595	10560	11079	9460	11817	12161	10963	10047	9556	11261	11449	12054	10735	10961	8375	12666	11026	11496
386	233.155	Methyl 1-(methylthio)propyl disulfide	12919	13841	18567	14991	11207	11703	12161	9907	27799	26002	8361	10391	14259	13030	8014	8536	4047	4138	4539	4353	11219	11798	13445	15490	12957	16485	13712	12068	4799	4376	4491	4575	4378	4726	5854	3561	4741	3728	3158	5458	3366	4194	5844	4362	4284	4242	5137
387	235.145	5-(Methylthio)-2-[(methylthio)methyl]-2-pentenal	9039	7873	9651	10149	11021	11900	16078	15675	6703	7091	7574	9056	5886	5241	8781	5604	2343	1493	2260	2982	5354	5408	5182	11279	8711	10732	11039	7289	2104	2628	2820	2211	5821	2774	2717	5331	2683	3184	4054	3128	3084	3367	6267	2386	2910	2687	2516
388	236.078	7-Methoxy-6-methyl-2H-1-benzopyran-2-one	29541	32970	32611	37359	28717	34968	30707	29784	28877	30197	25514	26333	20139	24303	34768	27846	3135	1666	2820	2273	5566	5243	5557	7877	29687	29533	30946	25390	1928	1859	1542	1466	1738	2831	1971	3131	2915	2929	2319	1741	2379	2529	2190	1959	1602	2337	3358
389	236.094	3,4-Dihydroxyphenylglycol	31933	29597	26988	30545	41139	36313	31809	35185	73567	65294	51535	44101	25893	28141	66493	63529	3337	3477	4919	4773	8075	7527	8453	9098	37524	34666	33342	22351	2533	3649	5316	4509	3423	3477	4257	2580	3124	2431	5132	5171	3447	3073	4295	4018	3679	3902	3161
390	237.091	5-Hydroxyindoleacetic acid	30396	28279	26912	27441	27110	26981	28525	30213	23248	22807	21261	21119	16650	13650	23183	21774	11247	7430	20285	9133	8335	8461	9191	7745	25359	22118	30719	16704	13994	15092	23278	18253	47023	20469	46838	25622	50215	31349	32435	26295	40877	33272	45028	29055	43288	36305	52470
391	237.149	Tetrahydrodipicolinate	11245	7300	8878	10376	9344	12122	9393	10659	7714	9979	11688	8678	10050	6256	7733	9544	4675	4431	4143	4868	16020	18127	15236	14178	11199	9047	10300	8943	5454	6081	5567	5295	7742	6962	7890	7869	9816	5940	9393	7159	8837	7029	8942	7689	9012	9016	7446
392	237.223	Calystegine C1	4024	4156	3732	3843	4217	3762	4404	3293	3696	3555	3646	4095	3233	2151	3956	4366	1529	1754	1709	1637	8947	10761	7801	9931	4370	4159	4786	3832	1860	1666	1744	1077	2107	1133	1414	1180	1712	1703	1449	2122	2163	2226	1189	2294	1728	1276	1526
393	238.051	S-Prenyl-L-cysteine	18334	18038	17007	19745	14838	18519	19881	16793	17703	18675	18498	18006	15314	16415	19490	17998	6231	7381	6526	7290	11404	12151	11444	14021	19492	18772	16958	15783	6230	7365	6350	4875	7387	7054	7079	6534	8002	7003	9027	8510	6070	6940	7722	5815	6628	6282	6328
394	238.094	(Iso)Citrate	9814	7871	10042	8184	9360	9288	8908	9277	9590	8822	8982	8659	7433	7322	8247	7744	3044	2064	3032	2130	9215	9239	9254	9767	9165	10692	9218	7696	2890	3765	3647	3997	6821	3628	8281	3491	7584	5086	5542	4605	5748	5424	6907	4038	6366	5112	6546
395	239.017	Temozolomide	127069	132543	132430	132533	80038	92448	129153	146692	96021	107780	116881	122528	93210	91653	127842	130849	7139	6819	34518	37316	24535	28037	30684	30050	105654	117136	101100	105265	14614	16025	8348	11397	11433	9777	9174	8558	8881	8371	32425	34755	21739	21339	20500	20473	16558	18184	14562
396	239.06	D-4-O-Methyl-myo-inositol	130447	121151	100989	100981	124874	127556	117856	109986	205069	219777	106372	106682	81818	85394	68891	71123	9024	10939	15563	15924	14356	15425	13757	19328	261776	282536	172272	141148	33131	30378	38559	34871	40831	37294	46866	31990	42735	35646	46134	41519	40739	39944	40960	39117	44480	36879	43538
397	239.075	Caffeine	38023	34140	33634	30988	37186	40827	35301	34422	36348	37313	22883	28170	25159	26841	31426	30329	5852	5205	5526	6705	17274	19001	19862	22100	46240	48372	35605	30485	4593	5791	4827	5907	8522	9039	9272	7037	6659	5797	10924	9672	6900	8184	8290	7198	8435	6827	6051
398	239.094	(R)-3-Hydroxy-5-phenylpentanoic acid	32898	29543	32550	32910	33294	32313	36182	36536	31911	31390	24136	25846	23339	28051	25491	26340	13790	16351	19586	18850	59884	66522	65450	62061	37979	36977	29800	28390	21363	17675	18653	17332	19729	17970	23220	16992	20266	18625	21991	22741	20782	17559	16443	19130	19371	17501	19467
399	239.202	4-Hydroxypropofol	6999	6471	6232	6084	8892	7879	5694	6821	7897	7306	6709	7756	7726	7546	6321	5724	4777	4485	5112	3570	14201	15298	16143	12401	7422	5664	8025	5997	5223	4986	5366	3322	5956	6127	6214	5757	5744	4808	6978	4850	6674	8572	11681	9422	10593	8316	15350
400	240.053	(±)-3-Hydroxynonanoic acid	27950	30525	28391	28359	53247	57476	36312	39923	32666	30510	23655	24408	23611	20886	27782	24370	2326	1728	4225	5569	5505	6152	7494	8844	46808	46262	35923	29687	2930	3124	4241	4172	5075	5223	3086	3785	4524	3361	5705	6397	5141	5517	4104	6643	4244	6210	5360
401	241.012	Salicyluric acid	86804	90095	86462	83209	90521	91172	81007	67464	81672	79747	72618	66265	52643	62135	69199	65979	4130	4227	6581	9898	13730	12729	10299	12926	85449	89019	81106	68805	4940	2850	3692	5262	3233	5165	5241	5100	2980	5788	9886	9359	4721	6992	5810	7353	5271	5785	4673
402	241.017	Acetyl-Asp	63037	64344	58419	60518	63652	65958	58566	51900	54574	56297	56128	50276	41006	41770	46442	51244	4018	3985	7898	8173	20779	21449	21429	21680	64818	68380	55660	53284	3740	2476	4435	4891	3386	5203	4666	4347	4568	4715	8441	8836	4668	6573	4584	6435	4849	5558	6911
403	241.087	9H-Carbazole-3-carboxaldehyde	69139	66893	74393	70269	69628	66731	72236	70876	60905	63260	46395	46148	52283	50446	56510	55266	7973	5719	9945	9810	31409	32927	27551	31486	78585	74225	64206	50360	9271	8077	9671	9134	10887	10332	11002	9906	11294	9942	12583	11691	10708	12473	9979	10857	12635	10852	10406
404	241.144	Methyl-Tyr	31400	28271	41641	45347	40276	35989	33680	35459	29754	29759	35444	38282	27936	26414	36690	42539	6375	6953	9090	7277	17542	18168	15026	20291	36187	32582	34083	24511	8850	7179	7563	6924	8880	8835	8419	6954	7872	6080	10669	11252	9830	9332	9591	9722	9768	9563	10508
405	241.181	Calystegin B2	14325	17576	16162	15868	12237	13664	12395	12356	10057	14181	13107	11589	16481	11844	11369	10434	5649	4079	6753	6789	15528	14533	12569	16502	12338	15881	14309	11851	7080	5093	4402	7046	8654	4004	8434	6826	9663	6133	7845	9279	11045	8309	9309	8596	11670	7320	10721
406	241.217	4-hydroxy-3-nitrophenylacetate	138438	139724	149816	155725	84722	91862	58135	64932	71798	73260	70442	69435	121231	121670	53129	50031	26065	23625	33517	30164	80375	81737	87988	85984	86620	91333	88530	82750	27347	27912	29992	26772	27272	27417	27534	22163	29046	25416	32732	32856	33767	29924	33474	32365	35403	29440	34916
407	242.079	3-Methoxy-4,5-methylenedioxybenzoic acid	156453	160422	146444	156807	444649	450105	246087	250511	157010	154437	83537	93502	93254	94842	104954	102875	3962	3731	14047	14126	25653	26426	24273	30462	246086	235805	241522	201470	8787	6448	7429	8771	6230	6464	6700	7149	7275	7555	21598	22455	11350	10292	10785	8513	9710	9556	10536
408	242.177	Hexuronic acid; Ascorbate	31999	32486	29779	25131	26855	33118	49099	50872	66297	63012	16465	19544	23588	21295	47215	43998	26289	27151	33460	23727	198155	182122	184979	192234	32352	34006	32667	28082	24230	25427	30766	32450	35496	32057	31640	31988	35032	30957	30535	30215	35968	28941	31934	32265	32904	30870	30415
409	242.996	Hexonic acid	17733	19810	20998	21897	20364	16660	18082	18456	18078	19770	21410	20573	16993	19321	16518	16351	8334	8254	11423	12725	22756	24960	26977	26381	19536	18400	14906	14291	7947	7747	9562	11174	11634	8647	10761	9933	10338	9525	9870	11376	10531	11446	8516	10714	10300	11922	12561
410	243.052	1,3-Dimethyluric acid	59630	63592	63286	56167	61333	64694	61491	65433	73856	76486	54751	56692	50622	49815	60875	57997	7872	5034	18087	14579	14695	17205	13545	15975	81712	85355	66023	56374	14018	10363	15883	16481	14806	14476	16272	11968	15784	12839	22281	19390	18604	16477	16572	19922	16507	15208	15938
411	243.062	Dihydroxy-Phe	154962	159161	136451	147893	184046	176293	178044	185728	146370	150731	114822	110205	121480	120696	200323	190497	5200	5966	13185	11368	90175	87334	81027	83822	161370	169364	149887	127379	6165	6135	8763	6948	6691	8741	8479	6848	7383	8378	12042	11042	9371	10117	11540	8179	7789	9825	9869
412	243.101	1-Isothiocyanato-3-phenylpropane	52568	58077	54936	52352	61917	57662	56947	56583	35827	35136	35382	32802	30321	30815	47537	45576	4343	2576	8863	8509	10937	10201	13717	14354	47788	45394	46934	41492	3017	4432	3855	4688	4482	5815	4611	3596	5036	4875	6664	7557	6056	4313	4088	5405	5940	6648	6399
413	243.16	Acetyl-His	21622	19816	20590	20255	19676	19276	18673	17574	17789	17371	18765	17438	15707	21001	19107	17666	8027	6017	8486	7690	20449	18326	21417	22824	17887	16141	18771	14420	7774	7778	7365	6431	8144	7727	8805	6370	9500	6634	11833	10260	8678	9312	8909	7315	12792	8322	9333
414	245.049	Vanillylmandelic acid	138188	138536	144816	138214	142578	137345	140430	143543	115605	108314	114708	106286	84578	81506	148025	152723	4875	6839	11059	8945	129482	124234	126425	130576	140722	134462	137045	108784	6323	6225	7463	5828	8836	5692	6555	7374	7575	6543	11565	9518	6599	6854	6270	7308	7850	5537	7950
415	247.061	Mimosine	487239	476407	489726	501716	410974	413674	484557	503470	403683	412446	376123	387086	370995	354318	298398	304727	11395	12442	114643	88368	318153	323534	314024	331274	450921	438338	419790	431638	22299	22087	24375	19777	28004	20844	24735	20340	21664	17746	124140	112863	51312	46616	50426	45153	60002	51116	82264
416	247.119	3-(2-Furanyl)-2-phenyl-2-propenal	34078	32978	34633	30925	26153	23818	30031	28124	23572	22420	20474	22375	21382	18809	22124	20920	3009	4643	8168	6950	18501	17907	20331	22701	26396	26869	25447	18402	5898	4299	4551	5114	5290	6205	6085	5869	5227	3862	7420	9081	5517	5430	4679	5588	5906	5332	7222
417	247.133	4-Methoxycinnamic acid	22085	24787	23995	25453	24767	23996	27425	24850	12926	14503	12737	13106	12272	11392	10975	12300	2230	3844	4103	5222	18006	17433	15848	16501	19846	21671	19652	16962	2281	4020	3795	2599	4455	3265	3724	3184	4081	4702	6250	4480	5823	4280	3521	3530	3330	3644	4609
418	248.024	5-Acetylamino-6-amino-3-methyluracil	12735	10492	12607	12396	16527	16601	14507	12788	13309	14618	12328	10858	10737	11651	14589	15812	3827	3893	6187	4553	9786	8518	10862	11362	11041	15319	13908	11700	3612	2648	3607	3156	3966	2350	3641	3722	2772	4185	5035	4981	3408	3413	3006	3507	3647	4943	4170
419	248.048	Guaifenesin	31338	31177	33896	26871	22455	25320	28267	30541	21965	18338	20529	18306	15388	16181	28923	26079	2654	2693	4838	5251	13375	14263	15043	12879	24552	22901	23845	19801	3173	2544	3468	3043	4264	2550	3716	2976	2264	2875	4650	4523	4147	2311	2302	2220	2290	2673	2768
420	248.079	2-Amino-3-methylimidazo[4,5-f]quinoline	11658	10582	13271	13589	14452	11252	14455	16659	11128	10671	11107	10556	9914	10918	13849	10110	4882	4208	4700	4549	11530	12054	11525	14625	14022	13775	15132	13282	2414	2436	3444	3415	4377	3091	4388	4321	3116	3492	5845	5759	4089	2635	3133	6107	4456	3045	4857
421	249.066	Metharbital	22821	18495	23679	25528	18723	21748	22790	25085	21621	19820	19421	17848	14188	16603	17030	22083	5005	5261	8746	8243	14577	12715	15425	11485	21411	20571	21000	18107	5609	5958	4105	4483	4847	5379	5151	5944	5395	4028	6933	6676	6320	5399	4818	5872	6288	4751	6490
422	249.097	C12:1	11331	11432	10212	12436	8975	10691	14377	16594	10670	9693	10831	12139	11283	10963	9317	9982	4133	3781	4749	5228	10001	8871	9705	9006	10558	11314	11476	9214	5020	4151	4223	4419	5820	5272	5380	3821	5263	4293	5652	5711	5338	4976	5842	4442	4636	5857	4457
423	249.113	P-homoserine	45714	49445	111983	113711	100021	106759	110765	103811	116560	106110	61494	54473	33354	33072	118464	109699	4397	3583	9100	10091	15030	17645	15387	15475	72520	74838	71648	61647	5117	5153	4486	4478	6333	6282	5514	5586	4842	5537	10299	8383	6536	6828	7770	4472	8480	5235	6138
424	249.15	(S)-Isowillardiine	73940	63338	36626	33601	31564	28667	28563	30018	35359	36739	19317	16177	31719	32463	21925	23725	5513	3842	7452	6499	17767	14243	13347	14953	39704	39962	37742	30030	9832	6171	6583	6350	8544	5615	7970	8675	7989	6387	7617	8936	9793	9628	7239	7346	9881	8436	7271
425	249.186	gamma-Glutamyl-beta-aminopropiononitrile	12705	11473	12570	11894	15898	12173	13483	13308	13079	12084	10438	11838	9680	14692	14579	10935	2809	2403	3118	3287	14227	16510	17695	19227	12215	9856	13034	10218	3061	3390	2918	4039	4398	3725	3577	2781	3229	2956	4054	3669	2885	3762	2086	2897	4488	4745	3496
426	250.072	Ecgonine methyl ester	11209	10620	11213	12248	12378	11103	14830	15136	12233	9184	7445	6831	7246	7792	10898	9230	3628	2285	5057	4373	7796	7118	8421	10514	12752	12874	10347	10285	4529	3532	3076	3642	3053	2398	3320	3026	3099	2423	3682	4654	3050	2525	2844	1759	3105	3162	4183
427	250.092	4-Vinylphenol sulfate	8536	7503	10414	10233	9155	6483	11252	9223	7880	7827	6486	7804	5752	8486	9937	10011	2154	2746	4205	3183	8279	7668	7316	6529	9251	7901	9137	8029	3735	2653	2756	2038	1958	2748	2563	3114	3670	2978	3179	3288	3851	2006	2782	2477	2611	3467	2158
428	251.165	Potassium 2-(1''-ethoxy) ethoxypropanoate	9744	10589	15034	12771	12381	15132	11387	11058	8006	7638	9243	6049	6105	5976	8621	10035	3815	4141	3609	5554	8753	9777	7244	8961	12560	8619	8475	10682	3483	3554	4118	3648	5902	6344	4535	4001	4372	4909	3545	5661	4154	3258	4417	4210	4839	3151	4211
429	251.202	4-Methoxycinnamic acid	8634	7122	7853	8400	10086	11571	9211	9252	8887	9129	7640	7720	7858	7049	8128	6434	3000	2031	2120	2329	36669	32636	32958	32933	7873	9942	8494	8683	2626	2480	2921	3060	3081	4121	3677	3743	2462	2633	2887	4760	3004	3921	4066	5078	3769	3855	5001
430	252.088	3,6-Dihydro-4-(4-methyl-3-pentenyl)-1,2-dithiin	15308	13371	13847	13251	14472	13965	14405	13101	14816	14466	13957	14345	8559	12686	18315	20182	3705	2480	4612	4446	7832	7573	9450	8868	12931	14835	12345	10412	1932	2637	2556	3890	3065	2727	2696	3701	3004	3455	3871	3566	3794	2669	3894	4273	2709	2983	2954
431	253.051	2-(4-Methyl-5-thiazolyl)ethyl propionate	54933	58003	60983	59634	51060	53865	64983	62132	43857	48088	34921	33979	30017	26551	35968	39162	4634	4804	6135	8216	19880	18964	14146	19135	41011	41090	45328	34753	4840	5003	6315	4185	4331	5668	4561	4535	4790	5471	7760	8602	7434	6003	4822	6233	6004	4442	6449
432	253.072	Hexose	22336	20168	22801	25499	22050	22058	26889	23325	17531	18830	18383	16662	15268	14993	15691	16540	6972	5729	8367	7633	13742	11975	11726	15999	17848	20377	19555	17606	6121	8377	6900	7184	7286	8039	6139	7233	7163	7215	9526	11623	8834	8189	7104	8735	7687	9623	7238
433	253.095	Monobenzone	40508	36906	41475	40113	33622	33787	34747	36066	26303	23593	20983	20717	15324	14870	30937	28760	1950	2306	4539	5137	15347	12684	14166	11670	31451	30922	32107	27196	5683	4131	3484	3871	4127	3511	3391	5142	4336	3322	4919	4808	3668	4931	3582	4412	7485	4516	4240
434	253.108	3-Methoxybenzenepropanoic acid	18642	21220	23391	20643	20250	20547	21157	18414	18570	13643	12709	11409	9825	10206	14003	11093	6763	6321	7410	9712	17431	18707	18446	16163	13871	16758	16267	12611	7801	8336	7984	9356	6100	8185	7577	6889	10092	6937	9599	11797	8899	8006	12447	8804	10918	7755	10649
435	253.217	cis-4-Decenedioic acid	90112	90179	56177	60759	166138	168434	113532	115137	58689	58675	40775	38206	36157	36511	38569	37703	19068	16030	35580	23272	1146553	1131182	1103968	1105269	103542	105108	98465	83841	32087	26229	24103	22475	25859	20489	26963	21727	20523	21291	43707	29909	31378	26614	44919	33127	43958	34290	44846
436	254.006	Hydralazine acetone hydrazone	8420	9436	6930	8825	11443	11595	10075	7612	9161	8545	7182	6051	8089	6036	8580	6895	1954	3426	2434	2755	12495	12771	12586	12736	8528	9063	7851	6904	2078	2163	2235	2128	2521	1821	2741	2120	2211	2377	2148	2355	2197	2457	2266	3092	1728	3004	1728
437	254.087	(S)-9-Hydroxy-10-undecenoic acid	57156	54238	57685	49649	62055	66024	63497	59211	30899	28948	27868	30293	24789	28283	42970	35946	2734	2463	2919	2812	17046	19235	16413	14125	57024	57488	52221	34590	2513	1861	3909	2849	2293	2031	3264	1374	2433	2845	3520	3712	2202	2945	2816	3542	2175	2148	2079
438	254.251	Dodecanoic acid (FA12:0)	5432	4415	4089	5332	7481	7212	6612	5768	4770	2899	5382	4074	3847	3728	3517	3383	2020	1897	2107	1648	15982	16941	17300	17080	6545	4414	5266	5270	1339	1808	2376	2172	1486	1625	1048	1078	1454	1629	1205	1755	2279	2298	2459	1773	1837	1788	2134
439	254.982	Capryloylglycine	61667	66059	60739	64049	74479	76807	79568	78350	81268	84769	91653	92343	94180	90364	107555	111203	5452	3375	14265	10810	35105	33969	33055	37515	84973	78205	78011	67688	5489	6778	5727	3912	5964	5387	4098	3588	5757	5579	11532	12074	8686	7431	7586	6596	6823	6868	5610
440	255.075	4-ethylphenylsulfate	29792	25410	32545	31659	28773	33413	35908	34190	29575	28741	24606	25970	22319	25383	27825	26593	11936	10343	14342	13050	70650	77735	79922	79139	29013	30659	29015	29147	9982	10542	12990	8390	13018	11372	9964	11753	13078	10422	13760	15242	11802	11268	10544	11599	11846	12423	11766
441	255.198	[(oxolan-2-yl)methoxy]sulfonic acid	12883	12102	11741	12696	13381	12378	13402	12325	12309	13704	11144	12960	13352	11219	11269	10751	6566	4365	8223	5850	30488	32820	28624	27095	16194	13667	17031	14410	6671	4718	6566	6567	5885	6393	7721	5614	9306	5438	9618	10767	8138	8254	8158	7858	8230	6895	11409
442	256.134	Dipropyl trisulfide	20584	24911	22997	21183	19584	18897	23780	21385	17931	16249	16450	14565	13873	14180	19522	21334	1695	2622	4733	3907	21953	24636	20906	23715	18436	17985	21255	14689	3136	3315	2559	2914	2848	2884	3460	2851	2973	3187	3851	4395	2281	3891	4045	3242	2388	2987	4415
443	256.157	Dimethyl-Arg	7078	9628	8836	8721	9276	10243	10697	7974	7299	7526	6913	5991	7131	5712	8547	8075	4039	3825	6036	4190	15187	18932	16485	16456	7739	8305	7095	6476	3443	3672	3638	4325	2500	4638	3639	3466	3487	3241	3987	4559	3700	4327	4321	4588	4404	4909	4689
444	257.011	L-Acetylcarnitine	13281	14660	12076	15182	12242	12845	11773	17410	17986	16805	14975	14339	14276	13454	19296	19498	4716	4244	5701	7566	17444	21045	18454	20578	13676	15651	13367	13070	3968	5391	4167	4706	3882	3231	6193	4813	3065	5171	5977	4498	4438	3280	4866	4329	6362	4730	5215
445	257.104	Glycyl-Lysine	37135	32329	39947	39936	32348	33894	37522	36114	25669	24901	20865	20767	20409	15734	40335	42659	9509	9526	11427	12632	17719	16747	19605	19044	27243	27976	29059	19819	8089	7237	12211	9305	8341	9242	10229	9576	10647	6972	11778	12052	11346	9186	9715	9136	10910	9089	9891
446	257.175	Daucic acid	18118	18098	20420	17345	16314	15894	13613	16091	11937	13534	14697	14292	16520	16106	19216	18276	5934	2934	7829	5742	20552	18448	20792	19197	19607	17714	18233	16317	5364	5076	7266	6143	6601	4947	7202	5007	8760	6850	7828	7619	8446	6872	9069	7599	7943	6835	7450
447	257.192	Polystyrene sulfonate	7167	7373	6938	7749	6834	7232	8608	7819	5234	6535	5584	6975	4975	6468	9795	7299	1650	1145	1803	1624	9804	8054	9619	6849	6722	7915	7224	5222	2290	1693	1920	1773	1673	2096	1651	1804	2654	1931	2230	2094	2385	2734	2273	2598	2854	2341	1467
448	258.172	Tryptophan	5825	5835	6263	4489	7143	6064	7526	7243	7098	5547	7077	5343	6386	4104	7469	6958	2407	2165	4094	3663	16980	16199	17626	18367	5182	5413	5870	3945	3200	3316	2347	3230	3408	3261	4388	2646	3036	2608	3913	4728	3258	2266	4257	2994	3850	2040	2848
449	258.181	4-(1,1,3,3-Tetramethylbutyl)-phenol	11661	7916	9141	10869	9732	9908	10243	9137	7143	8752	8229	6987	7668	7805	9568	8446	2443	1849	3718	4112	10220	9024	11484	9703	9336	8795	6872	6723	3029	1910	1799	2355	2870	2958	2927	2137	4052	2015	4022	3432	2296	2853	3523	4154	3211	3714	2435
450	259.008	Undecanoic acid	22036	18576	16655	18983	23131	21324	16923	20355	21917	19864	22528	21122	18985	20288	29185	21719	5612	5515	7991	7416	10766	11409	11407	10578	22093	19748	20305	15484	7091	3649	5903	5931	5539	6250	5857	4752	4364	5877	7921	7135	5629	4359	5410	6083	5612	7264	5400
451	259.023	Acetyl-Phe	45217	44077	43997	41475	60594	64367	50034	53380	47258	47063	30757	34338	30498	30491	37940	37292	7197	5808	8230	11460	16120	14282	14617	14506	49530	48021	48686	40083	5608	5251	4199	5096	4617	7246	6464	5656	5765	3958	10820	10245	5895	8004	6346	5531	8207	5990	7546
452	259.028	Methyl 5-(1-Propynyl)-2-thiophenepropanoate	26820	25411	26223	27791	36449	35937	31863	29922	30988	28294	18845	21457	19495	17539	23683	21660	5987	5556	7609	8681	22818	22517	21389	18169	30212	27746	29216	28125	4848	3710	4985	5260	4275	5938	6273	7089	4300	4226	9450	7032	5107	7539	5817	5336	6216	4898	6604
453	259.06	N-phosphocreatinate(2-)	25137	31457	26041	30226	24615	26423	34065	30067	28388	26008	26007	24578	22702	23085	28173	30463	6206	4364	9206	4171	11050	13221	13153	12207	30162	25449	26888	22978	5487	4515	5411	6107	5344	4760	5900	5975	4579	5090	6801	6920	3895	4458	4047	3762	5424	6864	6815
454	259.08	4-Acetamido-2-amino-6-nitrotoluene	21356	21778	29840	24541	27374	24950	25363	26090	21697	19520	17269	18127	14305	14196	22729	17845	6350	6142	11514	8661	12353	11782	9792	11549	26238	20708	21001	17197	7262	7268	7480	7189	6559	8477	8405	9351	8414	7693	8644	9830	7775	8397	8845	6803	7986	6379	9524
455	259.119	Amidino-Glu	26579	32712	30538	31832	23920	24766	27457	27428	22993	15921	19287	21486	17891	19773	23677	24230	5680	6903	9821	10207	12027	13340	11467	10805	29720	29585	24063	22227	6964	6935	7734	8351	8658	7401	10131	5054	7743	7074	9754	10280	8820	8157	9695	8215	6910	7339	7672
456	259.129	Di-2-propenyl tetrasulfide	60120	58540	57982	61328	58767	57387	69744	65532	46064	40876	40593	45957	39346	40541	54287	53934	2768	3373	10398	9591	13597	15375	12116	15869	49055	49440	51170	40981	4057	3741	3756	4489	3754	4214	4098	2460	3826	3708	6941	8038	5265	4036	4288	6959	4480	5189	5285
457	260.023	Vanilpyruvic acid	67743	68417	70298	72793	56725	61440	68384	72007	61804	60167	48871	59062	57101	56927	63108	65818	5445	5110	10625	9840	37354	41831	38711	39001	63224	60496	64050	53244	6865	6184	6882	5118	7149	6039	5674	5990	4800	6003	10224	10410	7569	5365	6915	7318	6491	8139	5945
458	260.09	6-Carboxy-5,6,7,8-tetrahydropterin	29586	29414	29882	33696	31214	31903	33175	31343	22998	21279	16475	20004	16646	19120	20997	19944	2895	2212	4215	6757	6695	7079	4941	6899	27703	25435	30835	23128	4032	2606	2168	2279	3329	3899	2892	3497	2699	2545	3850	3903	3052	4216	3356	3070	3044	3936	4531
459	260.124	Acetyl-Met	16978	13820	21037	17879	14213	16369	16068	20023	11308	11394	11255	12014	13302	9461	13887	13404	2637	2144	4546	2201	8126	6267	5620	6277	15612	15071	14216	12469	1926	3354	1659	4529	2522	2969	2904	4174	2779	2065	5535	5278	4603	3497	4051	1950	2560	3592	2548
460	261.042	Milrinone	62676	64023	65785	60959	55796	57033	64935	62956	52888	52211	43141	43841	34611	42780	49888	50464	13062	10602	14221	13734	58211	59173	59754	58937	65009	68394	57687	45663	11409	12501	12780	11344	9806	12750	11627	10025	10296	11428	14864	13102	14276	8424	11205	9296	9218	10143	9348
461	261.076	Hydroxyphenylacetylglycine	26042	29191	29311	31815	26741	24679	32561	28566	25330	21671	21249	19245	24517	18844	21764	25363	5296	4885	8948	9685	16956	17610	17520	14907	25123	24697	24942	21337	5007	5634	4784	4520	5749	5063	5043	4561	5771	5910	7302	8995	5326	5060	6530	7213	6488	5193	5249
462	261.134	Carbendazim	26837	24310	21903	26103	17336	15378	18341	19549	14161	16064	13850	15552	14382	15836	13787	15378	4369	3638	5471	5424	9352	7065	9170	7555	17357	20665	17525	14189	5772	5532	6480	6205	4579	4465	5943	7960	7019	6448	9167	10926	9027	7393	7275	7358	8619	7199	6597
463	262.087	Zalcitabine	12049	10168	10443	9988	10496	12207	10870	10799	8021	9030	8301	7532	5609	7365	7803	10372	2484	1267	2217	4512	5593	4312	4464	4036	9101	10012	10062	7722	2280	1867	2565	2533	2545	2008	2143	1852	2127	3299	3310	3129	2588	1872	1445	2482	2869	2780	2588
464	262.938	2-Ethyl-1-hexanol sulfate	13814	13828	15131	16299	14129	14833	14399	13714	16845	14541	16531	18394	18134	20175	13106	15962	1177	1591	2420	1677	7341	6280	6025	6700	16540	15973	12934	11483	1039	1442	1176	1526	1030	1465	1233	1596	1922	1225	3206	2287	2395	1769	1314	2109	1763	1375	1267
465	263.092	2-oxo-3-(3,4,5-trihydroxyphenyl)propanoic acid	14424	13552	16983	14732	13710	13194	14189	15324	8661	10135	10588	10304	9201	12282	12067	14223	3815	4175	6245	6855	21220	18605	22591	18854	11805	13349	12872	13331	4150	5767	6822	6269	6274	4321	4300	5089	6124	4600	4533	6745	6349	6096	5885	5621	4655	3927	3252
466	263.104	(Iso)Citrate	10641	9354	8923	7446	15704	9483	10585	10535	8117	8152	6472	9463	7913	6211	8862	8174	3203	2651	4874	2468	130038	126551	140022	128189	11093	8340	8839	7634	2858	3545	3304	3112	4277	4088	4480	3542	3591	4481	3687	3748	3286	4000	3495	3350	3130	4282	3495
467	263.129	Urolithin B	17845	20029	23136	23146	21564	21255	21452	20500	14420	15566	14503	14575	7976	8346	17166	16443	3446	4365	4592	3214	28910	29087	29523	29650	16891	18037	16922	12532	3572	3024	4124	3860	3805	4708	4833	4039	4906	4184	4894	5332	5450	3170	4610	5726	5525	4192	3532
468	264.087	N-Nitrosothialdine	10178	11751	8768	10645	11196	9749	14934	11928	12457	11076	9285	11849	9410	10092	14296	14528	2181	3451	2582	3305	7027	6425	7512	7388	9218	11075	10528	8227	2002	2122	2251	2891	2623	2635	2720	3097	2045	2365	3314	2960	3043	3515	3058	2133	2095	2120	2488
469	264.108	Vanillactic acid	8843	10863	12811	11774	11201	12831	10297	13695	11935	10924	10549	9712	10105	11154	15838	13435	1201	2535	2707	2198	23211	21555	26653	21815	12132	9569	9769	10362	2765	2081	2991	2624	2135	2266	2042	2512	2060	2778	2572	4059	1651	2304	2023	2502	2444	1612	1578
470	265.108	2-(Methylthiomethyl)-3-phenyl-2-propenal	80513	70402	72527	67485	72030	68274	73415	70545	48300	48372	39717	39694	33184	30695	41967	36622	48995	40089	48099	43255	28776	28928	26473	33238	80446	79649	74971	60837	40787	33296	41670	40489	43402	39685	40352	41017	44414	41064	44521	38101	44789	45675	44961	43733	48372	42288	47462
471	265.217	S-2,5-Dimethyl-3-furanyl 3-methylbutanethioate	5332	8241	6148	5911	4200	6232	4826	5517	6907	5733	4382	5173	4410	4372	5489	5021	2427	2147	1834	2651	12484	11485	11513	13268	5047	5282	4560	5418	2779	2198	2016	2252	2977	2678	1684	2541	2182	2654	2268	2356	1980	1697	1492	2404	1810	2694	3459
472	267.074	3-Methoxytyrosine	237345	236427	185662	173181	344358	335609	206204	197240	164892	168432	69575	67652	61980	68741	67211	67241	3380	2727	7381	6819	15187	15624	14584	15070	204511	210861	213201	162563	3745	2603	2637	2059	3471	3463	4325	3142	2879	3977	10634	9926	4062	5342	3868	5507	3900	4738	4715
473	267.102	3,4-Methyleneazelaic acid	32266	29729	27458	32188	38375	34112	30898	30528	21787	28026	22509	24526	23088	24308	25647	24692	3455	2898	3752	5013	10454	11021	9475	11489	28604	27992	27255	26039	4164	2618	2604	4287	3909	3586	5528	2333	4052	3163	5498	5221	4625	2648	3971	4435	5002	4118	5240
474	267.124	2-Amino-3,4-dimethylimidazo[4,5-f]quinoline	17183	15874	17132	17613	17655	18971	17988	19236	14481	13227	10336	10989	9698	10735	13555	14087	9383	7684	9018	9011	62796	55819	60611	62427	16963	15476	15847	12676	7500	7058	6475	7701	7912	7051	7187	6665	8336	5688	7317	10123	6591	9459	7839	7313	6030	8964	8087
475	267.233	Aprobarbital	10851	12580	8530	8823	10576	13849	11922	9310	10804	12896	10274	11309	10519	8116	7375	9153	6450	4887	7660	6189	85606	84066	81529	88473	10570	9014	8417	9161	7077	6920	6516	5183	5241	3855	6376	4791	5172	5482	8041	6871	6004	4874	8942	5914	5610	5986	7393
476	268.024	L-prolyl-L-proline	8483	8742	7200	8762	8342	12142	8951	9482	5843	7588	5817	5984	4943	4385	4901	4899	3053	2819	3813	2504	13753	14147	11945	14880	6097	7781	6621	5406	2857	2868	2620	2328	1839	2660	2618	3415	1701	2911	2759	3265	2893	2368	2644	2288	1626	3312	1784
477	268.156	Cucurbic acid	17347	15603	16169	17662	16153	15709	19063	19024	6639	5433	4102	4782	3808	5111	4659	4251	1809	1756	3836	2272	6956	9519	7325	8162	13020	14564	15143	9576	2410	2086	2745	2517	2994	1814	2228	1373	1870	2287	2796	2253	2790	2528	1861	2515	1422	2513	2548
478	269.067	10-Undecenyl acetate	28947	27482	29011	33180	27594	31247	29854	34405	26927	25592	22250	24953	25045	23686	28070	25276	4788	4644	8219	7712	12514	11967	12758	13080	30414	29248	27702	23882	6511	5047	3815	5047	4845	5843	7538	6111	5645	4815	7896	10130	6380	5086	4175	6076	6464	8261	6934
479	269.088	Indoxyl sulfate	191705	210520	212707	217588	172243	170583	188968	175191	267112	272643	289030	292199	293512	288165	241271	248209	3259	3550	6355	5534	30430	28321	30435	31112	196575	193875	190019	148983	4367	2981	3785	3226	3369	4722	4336	4673	4426	3518	5991	5871	3737	4729	3852	4775	4809	3838	3680
480	269.212	Droxidopa	25492	27735	25761	22042	21589	18485	23138	23880	22738	22438	18382	17831	21863	22946	18397	14725	12346	12969	21965	17862	40256	33636	32283	39278	21856	20961	22524	18540	19056	17794	17461	20027	21322	19130	21186	20471	18794	19434	25934	23449	32848	24913	31744	29693	31941	31940	35548
481	269.249	Questiomycin A	55454	55306	39347	41576	42234	36749	41566	39478	37628	37490	31371	29699	41515	45303	35658	32599	19758	19230	21397	21333	134330	130273	135039	129051	42343	40553	37457	43613	25099	26152	23041	19992	23836	20319	19948	19173	19609	20095	25421	26945	25695	23376	24235	25031	24638	24061	22902
482	270.156	2-(4-Methyl-5-thiazolyl)ethyl butanoate	8221	8057	7297	8628	8652	7792	6761	8695	6451	6681	6834	7031	5930	5493	7863	6809	1485	2279	2814	3346	5019	6582	5814	4920	8121	7736	7254	6376	1364	2149	2162	1828	2654	1844	2553	3063	2813	2424	2007	2820	2134	1807	2431	2249	2649	1967	3081
483	271.993	2-nonenoylglycine	21832	23423	21817	26841	20603	23507	23012	21479	18662	20743	15877	16996	15711	15749	21929	21465	1716	1678	2486	1260	7220	5873	6832	5457	21531	23117	20296	17137	2345	1864	1831	2205	1657	2538	2116	2214	1136	1453	2188	1784	1280	2533	2173	1493	1251	1620	2340
484	272.188	2-Oxo-3-hydroxy-4-phosphobutanoic acid	4823	4814	4727	5889	5936	3969	3938	5053	4069	4330	4823	5462	4385	3362	5896	4085	1564	963	2328	1194	11145	8471	10361	9817	5617	4941	4738	3977	1833	1593	2091	1838	3090	2010	2520	2616	2075	3860	2679	2559	2680	2138	2258	2275	1849	2932	1765
485	272.906	2-hydroxy-3-(2,4,5-trihydroxyphenyl)propanoic acid	12900	12703	16997	15088	12735	13472	13439	11130	14638	13280	16217	18154	15581	13836	12000	13053	1027	879	1171	1560	4558	5865	5651	3259	14090	13210	10419	9418	899	1644	1354	1150	1016	1406	1653	1360	1174	2110	1663	610	1455	1756	1488	999	1827	1646	1538
486	273.007	Hexuronate	11926	10368	11439	14214	12502	14502	13280	16739	10222	12232	10392	12371	10502	10765	12255	12675	4158	4018	5999	3834	17854	13233	13555	14477	11983	12254	12465	8363	5881	3598	3502	3677	4714	6463	4134	5124	3733	5140	6081	5265	3932	3744	4517	4316	2851	4362	4372
487	273.04	Phenyl salicylate	19021	24003	14319	19126	28157	29287	25276	22639	15546	16724	16573	14970	14087	11716	20902	16485	5458	6491	8244	6756	10544	11739	9543	10396	23634	24087	21273	18371	5698	3932	5591	6376	6566	7604	6880	6347	8219	10059	9214	10201	7424	5806	4090	7441	6598	5941	7080
488	273.056	Temozolomide	60357	63152	58246	61433	61979	61823	67556	68502	40953	46549	47166	43919	41779	41739	52730	46333	4341	7352	10439	9585	16915	23800	21961	17541	53315	58221	51987	47530	3340	6385	5829	2929	5254	4126	5718	3495	4010	7160	9093	9831	5759	6046	4218	6267	6715	3888	6684
489	273.113	5-Hexyltetrahydro-2-oxo-3-furancarboxylic acid	19724	17731	19697	20777	19717	22294	21741	21286	20447	19438	20604	21111	19355	21761	24739	21446	22972	25267	25586	29075	19020	22261	22125	24475	19097	18808	21098	21784	23471	24338	24946	24809	23165	26448	26736	26426	23269	29165	28499	21662	28994	31134	28242	23918	24204	28766	18781
490	273.134	Tetraethylene glycol	23308	21959	26446	27729	25920	23346	23050	20409	18205	13864	19882	16164	17481	16352	19595	19487	7942	9925	12852	13568	17133	16325	18771	16070	22976	22799	24197	15742	8900	9714	8704	8607	12526	10228	9175	9126	10971	10533	13371	15321	11168	10163	12707	12000	10927	11128	11010
491	274.105	3-Oxododecanoic acid	75401	76637	81336	81045	73762	80299	93424	96408	47010	53373	43210	44568	30037	29171	60855	58538	2667	3062	8846	8007	14454	11876	10838	14746	69057	63772	66881	59855	3068	4113	3288	4967	3709	2508	3268	3893	3876	3306	7109	9357	5176	4597	5765	5519	5130	3508	4395
492	274.117	C13:0	15440	17002	17119	16315	15603	15730	19728	17264	12399	13178	12332	12912	11176	9839	16122	13778	6896	4814	7899	8396	6629	8835	8805	6909	14943	13707	18906	15218	6028	5323	5701	6140	6183	5648	6170	6646	8649	6612	8418	9210	7474	7673	9992	7951	6669	7135	4457
493	274.141	Glycerylphosphorylethanolamine	109145	107588	113839	112101	98655	105140	118966	122669	113244	117139	120501	111659	97523	97031	124952	130504	2344	2383	18192	19216	9078	8364	9391	9416	117329	110056	97456	83478	5011	3777	3335	3979	3801	3352	2796	3177	3975	3210	14555	14916	7961	6342	6279	7742	5982	5645	6841
494	275.022	N-Nonanoylglycine	14498	16661	12342	13023	13251	16449	14228	16127	9001	9525	11848	10743	9711	11362	9551	12480	5113	5930	7151	7967	16116	14732	18731	19811	15599	16833	13750	12850	6450	5146	6174	7642	5746	5578	6605	4651	7298	6647	7211	7688	6523	6655	7155	4963	6226	6154	6107
495	275.202	(5-ethenyl-2-hydroxyphenyl)oxidanesulfonic acid	6052	7394	5346	4271	5318	5440	5209	5251	6192	5535	5664	5326	6728	5248	5483	5809	1753	1499	1931	2663	12157	15517	12050	14532	4880	5116	5965	4796	1795	1759	2704	1826	2617	1152	2129	1367	2222	1927	2824	2620	3445	2317	2523	1880	1852	1883	1943
496	276.08	3-methyl-4-(sulfooxy)but-2-enoic acid	78037	78953	89258	84017	66321	76659	78355	80464	62951	59489	60761	56561	54681	48220	82813	88375	3435	2890	2968	5643	17091	13316	11927	13343	69246	58071	63834	45357	2364	1794	2813	2944	2582	3452	3564	3642	2443	2608	3458	3689	2070	3697	3361	2797	2605	2474	2364
497	277.145	Methoxsalen	17656	20003	22278	21656	19783	18526	18915	18618	28886	27058	23970	22111	21538	19906	23629	21151	2004	3629	6268	5571	39350	43521	44507	39389	20073	23496	19665	16574	3714	4486	5381	5991	3848	4300	4809	5094	5639	4356	6563	6509	6235	5286	4716	4445	3811	5799	6309
498	277.18	5-Sulfosalicylic acid	6807	7717	7434	8224	7482	7157	7207	9576	8823	7376	7204	6360	6336	5396	7182	6719	3539	4590	4759	6372	12732	10224	11844	8553	7277	7886	6893	6646	3478	2795	4496	3947	4089	2476	3541	2716	3618	5055	5044	2786	5550	3945	4823	3019	3604	4759	3505
499	277.217	(±)-Sulfobutanedioic acid	14329	13517	10037	11913	19987	18393	15212	15281	15160	17155	17582	15417	13108	15789	15420	12892	2156	3491	4846	5124	455265	428331	451547	464534	19338	20910	20486	17163	6853	5085	5573	3701	4381	3889	3809	2479	3985	4561	6134	7447	4228	4637	4819	3442	5545	4666	3659
500	278.249	1-Isothiocyanato-7-(methylsulfinyl)heptane	1953	4055	4134	3807	4325	2436	3553	3058	4200	2805	2086	2267	2991	2947	4263	2951	1759	1262	1635	2256	10654	11960	11269	11105	3728	3712	4174	2675	1185	1822	1287	1468	1391	1110	1815	1583	1314	1109	1105	1465	1276	1441	1969	888	1856	808	2169
501	279.125	Captopril	16210	17123	16610	18500	18914	22334	23470	25694	11131	11380	9515	11476	7501	9558	12351	13637	4336	2489	5989	4108	17956	18354	18276	19509	16690	18918	19687	14778	4353	4791	5920	5833	6194	5628	4611	4922	6362	4020	6510	3971	5576	5743	6474	5777	8008	4512	5933
502	279.161	Cysteinyl-Proline	28963	27221	20066	22868	13016	15322	15132	14371	11074	11444	9006	10622	11653	14027	12583	10577	2041	3303	4336	4437	20112	24129	25324	25414	13090	15545	13927	11727	2705	2948	2730	5430	5712	5215	5300	3756	3885	4236	5035	5061	5726	5864	5368	2458	5954	3170	4968
503	279.234	Pantothenic acid	136433	141858	117520	116218	216367	231424	190140	182732	106752	110635	91981	88025	98562	91553	81505	79255	15959	19116	40377	29514	5347414	5301792	5311612	5371791	204562	186373	198685	164968	56487	43832	32558	31100	27576	30008	17023	16610	23421	19716	55116	48132	36778	31156	35461	26122	34071	22973	28274
504	280.104	Cis-zeatin	11479	14269	12086	12262	17542	19363	12959	14643	16032	14946	14333	14274	13376	11156	12137	13015	1730	1434	3920	2581	18575	21283	17123	19545	12829	13717	15694	12642	2187	2462	2532	1470	2126	2506	1793	1920	2279	1825	2666	2615	2741	1739	2627	1891	2677	3244	2323
505	281.029	N-lactoyl-Methionine	20355	20596	18608	17671	37602	34212	32027	29694	23139	21099	17420	20165	19866	20655	22987	21202	7232	7505	8623	9444	25024	28494	26730	27492	32020	25311	25558	20216	6622	7313	8427	7481	6428	5714	7085	6731	7336	6021	7599	9401	7172	9437	6658	9098	6777	6191	7552
506	281.088	1-Isothiocyanato-7-(methylsulfinyl)heptane	27103	29452	28605	28429	26647	27677	30180	30226	21804	20427	18578	15393	16235	13660	23859	25819	3260	3427	4547	5319	15593	16053	15096	14727	24621	26094	26267	17479	3049	3776	4321	3031	3826	3070	3341	3067	3677	2674	3537	4706	3388	2669	3184	3946	4165	6447	4287
507	281.139	L-beta-aspartyl-L-serine	17183	17471	19555	20006	24214	25381	17848	15763	15129	15410	12582	10994	12528	10652	13432	13704	6733	5434	7333	7409	26616	25103	26164	25655	17652	17535	17170	12694	8007	6658	8254	8256	8153	6643	6355	5667	7082	6505	8132	7787	8636	8826	6503	5883	6520	7010	8473
508	283.025	N-Acetylgalactosamine	51399	44584	50411	51644	39485	39545	48535	46088	41219	37069	39150	39327	40743	38071	34316	38770	6276	2039	5513	5160	47372	48952	52540	49484	40578	41536	45255	30681	3951	3928	4180	6149	3864	4002	4353	3059	4046	4500	6042	6050	4321	6788	5072	4735	4747	4223	5350
509	283.052	Alanyl-Methionine	23238	19435	19186	20607	22687	20490	23945	23944	19605	19533	15437	20135	21142	18058	26672	21426	3412	3111	4401	5302	17385	18267	19350	17165	19936	20228	21666	15836	3279	6503	3483	6574	2924	2766	4387	3697	3270	4856	5016	7244	3930	3328	3799	6564	5384	3151	7028
510	283.064	Asparaginyl-Serine	27230	22971	29626	26847	33591	34411	28220	28825	32388	23924	26978	27447	21975	18112	23817	23849	2751	4515	6738	4639	15854	20758	18316	17387	22974	21019	25948	24983	4694	3994	3037	4989	4812	3804	4120	3603	3940	4133	5085	4985	4070	5285	3436	5058	4830	4748	5194
511	283.106	2''-Deoxysepiapterin	33896	37135	36478	35727	29993	33038	35889	37834	29905	29989	27410	25944	24269	24798	28976	26267	4347	4117	8102	6239	22572	22430	22436	25685	32368	31527	32249	24538	3909	5572	5348	4942	5381	4762	4319	4420	5988	6100	7585	5722	5233	5344	6487	4933	5754	5588	6233
512	283.119	3-(6-hydroxy-7-methoxy-2H-1,3-benzodioxol-5-yl)prop-2-enal	21861	27984	23851	22076	21828	19954	19799	19796	18596	16428	11917	15151	14517	14562	15912	15457	39292	35696	42498	40170	25500	31826	26818	24369	20346	16927	21488	15601	41304	41368	44791	40925	40840	39710	43390	42697	41439	36457	42192	35029	38152	42515	39347	37957	37464	40014	33958
513	283.154	3-Hydroxymonoethylglycinexylidide	28218	33060	32925	31039	28224	24948	24311	26929	20558	20600	22422	19792	21734	20634	21709	20724	6869	7447	9167	9397	22888	20478	25415	25518	23851	23625	22158	19368	9831	8418	9161	7806	7018	8022	8363	7575	9806	7469	7853	10668	8643	8079	9372	8345	7279	8016	9340
514	283.227	Epoxyeremopetasinorol	10613	10442	11700	10284	10470	9995	8914	10379	10650	7584	10694	8693	9358	7254	8813	10051	3590	4882	6202	6446	24716	24351	27567	26693	9776	9315	11749	8345	5583	3710	4700	5668	5889	4296	4349	3775	5026	5819	6779	4602	5700	6054	6406	6767	7514	4759	5856
515	284.124	5,8-Tetradecadienoic acid	28341	27646	30244	33763	28472	27971	33933	33956	21223	24734	22139	20326	19645	19084	29784	28004	8963	6839	10227	7720	13111	13920	15787	13435	25754	25711	26105	23006	10176	11463	8845	7758	9037	10378	10095	7425	8048	6925	10340	10399	8317	6599	8078	8513	7841	6254	9683
516	284.223	4-(Dimethylamino)azobenzene	6650	5558	6656	6296	9375	10601	10255	9154	9611	9150	5811	7037	7165	6158	8483	6991	1398	1571	1073	2172	14727	14503	16250	15044	8725	8070	6128	6008	1831	1952	1810	1785	1565	2748	1799	1832	1607	2264	2313	2037	2256	2283	2585	2671	3045	2708	2472
517	285.039	Chorismate	12770	13048	15984	16491	14531	18728	17064	12266	17561	13684	10597	13034	11854	12321	12611	14261	4432	4773	4514	4533	15870	15465	15333	12760	16051	16161	12184	8624	3602	5242	3437	4109	3953	4316	4557	4252	3237	4134	5718	5586	5141	4279	4936	4643	5050	6805	3550
518	285.061	Methyl (Z)-5-(5-methyl-2-thienyl)-2-penten-4-ynoate	207500	188369	258180	228985	361660	293634	257951	232395	211208	185115	142424	126977	91963	99804	127015	103116	3474	3817	6322	4468	12060	14874	14349	13166	150404	136748	200013	129765	3448	5054	4269	2915	4187	4677	2992	5642	4787	3406	7230	4952	5042	4479	5139	5137	4368	4426	5116
519	285.075	5-Acetylamino-6-formylamino-3-methyluracil	67916	55503	65957	60979	147229	147210	84420	91480	52275	45278	34275	32017	34901	37075	41756	40485	3398	2785	6753	6135	11329	14344	12475	14109	75124	73206	76434	59051	3774	4328	4146	4303	3638	2604	4595	3163	4409	3262	4553	5220	5158	5175	4222	3574	4486	3017	6529
520	285.162	Allixin	21407	20291	23488	19467	18424	17931	17043	17071	12670	10161	12452	11895	14320	16372	12589	14133	2612	2786	3276	3347	16445	16970	18055	17912	18220	15077	17735	11173	2172	3009	2911	3120	3997	3327	3121	1704	3158	4055	5042	4510	3345	2983	5942	2548	3867	2712	3114
521	285.207	(2xi,6xi)-7-Methyl-3-methylene-1,2,6,7-octanetetrol	16561	13199	15563	12922	12390	10382	14411	12160	18279	17061	14775	12383	11625	14406	15632	15608	3531	4109	9329	5316	23011	23099	24947	21487	16079	14534	14335	12104	6370	6765	8149	7012	9222	7101	8215	5978	6775	6894	9584	7604	9894	8997	10925	10265	10674	8123	11571
522	285.223	C14:1	9703	9007	8809	10529	17931	14763	15750	14197	8305	8474	5512	5325	6296	7104	6222	6869	1802	1682	2914	3323	14655	14984	14823	16137	13298	8794	11479	8065	1693	1918	3242	2077	2002	1692	2079	2149	2007	2288	2401	1782	2477	2265	2808	2055	3452	2088	2397
523	285.244	L-Glutamic acid 5-phosphate	8702	9236	12087	9531	9181	11252	10692	8657	8510	11116	7907	8391	7768	8794	8677	10197	2612	2696	4009	3796	11100	12052	11437	12044	10462	9751	8925	7241	2912	1795	1747	2865	1897	2611	2860	3255	2602	2748	3164	2475	3396	3808	3132	2613	3547	2462	2752
524	286.105	5-(2''-Carboxyethyl)-4,6-Dihydroxypicolinate	45791	46084	49549	46021	42034	41987	46624	42148	23231	27337	17094	17576	15978	16075	33295	34367	2799	2286	4927	5325	8142	9599	9571	8281	37513	35129	31441	32465	3270	3570	2980	3434	3053	3909	4304	2548	2853	3932	5767	5527	2806	3305	3931	4302	4114	3311	5294
525	286.161	Furazolidone	9994	8117	9550	8447	7976	9201	8497	7988	7440	5567	5004	4799	5721	4436	8030	5766	1423	1340	2370	2454	8250	6797	6185	5955	9004	6344	7456	5231	2914	2107	3377	3009	2184	3590	3300	3395	2252	2950	4707	4326	3564	3354	3544	2826	3816	3800	3662
526	287.223	{4-[(1E)-3-oxoprop-1-en-1-yl]phenyl}oxidanesulfonic acid	10642	13268	9832	8488	10343	11621	10331	8705	9585	11461	9119	9162	9510	9184	9596	7561	2532	2781	5019	3193	22646	17479	15297	19009	10689	10754	10058	8790	3526	1660	3929	2558	2655	2730	2969	1878	4664	4101	2792	3797	3884	4454	4235	3142	5455	4161	4491
527	288.121	Bis(2-furanylmethyl) disulfide	8830	10477	9351	9424	12473	14584	10947	8878	10660	9923	6389	7198	5051	7474	7663	6370	2388	2571	3253	3909	11150	8529	6872	10366	9806	10451	9964	10353	3328	2373	3297	2906	2831	3054	2658	2808	2293	3598	3881	4563	3679	2412	4443	3124	3556	3078	4172
528	290.07	2-(2,3,5-trihydroxy-4-methoxyphenyl)propanoic acid	12699	13739	10925	12300	9755	14593	16707	14409	7696	7870	7991	7718	6739	7596	8960	8808	988	2368	2019	1392	7609	8199	7690	5755	11144	14225	11624	9308	2092	1907	1918	1597	1972	2026	2634	2907	3048	2564	2166	4130	2487	2859	1126	2378	3028	3574	1464
529	291.02	Lansine	16853	17467	15860	20963	14780	16850	15909	18661	10451	11708	10245	12133	9550	11017	14593	14333	3317	3194	6473	5321	13460	14550	14775	13921	17396	14817	19652	13414	3841	3359	4514	3188	3648	2478	3356	3810	3820	5709	5137	6211	3964	3843	5283	4712	5510	6053	5393
530	291.055	Methyl 5-(1-Propynyl)-2-thiophenepropanoate	27407	27496	24957	31321	28618	27046	29669	30480	19906	24057	20979	17407	13387	14096	23461	23674	6679	5415	10052	11155	9901	11448	11594	10575	26085	22582	26434	25680	3822	5149	5266	7715	7410	5821	4690	4458	4461	7401	8798	11359	7630	8677	6792	8486	8131	6428	9043
531	291.07	Decitabine	40346	37553	42486	40704	39456	38604	40827	37721	30106	27132	21385	24422	20858	25505	28233	25182	2334	3986	6083	4972	13826	14758	13318	13249	32128	34596	37974	26690	2445	3994	3048	3856	2499	3154	5424	2832	3211	4834	5734	8469	4065	4256	4815	3724	3442	3681	3832
532	291.084	Prolylhydroxyproline	14420	13998	14374	13418	16494	16959	17827	15739	13877	12978	10930	11536	9887	11287	12901	12961	3281	3464	4998	2917	45669	42736	43084	47189	12424	14204	14187	10935	3758	5376	4773	4568	4919	4733	4234	4537	3709	5332	6031	7633	5184	5315	3371	4474	5521	5677	4848
533	291.125	Nabumetone	23339	19372	18777	20728	21409	17443	21070	20039	19859	18784	22150	21050	18369	17391	18801	21075	4843	2502	2352	3410	42813	47688	43658	39940	19379	23374	19499	16378	3355	4973	3702	4312	3002	4499	3427	3038	4089	4745	3583	3516	3819	3367	3943	3869	2665	5029	4047
534	291.159	Ibuprofen	11651	11939	13280	15870	10794	11482	11763	10529	14526	15422	10334	8449	9697	9911	11203	9956	4657	6464	8008	6285	12301	11381	12300	11751	9793	9229	11565	8914	6307	7519	5207	6584	4285	5548	5813	5620	6814	6454	7217	7196	6762	7346	7243	7972	6831	6105	8462
535	291.233	C14:0	4555	5594	5244	5680	5142	4404	4957	5605	5077	5863	4066	4506	4538	4581	8011	5501	2049	1332	1481	1547	5886	8255	7406	7544	4491	5536	5096	4301	2607	923	2033	1424	1603	1939	1153	1138	2361	2170	997	1506	1913	1185	2445	2199	1959	1402	1380
536	292.156	5-Phosphoribosylamine	4534	6013	4373	6922	5602	5813	5832	5530	6759	7216	5084	4890	3323	3389	3558	4487	2200	2551	2769	2886	4837	4782	4547	6678	4352	5561	4714	3679	2445	3303	2880	2815	3185	2922	1653	2403	2595	1996	3055	2606	2732	3470	3153	3870	3713	2545	3023
537	293.05	N-Decanoylglycine	85346	75142	77458	78981	62251	58997	64466	69944	71327	68038	69829	68098	72062	65482	61097	63742	4223	2895	7837	8267	31024	32230	29681	29427	67661	71669	67222	59418	3540	3938	5556	3269	5691	4176	6265	6530	5873	4060	9402	7179	3618	5245	5444	6906	3584	5347	5325
538	293.07	Thymol Sulfate	18514	20823	19162	20090	19691	19964	23534	23676	16665	17204	14467	14787	16675	14657	15758	18877	5719	4700	8013	8103	11751	13286	13638	12382	15307	18981	19541	15058	4127	6625	4133	5776	4037	4422	3386	4718	4875	4008	7067	7980	4030	6721	6978	5906	7126	7022	6995
539	293.083	Isovalerylglutamic acid	24718	18665	22605	22735	20800	23638	21589	19713	15349	18707	15228	13043	16175	12843	18943	19753	2772	4937	4666	6311	8148	10158	10714	9167	18613	18718	20011	15763	3067	3548	3662	4365	2804	4046	4382	4044	5121	3552	5749	6108	3548	4710	4084	3139	3115	3263	4022
540	293.115	Gamma-Aminobutyryl-lysine	33544	31255	35508	34847	28051	34444	35926	35907	25616	24370	22526	25125	20413	21784	28939	26022	2480	2199	6017	5537	9160	8392	10258	6314	28261	30224	31617	21076	3289	2360	4003	3970	4493	2998	4653	3473	4418	3069	5795	4929	3997	3986	5861	5755	4707	4658	2857
541	293.138	Acetyl citrate	18624	16263	16870	12254	14680	14775	15927	14490	12693	11808	10076	10200	9495	9290	11153	12743	5805	3000	6272	4479	10954	14170	16322	15566	14162	15351	12763	12169	4504	4392	5167	2866	5571	4690	5278	4332	7851	4031	5607	5016	5633	5605	6270	5218	5385	5273	3885
542	293.177	Paracetamol sulfate	51666	51266	53053	50583	46198	43392	57173	56107	46448	53211	33851	28085	34115	34133	44455	41608	22192	20736	22004	22309	36870	39150	37995	38150	47375	49169	45198	42530	18175	19772	19982	21833	20510	21357	18735	20540	22734	17647	22650	18010	20848	18076	19108	19746	26081	18570	19862
543	293.211	(4-ethenyl-2-methoxyphenyl)oxidanesulfonic acid	7977	8360	9406	8861	9533	9136	9301	11134	9778	9796	7701	9431	7477	7959	8123	9399	3454	3173	3820	4806	19562	17908	17903	17029	11457	7964	8880	7379	3794	4107	3441	3735	4102	4108	4958	4516	3142	3516	3976	2924	4819	3701	4485	5074	4237	4161	4773
544	293.248	(4-ethyl-2-methoxyphenyl)oxidanesulfonic acid	4654	5829	4819	3568	5052	4164	4138	3669	4697	4446	4859	4832	4465	4267	4269	4579	1440	2096	1469	1428	10462	12806	10567	11536	4298	4857	4406	4276	1737	2274	1695	2420	1426	2028	951	2135	1149	2100	1559	1715	2236	1962	1389	1675	1961	1572	1749
545	294.089	2-oxo-3-(3,4,5-trihydroxyphenyl)propanoic acid	7907	6995	7487	10746	8031	10777	10243	9330	8660	6091	7336	6119	5789	6299	9413	7628	2846	1946	2398	2760	4039	3360	5163	4658	9002	8073	7981	5558	2331	1461	2413	2061	2558	2212	1874	2697	1799	1815	2380	2329	2425	2165	2284	2911	1413	2501	2060
546	294.963	3,3''-Dithiobis[4,5-dihydro-2-methylfuran]	22920	21381	22203	22338	21563	21400	21710	20253	19070	17391	16455	16706	15634	18088	15651	19182	8769	8181	8038	6323	10928	9946	12067	9702	20304	20827	21679	15721	7836	6757	6589	6326	7766	6878	7046	8848	8597	7172	6526	5589	6367	9222	6951	7282	7326	9173	8531
547	295.119	Asparaginyl-Threonine	12246	12902	13678	14429	12563	13807	17774	19630	10187	10095	10841	11429	7678	8557	10736	9455	5339	5447	11794	8241	12649	14117	13522	13613	14741	14098	11621	11951	5798	6581	6516	4756	5303	5733	5483	7936	4354	6583	6680	8431	5763	6336	4707	8121	7868	6637	6246
548	295.155	Hydroxypropionylcarnitine	12585	12771	20675	16713	18197	20535	15478	13948	14435	13687	10533	11030	10143	9416	20652	18091	6254	3557	6004	6236	11972	11493	11756	11608	10838	14987	12687	10133	5844	4224	5823	4131	5643	6688	7863	4416	6710	6422	6867	4485	6642	6155	5229	4969	6911	4332	5869
549	295.228	4-[2,2''-Bithiophen-5-yl]-3-butyn-1-ol	8778	10392	8650	10223	11660	9432	8575	8579	13460	11715	9986	11764	11095	10105	8471	9943	3690	4838	6166	5280	46767	51470	46116	47945	8021	9036	12181	7378	7802	6697	5967	6510	6911	7252	6778	6368	5697	5015	6808	5473	7974	4111	6571	6183	6246	6818	5983
550	295.264	7-Acetoxy-6-methoxycoumarin	4942	4800	4997	3895	5570	4635	5058	4883	5262	6177	5048	4662	4420	3618	5102	4321	2475	2565	3451	3151	36503	36571	39732	37991	4430	5333	4559	4191	3643	1479	2510	3573	3213	2628	2291	3066	2604	3407	2403	4215	2912	1957	3640	2754	3968	2257	2693
551	296.086	Valerenic acid	56771	57673	64996	65093	51658	45913	59188	64412	45766	44350	44364	38302	32970	31122	50069	46767	1902	2873	3695	3148	16480	16258	14947	16374	45958	49667	46704	37499	2938	2267	2163	2364	3706	1792	1667	1518	2437	3168	2982	5715	3410	1973	3170	2245	3042	2610	2411
552	296.1	Procaine	26545	30520	31285	34539	27806	27418	31049	33887	31202	30572	29026	24596	27486	30062	33559	32229	1761	2140	3891	4240	11104	7892	8563	9890	29021	31454	28783	22029	1855	2596	2368	3002	2760	2143	2581	2016	3051	1286	2615	3463	2763	3456	2908	2493	2558	2763	2420
553	297.061	N-(1-Deoxy-1-fructosyl)glycine	12504	11538	14497	14515	13062	15148	17979	15653	12593	11512	12469	11851	9898	9144	13619	12344	3930	3870	5695	6260	9372	8767	10296	7977	12327	15225	12189	11838	5218	4281	5062	5074	4712	4089	3263	5679	4392	5097	7363	7057	5476	4418	7315	5586	4633	5239	5576
554	297.134	8-[(Aminomethyl)sulfanyl]-6-sulfanyloctanoic acid	19982	21110	21850	22080	24702	23814	21459	18599	16716	18328	16378	17235	12817	14985	18619	22218	8541	8025	10404	10897	13527	12249	14802	14566	22363	22343	15722	15767	9537	7279	9515	13040	10786	9086	7587	9737	8212	9530	12002	10520	10881	9410	8467	7740	10841	11027	8903
555	297.169	Sepiapterin	20881	19316	21285	25625	26486	26386	24559	20747	22224	21500	20639	20033	20450	17469	24831	23631	4878	6415	7233	4072	12698	15834	16775	14427	21826	21679	23820	17440	5751	5442	5293	5664	4319	6439	6054	5377	6310	6582	5793	6235	7055	5076	7776	8047	6410	6771	5799
556	297.243	Methionyl-Serine	32914	31597	29707	28315	31050	28745	31934	26624	26877	30329	26690	25478	23630	26849	22713	23553	11796	14196	21667	16316	121528	119718	117645	125366	28166	29606	25419	25602	16284	13403	14646	14171	17315	16240	16019	14808	15159	14812	22841	20294	20083	19342	22914	20467	21122	19832	22777
557	297.279	Salsoline-1-carboxylate	6859	10807	8676	8537	8670	7995	11044	9945	8178	9993	7933	7396	7301	6713	8886	8875	3938	4845	4053	4610	23033	25252	23195	23459	6934	8593	9461	6761	4507	4983	4113	5394	4748	5718	4199	3138	3343	4821	4211	4313	4560	3949	4713	3424	4614	3920	4713
558	298.151	1-Isothiocyanato-8-(methylthio)octane	35050	32013	32382	30657	31021	34800	34725	34839	23517	24061	19895	25494	17933	17972	28678	26973	3172	3338	4253	2977	12221	10098	13892	14175	32933	33302	29156	22632	2108	2004	2538	2695	3865	2923	3480	3676	2748	2855	4254	4863	4285	3806	3839	5677	4080	4055	3255
559	298.276	15(R)-hydroperoxy-EPE	8574	10047	11022	9162	10388	9846	11435	11419	8451	8898	8418	8640	10467	9079	8901	7114	7197	7688	9425	10727	15610	15408	14730	15062	11270	9405	10600	9769	8181	7686	10397	9743	8183	9220	6053	7337	8003	7310	9082	6906	10358	8453	8674	7016	7738	9640	8345
560	299.045	Cinnamyl benzoate	24408	22895	24441	22386	20453	23576	26033	26274	17961	14606	17132	17414	14695	14527	17232	15069	2892	3983	4675	2623	14089	11855	11063	9585	20953	23668	17989	16503	5410	2606	3927	3385	4136	2870	2195	2202	3295	2696	4229	5448	3528	4733	3802	3411	4121	4239	3362
561	299.133	Geranyl acetoacetate	22988	27185	25901	23447	22920	28020	30744	27258	14697	16284	15724	15003	13406	10339	23059	25273	2721	1635	4261	3928	7961	9858	7974	9525	24736	19695	24336	14521	3085	3159	3109	2714	3102	2247	2959	2722	4783	3216	4972	4456	3467	2976	4342	2712	4630	4357	4538
562	299.2	3-Methylcyclopentadecanone	8278	8072	9746	10442	8455	9256	9711	10309	7909	10716	8477	8634	7022	7400	8023	6710	3645	5892	15015	11837	10532	9212	8531	8845	8194	7211	9818	7925	3757	2918	4281	3575	2879	3505	4254	2097	2987	2795	6177	5150	4762	5410	4265	3940	3600	4747	5726
563	299.223	Marcanine A	10682	8902	8931	8613	9719	10314	10255	9668	7524	10529	9655	10615	9070	8093	9616	7957	2663	3717	5390	2515	13440	14103	13420	15372	6934	10518	10540	7748	3491	2507	2969	3374	2244	2847	4312	3869	3004	3113	5009	2709	4237	2159	3287	4394	3451	3172	5626
564	299.259	N-Gluconyl ethanolamine	30141	26613	35596	33323	38672	38202	42116	41564	37149	45116	39079	37413	22742	31148	42459	45083	24397	18973	34023	25357	49144	50961	51331	54090	35601	34241	37207	27498	23509	22384	18143	18645	20798	23290	21892	23796	18631	22727	30431	24990	28999	26952	27050	28701	24297	26161	22538
565	300.04	Dihydrobiopterin	288999	271998	287963	289727	310645	302717	258118	235572	223676	215987	204067	203574	167898	165415	167741	159562	2162	1678	4897	3880	23341	21599	25744	22027	245352	253246	244263	191965	2390	2391	2117	1642	2527	1494	1806	1601	1882	1704	3452	4238	1426	2719	2473	2070	1892	2008	3429
566	300.217	L-Cystine	4365	5479	5607	5603	5879	9030	6162	5379	4032	3876	6594	3334	3429	3334	6304	4260	4210	3980	5230	6306	4496	3453	3313	4498	5538	6034	5100	4672	4229	4542	5469	5501	5161	5752	5870	5731	5478	5082	4896	5341	5049	5041	5598	4457	5830	5272	6167
567	301.056	Propyl 1-(propylsulfinyl)propyl disulfide	19173	20810	19030	20625	22205	24805	18229	22570	18273	18566	15653	15309	12523	13612	16187	16355	2856	3774	5133	4958	7980	8400	7677	9773	18608	17541	19275	16246	3561	3798	2589	3074	4839	4848	5564	3229	4152	3525	3492	4902	3707	3014	4382	4634	3209	5837	3793
568	301.073	9-Carboxymethoxymethylguanine	14029	13543	13224	12425	11936	14994	16944	15228	44647	45738	11806	12821	18087	18694	13528	11541	4033	3329	7274	6290	8193	7744	7904	8350	13036	18007	13943	13165	2388	3672	4174	4305	3517	3962	4203	3725	4739	3805	5498	6165	5211	4091	3938	3819	3604	3664	5357
569	301.129	D-glycero-L-galacto-Octulose	17255	15123	19920	19274	21161	21017	20904	22149	17210	17249	14496	14993	12918	12864	18413	13902	7871	6143	10813	10774	19587	18220	18544	17155	19977	18256	19050	11003	6487	7331	8296	6913	6494	8332	9583	7968	7757	7566	10104	10085	9249	8210	8146	6276	7601	8629	8970
570	301.144	2-{[(3,5-dimethoxyphenyl)(hydroxy)methylidene]amino}acetic acid	27223	25267	26933	27231	26026	26686	160059	151154	27168	29642	14405	12673	8726	10699	10581	9708	4509	2123	5286	6016	5653	6534	6350	6843	61948	50198	56773	45670	3699	3878	4275	2599	4616	3815	3363	3804	5104	3413	7130	5157	4411	4736	3659	3491	4319	3021	5275
571	301.164	3-(3,4,5-Trimethoxyphenyl)propanoic acid	29129	30717	25619	25711	20045	21564	26198	26324	17629	15332	14893	16660	18343	15335	14339	14514	4619	5585	9965	8771	9462	10720	9180	10475	19381	22610	21100	17154	6502	5870	7627	5772	9995	7629	7978	7308	9444	7578	8797	6896	7742	8888	8397	5907	9867	6316	5625
572	301.202	C15:1	12965	12793	15085	13052	13860	12858	17106	15620	11647	11188	11235	9714	11679	9152	9561	11742	3928	3459	6002	4412	8532	7671	9160	7434	11753	14216	13572	9467	3397	3458	4224	4281	6248	3522	4832	3750	4833	4977	5993	5795	6063	4128	4520	5091	4973	4646	6795
573	301.217	2,4-Dihydroxy-6,7-dimethoxy-2H-1,4-benzoxazin-3(4H)-one	9930	9066	10607	11396	14280	12673	12262	13814	12881	10993	7697	9672	11156	7007	9167	6923	4080	3855	4670	4551	47124	47776	48238	47215	10529	13903	10823	10189	4245	4468	4482	4007	4365	2776	5002	4935	3241	3218	2971	4493	3501	3883	3921	4515	3473	2914	4668
574	302.147	S-Phenylmercapturic acid	62959	53481	53496	56585	52521	50670	81048	82689	34739	35488	32761	29821	32324	24311	32797	36653	1682	1210	6923	7570	5623	7719	6982	6707	60431	57055	51977	45351	2302	3116	3706	3147	2797	1920	2273	3245	2716	2790	8019	6456	3573	3828	3756	4926	3520	2948	3565
575	303.084	Inositol cyclic phosphate	58051	61033	60924	58492	129432	127114	85927	83956	39831	37534	32012	33409	32005	32541	39468	38063	3061	3054	5598	4980	8444	9005	9050	10336	76584	80491	71958	58122	4536	3281	3648	3472	3440	3034	2702	3360	4375	3731	6953	7501	4665	3647	4366	3807	4090	4106	2903
576	303.233	[(2Z)-3-oxo-2-(phenylmethylidene)propoxy]sulfonic acid	274611	278812	251375	238048	811242	812133	506619	496556	160138	160008	108985	106155	111902	108656	91676	94951	5688	3595	28371	26142	521421	526080	519906	527993	391281	419217	403894	328325	6786	6370	5304	2667	4533	4480	3166	2743	4437	3196	33609	24851	13673	10486	6886	5132	8409	7347	7985
577	304.062	Equol	42757	40574	35686	40679	61923	67049	52629	48788	30862	29064	15905	18337	16044	19301	18549	18926	1451	2312	2401	3317	5594	6230	4779	5137	38061	43924	43371	36824	1746	818	2308	1523	2487	1924	2534	1167	1781	2781	5223	2668	2406	3558	2208	3211	2389	2252	1979
578	304.084	Monoisobutyl phthalic acid	16033	18525	19594	16268	35267	33517	20998	22882	14013	18304	11593	13559	11784	9825	16811	13344	2488	2239	2852	2897	3939	6193	6291	6168	22276	24119	22364	16849	2045	2270	2011	1709	1998	1974	2823	2607	2044	3560	2949	2372	2967	1784	1406	2264	2508	1829	2461
579	305.032	2-Carboxy-4-dodecanolide	16538	20217	16377	18045	19897	19513	17720	19084	11725	14610	13041	14114	12002	12503	16134	13108	3881	4696	7154	5134	9808	11930	10669	13510	20215	18873	19670	14148	5026	2905	3123	4188	3969	4715	4592	2711	3387	6632	5065	4804	4271	3110	3206	4322	3511	3408	4324
580	305.069	3-Oxotetradecanoic acid	25630	26862	30601	32435	99890	105489	50855	65706	31946	36395	15628	13777	14311	15530	16052	15664	2767	5607	6255	7349	8997	10786	11197	12030	50973	49462	56603	48948	4768	5236	4317	5566	3706	3342	5766	5307	5487	5750	9009	11185	5995	4842	5171	7087	5709	6540	5506
581	305.248	C15:0	25076	25886	18522	24235	66500	55326	41813	40780	22281	20136	15485	16317	15581	16108	15252	14123	2696	2180	12746	10309	164400	157459	157249	153275	35600	39359	37640	30599	4252	2431	2532	1939	2051	2165	2407	1634	2594	1450	4628	4411	3397	2367	3393	4392	3085	3530	2285
582	306.077	Cytidine	184744	178901	165404	163209	939845	934650	366083	353978	210163	194542	42692	43002	33077	29696	37890	39337	2083	2378	8914	8052	4981	4403	6924	6895	404583	387648	393580	300140	3414	2424	1580	3208	1376	2169	2426	3079	2134	2273	21937	20204	6598	3918	5461	5637	5415	4735	6496
583	307.067	N-Undecanoylglycine	30701	29426	28114	29829	47364	46552	36280	37198	30773	32006	24368	22912	26346	22413	34055	29153	4016	3451	6276	4262	10257	7454	7448	8995	28770	33497	30998	27158	5622	3579	4232	6162	5636	4773	2709	5486	4867	3671	8893	6937	6297	4039	3253	5639	6752	6478	5226
584	307.082	(2E)-3-[3-(sulfooxy)phenyl]prop-2-enoic acid	80829	77724	87797	85130	164332	175310	103914	104458	63437	68599	38413	36824	34218	32012	37675	44322	5148	3804	6880	6249	31465	25226	23440	23377	96693	100906	96388	76981	5209	4567	2884	2725	3835	4158	4935	4084	3396	3127	6277	8953	4416	3509	4240	4520	4652	4516	3741
585	307.132	1-O-Galloylglycerol	11255	12477	10733	14298	15731	16554	13069	14176	8548	12378	8689	9182	6328	7718	9319	10888	2200	2572	3426	3757	7963	8889	8626	7869	11322	13076	12554	11352	3327	2788	2895	3344	3209	3101	3915	2465	3595	3105	3647	3774	3521	1964	3689	2085	3332	2174	3391
586	307.152	Uridine	64124	69716	66952	62591	77505	80472	77971	72262	47890	47291	40418	43105	32481	39120	41776	41815	5320	3977	11333	8232	15446	14542	15685	13213	62253	66452	64295	52140	5598	3711	5555	5781	5814	5287	4745	4121	5568	5641	9216	8662	5223	5980	9228	6021	5196	7774	8016
587	307.192	Batatasin III	13407	16303	14349	14472	14984	13132	18827	17957	23206	20812	9301	10337	11790	9811	10053	10352	2655	2941	4438	4808	13834	12621	11930	15911	15149	13331	16123	11067	2364	3865	4232	4292	3933	2950	4437	4787	3164	4068	3954	4593	5561	4694	5458	4364	6439	4124	4401
588	307.264	1,11-Undecanedicarboxylic acid	12488	12227	10810	10169	19605	21848	19210	16853	12889	11838	9485	9376	9397	6415	9070	10042	2907	1666	4257	3577	110511	114972	110925	108321	15537	14372	12288	10517	2242	3167	1610	2009	1864	1248	1438	1770	1653	2305	2206	3187	2566	2055	2712	3431	2854	1994	3065
589	308.098	[3-(4-methoxyphenyl)propoxy]sulfonic acid	61223	56877	59485	60288	53266	69360	61495	60072	61937	57833	50130	51726	49021	41960	54296	51676	2130	1665	7046	3063	11562	11877	13014	12563	61457	55261	61662	50399	2073	2292	1917	2359	1176	2591	2043	2364	2712	1974	4381	3844	4001	2994	1768	2741	1661	2760	2927
590	309.041	Coriandrone E	45339	50780	56487	52162	48365	57438	47604	53693	47125	44381	39882	47286	36043	43133	40449	48176	63393	61594	67462	68468	63157	69667	64544	70107	48079	54509	49488	57143	59863	49618	55207	65095	55602	68551	59292	61193	58439	61048	63724	64198	68461	61298	61253	64942	67011	61707	60920
591	309.082	Prenyl glucoside	15617	18751	14599	16692	27595	22264	18606	18412	14998	12862	12081	12214	12216	15481	17702	13997	5112	5113	5544	5266	9018	7285	9484	9466	19681	14909	15471	13054	5466	4814	4122	4222	3748	5737	3840	4002	5720	5515	5557	5539	6588	5159	6180	4793	4735	5537	5838
592	309.11	Histidylproline diketopiperazine	31351	35533	37681	34165	31581	31505	34324	36149	25880	27333	26129	27995	22068	23832	22117	30686	3442	4176	6330	8920	12916	10759	11009	12747	35124	32105	31210	26080	3727	4487	3242	4650	3436	3802	4187	3458	4256	3575	7464	5708	5029	4710	4966	5864	5442	5253	3915
593	309.172	L-beta-aspartyl-L-leucine	39752	43329	36711	38307	32475	37251	34831	33645	29071	28880	16001	18183	21347	19454	25599	24753	4769	7575	9016	6985	13465	14916	15876	13092	28491	31691	31195	24692	8211	7176	5691	5355	11160	6980	10094	9005	7309	7801	8249	10699	8237	8547	9072	7332	9863	9140	11406
594	309.207	Gamma-CEHC	12087	11419	10754	13715	11107	10143	11202	11735	12207	10745	9571	13748	10223	11579	12030	11434	3437	2618	4622	3076	18059	20583	17234	19339	11610	13481	12707	9718	3667	3211	3705	4637	5179	3770	4131	4102	5573	2470	5025	5986	5775	5158	6040	4307	6532	6118	6025
595	309.28	Norepinephrine sulfate	10377	12635	8703	12366	18312	21349	15764	15139	9461	8307	7774	8592	7518	6661	7783	6449	3067	2551	3208	3538	115103	118893	112347	110621	12890	11497	16068	8665	4691	2587	2505	2829	3558	2836	2302	2259	2956	3328	4744	3878	3952	4220	3313	3873	3820	3676	3326
596	310.098	Cysteinyl-Glutamate	11567	8592	10924	10627	11407	8917	10679	10936	8483	9518	8929	6143	8272	6598	9155	7788	2624	1532	2839	3075	7903	6042	8540	6748	9373	9794	7460	6559	2418	1967	1868	2183	2047	2393	2745	2932	2439	2848	2649	2943	3255	3052	3124	3174	3217	2408	2902
597	310.115	Sulfapyridine	37123	36640	34620	34691	37635	29751	33271	38092	43154	39616	32861	36502	37726	32966	40746	38231	1571	2285	3079	3444	7327	8728	10088	6231	32345	35430	35852	27136	1271	2019	2498	1978	3336	1897	2311	2144	2669	3158	2198	3303	3111	2601	2491	1913	2407	3189	2601
598	311.042	S-Acetyldihydrolipoamide	17422	20223	15807	17254	17733	16096	19843	18594	16600	14114	16718	15847	13672	16326	16731	18800	10143	9096	10205	10353	12196	12493	11877	13995	18602	17770	15154	14634	9451	7142	10750	8186	8471	10241	9960	9407	10600	11295	11770	10625	12740	10379	10534	9171	8809	11371	10805
599	311.077	1-Hydroxy-6-methoxypyrene	18007	18931	21040	19527	20518	19578	21329	18668	11987	13878	15053	12373	13356	11925	13857	17573	3287	5169	6755	6182	10354	11961	10309	10928	18207	18258	15310	12777	4413	3920	2927	3253	4246	5018	3601	3387	3765	4075	5012	4942	4709	5217	5479	3870	4691	3888	3461
600	311.093	5-Methoxycanthin-6-one	11124	13418	18741	17670	17873	13810	20808	21721	16106	13182	11639	10126	11956	12866	12739	15557	3317	3158	5134	3906	9315	10480	7646	9718	13927	15230	12279	10685	3773	3320	3285	4232	3894	4048	7457	3398	4723	4707	4019	4332	4049	3791	3615	4618	3718	4822	4622
601	311.113	Isopropyl citrate	26692	25074	26986	26836	24715	22746	26755	27076	19199	22258	19022	17434	16363	15861	20248	22132	6109	5851	10339	7360	10719	11171	12199	15340	25174	24684	21293	20565	3120	6469	6498	5590	6620	6140	7521	6113	6314	5697	9382	10640	7152	7501	7056	7046	7751	6600	6756
602	311.129	Ubiquinone-1	15945	17237	17469	16745	14757	16085	20255	16699	14322	12660	14599	12453	10798	12734	13697	13568	3583	2177	5167	3081	8401	9172	8574	8147	17075	15298	18248	13475	2651	2499	3193	3067	3378	2826	4199	2646	3797	3244	3738	4636	3020	3626	3622	3575	2438	2694	2886
603	311.169	Gemfibrozil	124191	133607	145166	150951	153914	163598	248021	249678	152490	144097	186759	179798	130115	127620	140902	135580	32638	30128	22825	15712	137045	137182	141929	136094	265606	264947	246220	168686	14289	9484	15186	15170	17335	16277	16785	13135	18542	15483	17507	20311	22082	17462	22405	23352	22372	21385	26851
604	311.223	Dodecanedioic acid	12516	13991	13227	10552	12780	14014	17261	16613	14475	14721	15073	15017	14266	14584	14115	14051	5104	4146	4160	4510	78387	68451	75353	67235	15197	12613	14189	9380	7219	4175	4053	5751	8550	5920	6241	5619	6206	6310	9975	5972	7599	6692	8946	8789	7103	8663	7342
605	311.295	C16:3	21402	23830	21506	26120	20602	22761	18822	20222	25576	23417	21690	21033	18487	15756	19102	20729	7138	9743	10948	10916	72633	69863	76967	76547	23357	22359	22248	18729	9411	8610	8232	6380	7988	12008	8486	7396	10332	7977	11679	10890	10559	11435	11396	9834	11521	9481	9458
606	312.062	N1,N8-Diacetylspermidine	12916	12181	13142	12771	11309	14264	16231	13091	7612	8304	10059	7955	9086	8824	13777	14122	2172	1623	1810	2243	6536	5026	6928	5015	8524	11333	12729	10174	1694	1452	2533	2488	1476	2417	2766	1643	1214	2275	1275	3137	1564	2382	1960	1983	2630	1794	1600
607	312.108	N-Phenylacetylaspartic acid	14804	13824	14353	11389	12734	12555	14780	13818	6408	9588	8725	5359	5771	6668	8588	9190	1949	2574	3015	2357	5558	5264	5097	4954	10749	12667	11859	9173	2202	2346	3170	3044	2706	3094	2591	2521	2632	1526	3153	3582	1927	1563	1894	3563	1724	1807	2844
608	313.191	Muramic acid	52419	48070	49760	51462	50660	51976	53011	49178	27807	29903	23844	26960	24344	21641	42585	41841	1163	1990	4035	1996	164531	162935	158210	156676	40543	48915	40815	31010	2170	3373	1874	2339	3003	2691	2941	3145	4101	2484	3150	2843	3546	2711	3612	2878	2745	2556	3179
609	313.238	1-Hydroxyepiacorone	16062	15625	14961	13676	14696	12591	12934	13134	14287	16570	12765	13266	11171	11249	14764	15796	4927	3855	5844	5583	33382	24982	30159	29348	13051	13427	14546	13481	7015	4479	5203	4548	7574	6700	6488	4806	5391	4460	6178	6010	7232	7025	8261	6479	7722	5996	7716
610	315.159	C16:2	11602	10750	10033	10005	11836	11250	11702	12596	10606	11024	8060	8894	9076	7504	10673	10655	5925	4229	6742	6732	10346	8876	8311	10133	9741	11739	8998	7755	5881	5131	5490	6424	5724	3785	6059	6444	4210	4830	5526	6156	5339	5785	5771	3944	5215	5424	5020
611	315.254	N-Acetylvanilalanine	8288	8748	8126	8670	7895	9075	9646	9175	9961	7992	7165	7564	6918	6291	8231	8480	3063	2935	5327	4003	17073	16651	19247	16626	6588	6296	7284	7323	2668	4031	3627	3729	2931	2992	4073	3316	4109	3508	7223	3706	3920	3824	6289	3264	4922	4452	6340
612	316.061	5-L-Glutamyl-taurine	14737	12266	15762	18668	41398	39955	26879	29379	16813	17450	10211	10649	9710	10983	13154	13477	825	1879	3435	1370	3497	4842	5063	4124	21760	21800	21989	19142	911	2138	1527	2585	2332	2918	2229	1404	2057	941	3201	2270	1433	1654	1779	2521	1130	1273	1837
613	316.118	Daidzein	15567	16172	17161	15699	19631	17579	19171	17422	12005	11798	11330	12269	10539	11548	14122	12518	1978	1732	2623	3762	8905	9048	8042	7544	13631	13046	13120	11090	2195	2258	3583	2786	2772	2943	2997	2414	2602	3821	3166	3626	2897	3594	3285	2293	2604	2252	2666
614	316.191	Cysteinyl-Methionine	11127	9461	7791	7778	7350	5181	8613	8334	6548	5208	4597	5073	5278	5660	6051	6627	1897	1637	3063	2306	13691	13428	14890	14773	7771	6498	7400	6787	2217	1962	1759	2066	2993	3713	2022	3298	2661	3564	3128	5574	3438	2702	3097	3146	2980	2868	2533
615	316.212	3-(6,7-dimethoxy-2H-1,3-benzodioxol-5-yl)-3-hydroxypropanal	3620	4519	3830	4043	5289	5304	5706	4466	7082	4782	3543	3566	2704	3837	3478	4176	1263	1432	2124	1648	5889	4371	4653	3702	4245	4355	4243	2813	6661	6553	5847	6330	8070	8262	9075	7471	8254	7568	9751	9917	8129	8121	7088	6356	7949	7572	6703
616	317.032	L-Phosphoarginine	14501	17167	17914	15935	13790	16801	17751	17728	11588	13087	9733	11290	9286	10056	17200	15104	7905	6361	6114	4961	8784	13204	9996	11049	16965	18022	17237	12121	4104	4410	4293	6003	4973	7677	5430	7010	5419	6330	6988	6444	4084	5170	5741	6934	4759	7225	6224
617	317.066	5-Hydroxy-N-formylkynurenine	22001	24286	21838	22099	24589	24175	27995	22122	24027	25316	20434	22392	20603	21372	25283	24782	2165	2067	4092	3913	6722	9530	9071	6786	22154	23378	24827	16770	3419	4405	3581	4202	3248	3320	3974	2616	3491	4454	3399	4541	5091	3580	4783	3966	2825	4097	4479
618	317.196	1-Isopropyl citrate	11693	11898	12293	11779	11300	10332	11422	13288	10067	10454	12016	10264	9358	10289	11046	9631	2126	2151	4030	3410	5441	6285	7445	5918	12128	11834	11456	8370	3614	2844	2927	3678	3545	2748	2970	2497	3817	3693	4884	2917	2836	2847	3388	2687	2480	2563	3287
619	317.226	Dyphylline	7144	6024	6969	6135	7258	6214	6314	6472	6034	7829	5089	6578	4998	7975	5803	5165	1851	1361	1531	1664	17668	17218	15583	15898	8845	7909	7875	5815	1596	1447	1324	2906	1815	2227	1720	1622	1310	2355	2136	1748	1923	2038	1665	2439	1240	2250	1607
620	320.063	Cycasin	46651	42635	47876	44575	160459	159279	87342	86210	31958	38704	21682	20891	19719	14427	30866	34552	1134	2013	5337	3188	4943	5307	6319	5428	80490	81793	73420	56850	1419	1795	1352	1231	1082	2390	1794	1866	1564	2238	8161	6892	3162	2341	2874	2384	1890	1907	2287
621	321.049	Methyl 3-(2,3-dihydroxy-3-methylbutyl)-4-hydroxybenzoate	26429	28915	29821	30412	34239	32532	36768	32876	18399	17220	16575	15496	13248	11424	22530	25706	3262	2783	2773	1819	6789	9032	8942	6858	25619	27666	24487	20366	2735	1732	3579	1825	3155	3092	2341	2024	2933	3631	2376	3075	3077	2944	2151	1611	2531	2821	2085
622	322.045	Hypogeic acid	31042	29800	31801	32092	122128	123383	63493	63485	30692	34388	11679	11776	10477	11046	13879	14689	1169	2152	2809	4095	4948	5125	4389	5847	64903	63603	53416	42891	1263	978	2216	1359	1462	2473	2026	2444	2371	1258	5823	6655	2200	3231	1745	1966	2846	1351	2086
623	323.029	Sulfathiazole	73434	68337	75126	71071	395750	409700	189314	193448	90349	90136	24754	23033	19615	19566	18206	16858	5677	7419	6913	12495	9561	8526	8080	8998	170985	180128	170896	138181	6658	3655	5495	5569	6818	6000	5059	6586	6006	5523	15666	17245	8629	6811	7745	8009	6703	10772	8012
624	323.147	7,8-Dihydroneopterin	27525	21946	28040	28510	25437	28916	25026	28481	25617	27175	17968	20237	22141	23125	24612	27197	3379	5092	7282	6858	17205	21238	19306	19049	25597	24189	27834	19201	5774	4228	4195	3316	4411	4374	7059	3879	4514	3416	7675	7818	4746	5463	5369	7397	6675	6639	5606
625	323.186	Palmitic amide	13246	16308	14431	13471	12307	12667	15494	15198	12524	11553	13583	11009	8626	11148	12797	10861	2427	3704	3923	4507	13866	11730	13627	13294	19652	16095	20312	12600	4761	4961	6275	3771	4469	6691	5991	4325	4459	4191	6979	5012	6023	5171	5541	4414	6617	3087	6626
626	324.094	Ascorbic acid-2-sulfate	23773	22161	25812	22130	20622	24605	27987	24036	24186	22681	24307	23033	25544	23792	32215	34187	2418	1768	3353	3811	4629	5121	6666	5514	23053	24473	24087	19720	3152	1651	1652	1562	1924	2193	2059	2087	2228	1910	3206	3236	1937	2466	1771	2805	2232	1894	2441
627	324.129	Nicotinate D-ribonucleoside	24646	27831	26931	26492	23685	25060	30581	30241	13875	15029	17903	17108	13486	12167	19069	16671	1581	1881	3248	3396	4601	6304	5742	7415	19103	22030	21562	17769	2499	2363	2392	2748	2327	2332	2320	2272	1235	2724	2561	3391	2344	2010	1686	1541	2526	2416	2154
628	325.034	Ipomeatetrahydrofuran	32186	30152	30261	25292	39104	42143	31405	36019	25616	27611	21099	23687	19884	23965	20337	23427	21907	21430	24808	23702	24193	25522	20187	22609	32410	33238	32359	26256	17097	21777	17047	23184	21820	24039	21981	23317	21341	23845	21279	25511	22838	23123	19213	23155	25682	20582	22751
629	325.184	Coumaperine	126961	135222	145237	139199	144654	150694	248545	224874	135727	135111	142887	141016	97007	95185	128009	123633	28244	25173	21845	17840	136091	123880	124218	129203	258714	234659	226283	165111	17891	14808	14794	14096	21185	17049	17845	13834	15499	17978	20899	19598	18277	18290	26567	18479	23113	21773	26532
630	325.311	2-Hexenoylcarnitine	8126	7737	6854	7805	7925	9652	9728	10632	9272	9159	5793	7123	5344	6103	9780	11045	2198	2497	3075	3005	15948	16352	19138	18458	9789	9199	9240	7377	3039	2269	1850	2788	2016	1668	2817	2594	1610	2265	2557	2830	2586	2397	2055	1119	2997	2569	2930
631	326.088	{4-[(1E)-3-methoxy-3-oxoprop-1-en-1-yl]phenyl}oxidanesulfonic acid	11919	14790	15741	16647	16558	15618	16622	14884	9282	8415	8794	9454	7565	9598	13023	13313	2820	2089	3876	2019	75403	64254	71775	78068	13381	16445	14945	12317	2756	2648	2386	2824	2117	2840	2165	2155	3197	2711	2948	2942	2232	3131	2622	3405	3214	2783	3652
632	327.05	2-Propenyl 1-(2-propenylsulfinyl)propyl disulfide	11995	17512	15349	15472	24124	24337	19605	18064	15332	15785	14275	12619	12410	10980	14455	13388	5216	3367	5224	5490	7754	8575	5917	8484	18827	17932	18031	16566	4087	5099	3992	3395	3875	3806	4352	5011	5513	3853	5851	6956	5476	5426	6354	4222	5878	4736	4936
633	327.088	1,1''-(Tetrahydro-6a-hydroxy-2,3a,5-trimethylfuro[2,3-d]-1,3-dioxole-2,5-diyl)bis-ethanone	19097	20857	22057	19837	22731	19315	23070	21833	17998	15138	12988	13032	14236	12895	19160	15369	2709	3262	8625	5330	14776	21029	18803	22263	18676	20104	18769	14878	3604	2419	3931	4851	4864	4977	3742	3317	4503	3411	5617	3998	3730	4365	4328	3383	4329	4017	4010
634	327.145	(x)-1,2-Propanediol 1-O-b-D-glucopyranoside	15971	14514	19392	15243	14662	18005	13747	15217	11739	10912	10405	10131	9056	11092	10079	10826	7768	7202	11058	9461	16674	18867	18865	16747	12822	13119	14735	11963	7495	7902	5895	7944	8102	10599	7824	8031	8199	8255	10374	8422	6973	9043	7956	10499	9108	8096	7261
635	327.233	1-(beta-D-Ribofuranosyl)-1,4-dihydronicotinamide	564277	547511	550385	536132	789434	777480	675477	691104	561885	562958	547189	542318	518245	525013	480972	471484	1518	1860	31973	24662	186630	183848	190204	178224	627488	604265	611006	486444	3486	3627	2758	2623	3092	2311	2571	2122	1886	2034	29966	35326	10675	10171	9879	7255	7054	8143	5275
636	328.16	Tetradecanedioic acid	9826	10045	7952	9881	13540	13867	14579	11697	8771	7054	8240	6934	5432	5699	9072	9143	2653	2615	2985	2134	14199	11831	11795	11307	9896	9783	11559	8463	3136	3566	2996	1475	2304	3305	3471	2575	2840	2520	3241	3781	2710	3242	3701	1638	1960	4841	2219
637	329.16	2-Acetyl-3,5,5,6,8,8-hexamethyl-5,6,7,8- tetrahydronaphthalene	13599	13599	13233	16069	16348	18036	16993	16838	11697	12104	11147	12339	10575	11843	14401	11934	6141	6978	8964	9798	18480	16959	20926	17373	13973	14960	13919	10854	5905	8196	8845	8850	7407	5521	7092	9234	8845	8715	7401	10375	9031	7751	6744	11306	9982	9482	7179
638	329.176	Geranyl 3-methylbutanoate	21931	18715	21801	19107	21915	27451	22631	25697	15960	16342	12977	14038	14907	11537	13242	14671	10566	7356	11974	9426	42563	46074	45913	42677	17467	21440	18755	15261	11311	10523	10055	10914	11083	10047	10667	9601	9298	9007	10697	12921	11507	10181	9872	10116	11802	11372	10885
639	329.234	Hexanoylcarnitine	25505	23013	28645	25099	31055	30228	30453	26454	22751	21685	22067	17879	23494	20935	20798	18485	3491	3380	4907	4562	57149	54775	55403	52136	27496	27132	26477	20612	3670	3071	5150	2976	5042	4150	5372	3862	3871	4756	7045	5755	5150	5827	4835	4290	5986	3497	4708
640	330.096	Isoleucyl-Lysine	12158	15427	12262	12608	13849	15769	13637	12610	8999	9672	9507	11552	9532	7312	11356	10943	2513	4085	4794	3642	7401	8493	5249	8044	11838	11778	13662	10484	2766	4100	4158	5650	4952	4462	3524	4775	3785	3482	5394	5113	3420	3463	4209	5473	3734	5306	3310
641	330.117	Nitrofurantoin	65681	63991	66380	65823	52936	48548	53338	49432	37017	38409	32514	31169	34827	36168	53583	50189	1412	1772	2365	2557	8065	6024	6225	9682	50753	51924	51284	37751	2052	1767	3098	2732	2282	2045	2457	2203	3364	2880	4538	2347	2309	2056	2275	3231	2975	1903	2099
642	331.264	Phosphatidylcholine O-34:2	47776	43277	39524	41659	65957	65992	55392	58535	31129	29790	25107	27586	22288	27441	23690	19931	1808	1750	3322	3117	90897	89016	85670	91798	44653	44728	52138	34331	2322	2504	2750	2074	2525	1780	2145	1840	1280	1174	5509	4586	3684	1911	3656	3098	2140	2042	2389
643	332.124	Hexose P	24152	22948	24817	21138	20647	22757	26264	26252	15456	16686	13433	14675	14864	11599	17632	15614	1581	1698	4454	3342	9035	7597	8038	7139	18802	17558	21799	16070	2251	1920	2447	2575	2421	1359	2446	2487	2146	1663	3820	3440	1938	2683	2546	2992	2340	2073	2664
644	333.06	L-Cystine	57737	64863	60877	61353	66102	66692	69025	66073	56139	54430	51838	52791	52800	48709	55293	46756	3633	2654	5793	5626	6896	6952	6993	7331	58918	57823	60128	45088	1719	2593	3777	3674	4390	2756	3104	3598	2620	3814	5669	6538	3864	2874	2990	3429	2942	3193	3032
645	333.098	[2-hydroxy-6-methoxy-4-(prop-2-en-1-yl)phenyl]oxidanesulfonic acid	24161	23504	23126	24092	26789	27712	23299	26187	17534	17849	12144	15299	14943	13403	20422	18592	2922	3690	6331	4687	7225	8594	6618	8041	25199	26577	21054	22738	2988	2466	3290	3053	3190	3466	3836	2343	2928	2967	4730	4764	2315	3666	5001	3718	4166	2440	3873
646	333.132	2-Methoxystypandrone	11394	11782	12941	13433	10862	12506	14557	10740	10438	7360	7833	7673	9718	8499	10197	7647	2169	3440	6123	3782	8436	9304	9486	10049	10612	11554	12000	8572	3876	3549	4222	2372	2565	3018	3553	3138	4000	2803	4269	4018	2712	2702	4292	3291	3750	2520	2456
647	333.17	Asparaginyl-Glutamate	13776	13350	15128	14646	18776	17915	24318	25964	9008	9207	6618	7407	8459	7796	8769	9277	3120	2986	2953	2411	13665	14740	13497	9764	14182	14927	13158	11252	3495	2241	2386	2637	3377	2638	2988	3342	2728	3107	3597	3477	3893	4203	2485	4433	3461	2936	2991
648	333.206	Glycerol tripropanoate	9832	10634	12162	11060	12788	14742	11946	12265	11472	11494	7029	7540	5992	7649	8115	9737	1256	1968	3436	3997	26114	27715	28561	28154	10439	8697	11530	7078	2826	3734	3391	3748	3571	2274	2883	3279	3952	3558	4455	3783	4279	2788	5437	4093	4066	2997	2994
649	333.279	gamma-L-Glutamyl-L-pipecolic acid	8695	6814	6335	7050	17151	14202	9265	10410	6734	7184	4680	4968	5656	4588	3833	5834	1143	1051	2294	1991	12536	10443	13036	10885	9749	9629	10705	8556	994	1080	860	472	798	1387	1093	1330	1024	1187	1838	2170	1687	904	1098	1471	1469	1931	1276
650	334.125	gamma-Glutamylisoleucine	15878	16336	20190	17348	18850	17422	20881	19134	10246	13137	10501	9326	10185	8950	13694	12058	1634	1882	3007	2111	7250	4694	6247	5490	14105	15603	14430	11723	1903	1232	1945	1337	2200	2721	2201	2132	2459	2169	2461	2706	2457	1431	2463	2242	2748	1732	2823
651	336.087	2-Methoxyacetaminophen sulfate	13888	13519	14927	15133	16879	17928	18044	13583	13435	16513	12220	10129	10952	10387	15424	12938	1942	2012	1681	2236	5667	5456	6188	5563	9476	13121	16283	10102	1777	2406	1686	1507	3500	2182	1213	2393	2477	1909	3805	2521	1318	2618	2763	2088	1995	1310	2339
652	336.091	Aspartyl-Glutamine	11231	14142	18172	12214	15555	15360	17670	12284	11411	14759	10783	9048	10952	8270	15278	10696	1815	1354	1898	2242	6032	4971	6822	6395	10237	12971	14328	9720	1961	1371	1784	1110	2995	2410	1249	2283	3014	1936	3822	2590	2285	2646	2437	1806	2900	1136	2335
653	337.191	Thenyldiamine	10691	8812	11949	11110	13224	12202	13595	11820	12951	9600	8049	8279	8171	7901	7268	7413	2413	1746	2775	3244	142389	143022	134443	144284	15738	15037	14660	8750	1705	2708	1693	2902	2033	2629	2620	2850	2489	2366	3045	2974	2941	1902	2031	1719	1778	2093	3293
654	337.202	Gamma glutamyl ornithine	15768	12297	14421	10197	13012	11220	16085	18486	11244	12628	10545	8058	10593	9952	11378	10279	2937	3858	4105	3028	41940	39089	39220	39820	13870	13809	12083	9473	3144	3540	5321	4173	4990	4024	5066	3717	4992	3279	3768	5450	4510	5483	4106	5140	3836	3478	4507
655	337.238	Maclurin	8179	8390	8770	6616	7518	8237	7344	9031	9402	7762	7893	6251	7235	7995	7628	7396	2403	1397	4209	2257	22107	23031	20990	25176	8657	8989	8772	6538	2284	1938	2794	2607	2742	3618	1906	1406	2504	2684	3232	3045	2064	1676	2709	2501	2515	2281	2111
656	338.092	(S)-Rutaretin	16673	16017	16869	16586	15911	17224	20453	18129	14214	9604	10579	10292	6645	11595	10247	13613	2347	2636	3545	2288	9105	11931	9664	9481	12922	13827	11826	13087	1985	2579	2254	2627	1910	2364	1993	2637	1947	2259	3807	3166	3098	1139	1879	3056	1921	1826	2258
657	339.05	Phaseolic acid	14392	15000	16382	14059	15718	16765	17491	18898	13935	13730	11439	10750	8598	9007	12522	12915	3921	3706	4059	3541	8998	9511	8013	8297	14635	15955	13883	11145	3363	3560	4014	5341	3237	4322	2539	3594	3501	4241	6715	6601	5598	3892	2848	2452	2868	3848	4483
658	339.11	Asparaginyl-Methionine	18501	13962	16393	14738	15884	14077	14237	17195	10942	13117	8598	10480	9793	10244	11361	11385	3471	2520	3885	5853	10870	10804	12985	11898	15313	12375	12032	10254	3313	3808	5488	4308	4726	3251	3625	4253	3998	3995	3751	4366	4858	2941	3785	3065	3924	3331	4038
659	339.207	Dehydroanonaine	40292	41186	37051	40622	58536	57690	61366	64389	35474	36700	36362	37383	28616	27295	30946	28320	5890	4647	5999	4795	298518	279042	318110	312494	66514	67038	57414	49052	6254	4410	6322	4956	3753	4698	6060	3901	4763	5294	5361	3913	4701	5513	4890	4656	5299	3415	6315
660	339.233	2,3,5,7,9-Pentathiadecane 2,2-dioxide	10721	9324	9062	8826	8417	9755	11671	12896	9275	8880	8617	8257	6774	5335	6952	7346	3601	1949	3981	2905	2032919	2076977	2059088	2087468	20057	18216	21025	17787	5356	4727	3313	2510	3268	2371	2246	2039	1841	1721	3687	2693	3000	2960	3200	2098	2365	1629	2443
661	340.204	1''-Acetoxyeugenol acetate	14839	13336	17640	15221	20673	18240	28071	28618	14050	15583	12276	15891	11545	11179	12980	12470	5199	2452	3286	3357	51872	55538	49417	51015	28085	29537	27974	19943	4397	3033	3657	3868	4119	2817	3312	3015	4206	3249	3573	4209	2605	2981	3805	3238	4644	3753	4614
662	341.088	Acetyl-N-formyl-5-methoxykynurenamine	24046	25179	24182	27566	22615	25126	22079	28369	16334	14975	13839	15645	14260	12721	26332	32784	2852	3630	5021	6222	9020	8977	9517	9382	21797	22603	22288	16883	3409	3631	3105	3607	4214	3797	3110	4520	3857	2482	5180	6423	4088	4389	2778	3428	4455	3797	3916
663	341.109	Carbidopa	31211	30690	30442	27489	27420	25577	26660	27834	31792	27002	31137	34537	32018	26083	30571	29125	6142	5377	7193	9023	12614	14168	13759	14496	32991	26963	27498	23961	11502	9628	8335	9468	11034	12179	13738	10798	12391	11147	13551	11167	11209	14022	11275	11905	11827	13698	15142
664	342.082	Hulupinic acid	17511	16857	15341	16001	22544	22576	21214	19962	9960	11781	9569	9419	8539	10123	15103	13147	2161	1461	2653	2716	9110	9137	7731	9233	17563	15676	15511	11816	1927	2508	1808	2028	1723	2194	3245	1904	1770	2485	3401	2462	2551	1826	2464	3266	1708	2171	2101
665	343.047	2-(2-Phenylacetoxy)propionylglycine	18715	20798	18911	21377	27821	31340	25880	25488	13830	16451	12421	14881	12670	13455	16364	17260	3409	4516	7340	4341	9907	9991	10050	13752	26794	21729	22311	18386	3860	3212	2731	3808	4755	3409	4589	3498	3678	4314	4516	5592	2959	3877	2893	4580	5432	4232	4300
666	343.12	Perlolyrine	11806	15356	11456	11411	16671	16296	15080	15761	11640	10413	11137	10085	10806	7519	10067	13486	2528	3114	4602	3770	15215	15330	13629	15173	10843	11122	14515	11097	2862	3663	3947	2878	3438	3454	3418	2242	4622	3629	3800	5568	2967	3220	3048	3689	2548	3336	3343
667	343.139	D-1-[(3-Carboxypropyl)amino]-1-deoxyfructose	9646	9691	9455	8839	12309	9046	8447	11065	6222	8076	7643	7643	7587	9241	7724	6710	4645	5963	9135	9311	13951	12074	13802	13465	10145	8482	9104	7412	9161	6001	6578	5433	7405	6122	6466	6044	6795	5645	5630	8109	7024	8605	4508	6505	6389	6315	6598
668	343.154	Acetyl-N-formyl-5-methoxykynurenamine	10023	11542	9834	11121	11495	10406	21556	22131	10448	9155	7675	7527	7224	7611	6882	7005	1391	1296	3901	3512	13469	13605	14209	12363	12201	12094	13078	11077	4191	3867	3237	3929	4417	3070	2562	3200	4174	2310	3242	3984	3083	3462	3076	2837	4103	3045	4767
669	343.191	3'',4'',5''-Trimethoxycinnamyl alcohol acetate	11880	14087	12422	13875	14839	13775	16347	14758	14956	15160	11769	13464	11271	12894	11670	11244	2554	3372	4037	3080	10299	9814	9330	10375	15974	14358	12190	11846	3347	3990	3493	3314	2964	2464	2972	2418	3004	3149	4324	2913	3159	2818	3207	3835	2615	2867	3413
670	344.109	Nevirapine	18931	15138	18158	16385	18742	20252	19642	18575	16722	16117	15640	14576	13186	11252	17174	19497	2053	1602	3815	3273	6114	7970	5601	5556	20377	18573	22512	14419	2121	2576	2845	2170	1260	3563	3178	2199	2218	2418	3989	2454	2547	1562	1819	1870	2921	1830	3260
671	344.244	Methyl 2E,4Z-hexadecadienoate	4662	4058	3862	4745	5593	6673	5759	5827	4501	4010	3856	2951	3141	4348	3182	2793	1160	780	1464	1647	5471	5982	6779	8942	5326	4384	4359	3631	4249	4716	4245	4877	6220	3568	5794	5175	4845	5857	6658	6343	5853	5620	4479	4500	5164	5562	5853
672	346.056	Inosine	433475	426656	443971	457298	2154756	2177782	1010233	1029606	532128	533119	103175	106374	70162	73339	86134	84208	2122	1448	20246	17128	6688	4665	5892	7538	961779	969867	902627	752380	2368	1895	2208	1770	1843	2370	2375	1531	1966	2814	50384	52143	12626	10955	11211	13561	12837	12299	12253
673	347.04	Eugenyl benzoate	16063	18247	16095	18666	48109	42476	28891	23323	14397	14178	10786	12054	9921	8897	12018	12042	2214	1857	4387	3104	5674	4285	5650	6364	26395	28454	25634	22469	2024	1801	2172	1755	2854	2982	2483	3452	2749	2961	5652	5508	2786	2534	3007	2435	2426	3694	3377
674	347.186	Kamahine C	37823	36426	34110	35209	33481	33849	35369	41812	8741	7696	6820	5607	7411	6493	5756	7287	2446	2302	4016	3721	30813	34469	37991	30571	30730	30126	31598	23508	4137	4227	2987	3270	3126	3564	2960	4266	3720	3641	4522	3283	4220	3933	2989	3931	3377	3471	3939
675	349.091	Prenyl glucoside	16865	14294	14494	16464	20843	19761	20382	18638	12008	10334	10757	10498	8627	9443	11526	12286	3017	3620	4134	4501	9175	7481	6943	6391	19000	17570	19162	13380	1479	2253	3035	2918	3213	3973	2986	3678	2733	2585	4199	4106	3362	2428	3408	3229	2288	2574	3080
676	349.119	Cyclohexaneundecanoic acid	7866	7048	10032	10731	9724	9121	12087	8453	7430	8047	5230	7254	6175	6419	7309	6441	1980	1617	2694	3490	8314	8447	6940	6931	8091	9957	10659	7378	2599	2397	1520	2006	1433	3228	1866	2063	2941	2612	4559	3513	3434	3587	2316	3121	2877	2360	2838
677	349.165	(±)-Mephosfolan	7044	9149	10789	9214	8827	11314	12182	12850	6176	5909	6055	6405	6496	5667	7071	7632	2490	2249	3463	3948	13436	14003	16510	13239	9745	9621	9144	6236	4071	2970	2786	3607	4263	3268	4536	2545	2855	2970	4226	4616	4275	3035	4396	3620	3177	2789	3199
678	349.202	N-Acetyl-L-glutamyl 5-phosphate	9784	9191	7826	8810	9943	9870	10038	9899	7397	9025	7039	8033	5703	5452	9077	6154	2929	2794	3666	2791	18990	15604	15089	14365	8704	9582	8000	7406	2769	3076	2900	2200	4140	3547	2188	2738	2917	2968	3310	3868	4780	5590	2799	3962	3585	2739	2962
679	349.275	Rizatriptan	12501	9425	10834	11434	8485	12492	10284	10638	9578	9258	11161	10320	8251	7766	9205	10028	8126	8505	8116	9013	21062	17780	19582	24487	9246	10841	12823	11504	7708	7458	7106	7217	8563	10061	9362	8469	7034	8302	8926	10438	8403	8698	8110	5930	8730	6128	7067
680	350.151	Phenylglucuronide	5518	6436	7142	7305	6457	6131	6409	6372	4433	4026	4773	3816	3988	4276	6841	5251	1363	1284	2825	2256	12551	11468	15429	14316	5760	6015	5647	4873	1899	2527	1709	1640	2593	1635	2284	1581	2177	2072	2484	2290	2399	2304	2343	2669	2041	2537	2891
681	351.327	D-erythro-L-galacto-Nonulose	3482	2893	3784	3353	3974	4030	3047	3885	2624	4557	3180	3324	2056	3944	2669	3613	1274	1238	1214	1995	10329	10401	9553	10993	3772	2855	4252	2975	1247	1691	659	1182	1265	1629	1848	1575	1747	1283	974	947	1245	1299	1138	855	1453	639	1273
682	352.086	3-Oxohexadecanoic acid	7533	4861	7442	7004	6723	6765	6732	7470	5356	5943	5173	5262	4258	4089	6717	7972	1468	2140	1266	2066	28232	29038	30187	29181	5753	8015	9946	5839	1565	2007	1622	2056	1578	2740	2991	1757	1023	1510	2680	2361	2348	1390	1927	2277	2565	2170	1799
683	352.119	Heptadecanoic acid	9269	8126	9717	11307	12255	9243	11141	11722	5926	7214	7234	7474	6566	5806	8608	6802	2014	2038	1549	2271	10028	11724	12568	10600	8182	7325	9807	8812	1247	2033	2543	2042	2058	2639	2159	2767	2065	1555	1800	2564	1886	1781	3864	3760	2788	1953	2567
684	353.103	Arginyl-Proline	18761	21753	18345	19092	17993	15545	21658	18127	13018	13830	11125	13701	10513	10423	14759	14744	4046	2117	5007	4238	10035	8723	8404	8763	17716	16652	18260	12150	3491	3259	3241	3238	3515	2620	3890	3523	4285	3302	3283	4686	3014	3325	3677	3770	3712	3205	4586
685	353.342	6-phosphonatooxy-D-gluconate	4512	5018	5817	3618	4837	5214	4150	6511	4938	6662	3971	5737	4343	4422	5612	5314	2191	1834	2722	2999	22283	19580	23314	23231	3657	4487	5219	3445	3019	2586	3137	2859	2563	2654	2002	1459	2567	2856	2897	2736	3095	3604	2670	3059	3257	3922	3176
686	354.001	Heptanoylcarnitine	10776	8923	11247	11599	13819	11323	11604	10926	9941	7054	7302	8451	8539	6536	7433	7788	1493	1686	1391	2180	11450	9256	6837	8442	8605	9512	10054	7306	1371	1874	2201	1408	1790	1987	1115	1578	2282	2294	1657	1281	946	2501	1937	1640	2271	2039	1717
687	355.237	Di-2-propenyl hexasulfide	4606	5850	4970	6550	5759	7269	5867	6082	4898	7454	4956	5131	4758	4735	5999	6219	2317	2646	2642	2538	11562	11769	10468	11040	5437	6091	4536	4356	3442	3118	3654	3960	4020	3938	4110	3179	4274	4249	5286	4281	5783	4941	5642	4925	5711	5735	7702
688	355.249	Ferulic acid 4-sulfate	8142	7876	7216	7911	8145	7992	7461	7892	6913	5650	7166	5181	7228	5268	7150	7847	2666	2202	4190	3087	13337	12386	13477	15064	8606	7298	6308	4776	5159	3233	3471	3828	5030	4600	4092	3346	4253	4045	6429	4445	4043	5598	6213	4929	8132	6026	6591
689	356.071	BR-Xanthone B	12923	9774	13388	14194	13537	10487	13770	14223	8402	8359	8451	8760	5656	7574	10826	11217	3311	2412	3013	3601	31992	35767	30390	32308	11128	10847	9475	9755	2010	1944	2756	4033	2610	3761	2145	2752	2292	3015	3583	3220	3466	2963	2105	1866	3344	3107	4064
690	356.098	4-Phenyl-1H,3H-naphtho[1,8-cd]pyran-1,3-dione	11322	11001	14428	12265	12011	10648	15739	12669	7781	8710	6744	7615	9424	6537	12613	9685	2133	1746	3970	1764	35187	37659	34792	37315	11962	9270	11806	9176	2152	2364	3637	2428	2739	2665	2167	3087	2323	2566	3125	3232	2286	3045	2373	2156	3210	3101	3130
691	356.118	5-L-Glutamyl-taurine	15039	14652	21036	24335	19583	19814	18233	18556	21362	17607	10046	12042	8984	8950	24077	21488	2266	1859	3921	2291	33956	31970	36015	34848	13493	15166	13821	14450	2868	2242	2773	2855	2338	2563	2838	2431	2634	2576	3788	4019	3421	2880	3000	3052	3289	2876	2784
692	357.082	Daidzein	22409	23045	21212	23130	24400	24980	24220	24268	11441	12165	11403	9816	8288	8627	13400	15622	2869	2969	6169	3500	15654	17596	14792	15732	23094	20922	18811	14674	2785	3368	4120	3038	3301	2933	3404	3360	3706	4113	5408	5087	2744	2302	3579	3473	3191	2900	3856
693	357.228	3-(1,1-Dimethyl-2-propenyl)-7,8-dimethoxy-2H-1-benzopyran-2-one	11522	10843	9885	7773	7592	7021	7228	6100	7934	6426	4302	6328	6072	7935	7483	6997	3615	2959	5230	4235	15668	17948	19101	17310	7040	6980	7795	5773	2517	3102	4719	4235	3863	4775	5915	4789	3631	3215	3353	4836	4137	4408	4514	4865	4308	5500	4527
694	357.279	Lysyl-Glutamate	11397	11236	8599	9894	22251	16615	13627	16205	6883	7751	7064	7114	6406	8264	6949	7478	1252	1384	1926	1661	18259	16311	18961	17456	14435	12532	14427	12023	1090	1837	1301	1125	1584	1677	1490	1433	1959	938	2701	1790	1882	2209	1864	1501	1728	919	2332
695	359.151	4-[(2-Methyl-3-furanyl)thio]-5-nonanone	13519	18559	25855	24042	19882	23117	28732	26845	12502	12772	9771	12191	11346	8205	10377	11209	2522	3172	3406	4277	33990	35499	36327	37562	20658	20470	18831	17604	2558	2658	2187	2622	2993	3077	3201	2509	2016	2611	3581	4147	2915	4411	3138	3397	4172	2766	3301
696	360.13	Norophthalmic acid	71734	71116	67197	69646	52437	45922	62922	71064	37930	32125	34619	33117	30341	31822	45522	46046	1518	3019	3354	2895	17276	20005	22599	19388	51956	52065	49545	45588	2100	2648	1506	1768	3372	3511	2176	2890	2070	2422	2981	3632	3492	2312	3010	2539	3039	3358	2711
697	361.056	L-saccharopinate(1-)	12511	14344	12963	13050	11902	14136	13466	16240	9586	9620	9612	10416	9931	10376	9229	8853	10584	11008	10354	9127	13235	13752	15279	11122	10059	13286	12552	10734	9544	10176	9507	8018	10032	9432	9882	10471	9526	8327	8896	7947	10919	8671	7832	10716	9055	7680	8147
698	361.165	Epsilon-(gamma-Glutamyl)-lysine	9384	10439	12785	8298	11920	10287	12733	11935	7353	7081	5305	6113	6446	5995	6980	7583	2055	3477	5282	3014	29627	33991	29116	31616	10015	9938	8764	7849	2974	3622	3117	2020	3238	3596	3479	2555	3507	3609	3239	5515	2927	3633	3335	3796	3217	2990	2754
699	362.051	Platydesminium	42841	49341	45399	47106	224732	239127	115763	107092	42421	43283	15019	13340	11291	10516	16574	13561	3216	2610	4798	4050	8598	8481	9697	8337	103084	108996	96474	76163	2597	3260	3110	2539	3189	3407	3173	4512	3626	3217	12589	11321	3756	4771	3927	4766	6187	3623	4002
700	363.182	5-(4-Acetoxy-1-butynyl)-2,2''-bithiophene	29575	32592	31592	32915	37333	39422	50594	46576	9325	10462	9445	8441	7276	9275	6899	7339	2380	4103	4099	3396	39237	37312	40584	35796	28924	30513	28854	22179	3161	3842	4642	3081	3883	4081	4623	5035	2807	2985	6276	3909	4798	4159	4936	3832	3610	4731	5755
701	364.163	Dihydroferulic acid 4-sulfate	9235	8509	7338	7069	9010	9285	5778	9250	5973	5819	6417	5834	5988	5840	5896	4650	4111	3579	5232	3969	7869	9450	10260	9630	9213	7716	8226	7964	2670	3008	4794	4082	3726	2485	3181	3602	2575	3733	5960	6378	4460	3347	3347	4339	3789	3688	5662
702	365.135	19-Norandrosterone	31139	29750	28810	30764	31333	31811	30382	32321	26385	28825	27900	26753	29443	26371	33839	34069	1861	3760	4933	4007	17038	15385	16152	15366	30957	29224	29106	20946	2487	3171	2807	1761	3318	2200	2519	2420	3180	2422	4526	4122	2561	4281	4192	1642	2980	2754	2776
703	365.342	Ipomeatetrahydrofuran	5928	7650	5971	5840	7028	7581	7849	8618	6445	5564	4946	5978	5985	5252	6290	5878	867	630	3101	2820	20636	19317	20394	19996	7558	6751	8084	6505	2067	911	2064	1474	1948	1705	1078	1354	1645	1490	1188	1837	2405	1119	1639	1367	1990	1623	1492
704	366.033	Methionyl-Glutamate	10328	12358	11499	10927	14894	12257	13985	11981	7187	7667	8989	6850	6466	6638	9784	8822	1022	1265	3253	2032	6068	6887	6372	5835	9952	11588	10629	7779	1651	1446	1152	1212	1252	1626	1636	881	1799	1412	1511	1767	1181	1651	1340	1481	1798	1784	1311
705	366.05	3,4,5-trihydroxy-6-[(3-methylbut-2-enoyl)oxy]oxane-2-carboxylic acid	34327	37702	37292	38741	35625	31221	32785	37806	20635	21881	18456	17444	17579	14969	18901	19327	1243	1289	2592	1823	8246	7572	8883	6722	26588	28195	31253	19631	1295	1734	1398	1863	1966	1694	956	1150	1458	2267	2117	1752	1934	1482	1215	2047	1713	1557	1709
706	366.301	Alpha-CEHC	3684	4579	4917	4508	6055	5616	5974	5338	4209	4265	3490	2816	2323	2663	3043	3236	957	1503	3568	3111	8083	7774	10668	11377	4421	4266	4684	3996	658	1016	1058	986	484	1336	458	1012	1201	546	1203	854	1153	948	1635	1156	1329	997	1481
707	367.036	1-(4-Hydroxy-3-methoxyphenyl)-3-decanone	17128	16333	18402	18883	17603	17195	19140	20420	13772	12702	11384	13942	11591	10981	16701	16368	2989	1735	2118	2531	12443	12159	13836	13969	18712	14503	15777	11843	2380	2617	2512	2289	2739	2842	1911	2267	2103	2677	2060	2089	3052	2749	1568	2257	3761	2466	2342
708	367.158	Alpha-Linolenic acid	75108	74373	82250	80831	78013	81597	92032	94752	38965	39014	27747	27258	21042	20821	32395	31133	5209	5347	7020	6592	885458	832545	877495	876253	70395	72842	70078	58153	8336	7012	9124	8013	8277	9246	10754	8428	10143	7491	8954	9426	11584	9356	7654	7826	9905	7728	7954
709	367.212	Linoleamide	29342	30108	33859	29788	22521	23002	24335	26256	13979	12424	9228	9941	8193	8235	11029	13243	3234	2540	3890	5219	37211	36269	40039	39354	20198	20016	21061	16640	2403	3752	4330	3964	3805	4036	4209	3492	5752	4363	5403	6125	5653	2957	4611	5119	4789	4279	6204
710	367.284	Artabsinolide A	11231	9431	12479	11987	12595	13866	12196	12686	10937	11059	7594	7358	7446	8819	8916	9236	1141	972	4050	3442	16052	14084	17378	14232	9239	11406	9295	9108	2023	951	1960	1149	1150	1539	1763	1640	1504	1564	1873	1900	1844	1705	1573	1984	1974	988	1652
711	367.3	Glycerol tripropanoate	8435	8808	9533	9671	9305	9231	9831	10787	6654	5807	4895	5335	4331	5368	5839	6168	2414	1539	10012	11327	10387	11842	10148	11964	9400	8742	7641	7897	1667	1771	1556	1086	843	1169	1276	928	1379	1418	1205	1484	1706	1330	1195	1155	1636	851	858
712	367.358	Prehumulinic acid	16598	15762	15333	13960	17808	16164	18232	16690	15473	14324	14036	12213	11438	12012	12393	10487	5951	5273	8048	6731	39135	37346	38357	36301	14500	18779	16525	13037	7120	7082	5289	4772	4439	4723	5392	5188	5651	5575	6718	6223	6806	7615	8451	4922	5815	7721	5649
713	368.208	C18:2	12122	11957	11249	12751	12371	13278	13058	15011	7402	8549	6758	4829	4304	5630	7717	7382	3060	3733	4636	3846	14636	14533	13298	14325	11802	11112	11505	9185	4329	4825	3378	4884	3490	3615	3172	3711	3862	3616	5492	4595	3841	3089	4678	3414	3496	3085	4270
714	368.318	N-(1-Deoxy-1-fructosyl)threonine	5714	6223	7647	6653	7546	6548	7256	8301	5177	4969	3850	3590	2335	3037	5244	3919	802	1278	1723	1298	11980	11198	11983	12506	6320	6132	5368	5273	1104	708	1633	1275	963	1163	1159	942	1227	983	1734	1138	1235	1222	1076	1665	781	874	938
715	369.148	1-Methyladenosine	12130	13359	16012	13486	12712	14030	13860	16752	9451	8099	8613	9628	8974	9637	9420	9097	5320	5829	7477	8580	46532	46631	44837	44447	12981	11906	13621	9747	5489	6038	5741	3837	4334	5682	4370	3127	6914	6636	4502	7140	6038	7073	6259	6494	5659	7205	6763
716	369.174	Bikojic acid	10499	11482	12314	11730	11590	10786	11390	11205	8793	6934	8018	7565	7903	6563	8900	8336	2596	1741	3507	3088	556412	546160	580038	558958	12561	13906	14425	10107	3928	3088	4450	4836	4211	3693	4927	3481	4307	5301	4282	6067	4754	4538	4154	3929	4967	4275	4528
717	370.116	Arabinopyranobiose	19919	20247	23008	20394	21919	17747	22224	26054	12069	12435	9396	10397	7698	9198	13739	14603	4872	3430	4385	4159	12257	12845	11488	12505	18556	18833	15819	16774	1781	3702	3205	3326	3325	2936	2252	3236	2759	4029	3508	3944	3474	3782	2666	3037	4051	4147	3001
718	371.207	1-Methylinosine	8762	8487	8109	9486	6865	9037	8808	8351	8269	6286	6530	6503	5981	8227	7041	7192	4874	4053	6388	5814	17797	18204	15380	18019	10206	8554	7548	5538	7741	4544	4685	4747	4344	6457	4384	4879	4722	4342	7604	8033	4522	6393	7226	6263	7010	4876	4111
719	372.098	Octyl gallate	22138	23052	29184	27828	36357	37185	32209	30940	23123	20438	15813	18297	15889	15345	21595	22828	4070	3038	4662	4558	6474	10227	7089	7612	25374	27694	24862	18517	2855	4079	4147	5694	3640	3796	4293	5014	3482	4883	7381	4615	3217	4855	3124	3409	3848	4063	3943
720	373.083	Rhein	28712	32743	34399	35303	42203	46662	37423	37970	27903	32653	30211	31491	26625	35388	34672	34784	18860	21170	20752	20960	33776	54971	30145	46111	38991	40108	34533	38906	11252	18040	25002	22841	22508	21240	21841	19514	20929	22637	26375	22836	18280	22036	22807	19466	15115	15770	20298
721	373.276	6-Thioinosinic acid	7943	8457	10102	10751	14139	13756	11267	10956	10313	10866	7690	7149	7260	8595	10385	9600	2275	1892	2016	2580	29498	29303	25688	26884	9796	9726	10777	7407	1867	860	2522	1583	1101	1835	1989	2145	1710	2163	1361	1716	1823	1854	2204	2672	2304	1920	1729
722	375.144	Necatorine	22902	21453	26592	28670	40523	38828	33043	34450	28181	23584	18062	16051	14531	14677	25658	23141	1604	2948	3888	3394	14640	14446	14599	14456	24976	29309	25160	19048	1852	2389	3651	2126	2566	1861	2842	2550	2636	3230	3392	4806	3338	3245	3863	2658	3915	3252	2516
723	375.182	3-O-Methylcoumestrol	29049	29953	36720	35523	51002	49632	102667	101007	33876	34786	23570	23322	16970	15604	27211	27899	2770	2843	3794	3756	12460	14288	16789	13866	46645	54738	45784	37840	3631	3304	3034	3999	2731	2791	2570	2860	3173	2612	3823	5642	2632	2972	3592	3022	2759	3528	2657
724	377.16	Mazindol	17146	15842	13871	15665	22346	21895	26915	24686	11070	10096	9750	8245	7537	8204	9261	9799	2055	1994	4328	4526	55842	57113	57991	55627	18539	19110	17482	12457	2552	2149	2407	2903	2168	1677	3878	4547	2457	3435	3713	4347	4272	4101	4209	3505	3092	3464	4945
725	377.196	Glutamylhistidine	40056	42843	46288	41336	51316	51946	72578	73007	10239	11763	8976	9706	10220	7410	9872	10394	2016	2456	4032	3906	31591	30465	29629	33695	38104	39507	42723	29820	3701	3204	3216	2709	3201	2343	2654	3438	2729	2499	3705	4026	3111	3129	2370	2891	3213	3741	3357
726	377.307	2-Phenylethyl beta-D-glucopyranoside	17060	15545	16131	17585	20721	18306	19317	15400	17147	20874	16594	14629	17479	18044	17569	15538	14467	12914	13182	13644	14505	14244	13162	13873	14116	17193	16824	15843	13296	12188	12132	11512	12459	12472	12365	12677	13574	11506	12885	12894	14369	15771	13142	13148	11917	13525	15011
727	378.103	Ilicifolinoside A	23978	25330	24021	26175	31208	37466	30171	29675	24004	24805	18734	17412	18688	20451	24248	22975	1626	2837	3033	2694	17231	19568	16652	16265	26280	26344	27575	18601	1545	1822	1453	3037	2057	2391	1370	1793	2038	2428	2763	4620	3012	1506	1551	1598	1605	2782	2077
728	378.241	Alpha-dihydroartemisinin	6363	8397	10854	8764	10544	10216	11432	10314	9261	8999	9180	7576	7053	6815	7574	6300	1183	966	1290	1902	16459	17981	17315	15818	9646	10002	7765	5957	2107	1346	1688	1152	1439	1530	965	1530	1323	1603	2743	1843	1904	1406	1780	1495	1308	1530	1382
729	379.178	Avocadyne	18181	18970	16455	19455	25511	21850	29435	29243	10541	9269	10227	8023	8560	10043	10495	9819	3532	2951	6286	4014	56425	52986	55025	55294	17743	23812	18778	14152	3723	2909	4876	4526	3328	6196	5280	5808	5817	4260	4628	5820	4213	4127	6614	4718	5398	3459	3394
730	380.001	Isothipendyl	9769	12470	15014	11598	21633	20090	13240	14614	11943	12945	7593	9858	8888	9010	8546	10179	1570	1496	2861	2165	10089	9385	8147	8054	17685	16756	14063	11634	1342	1227	1574	673	1945	1103	858	1573	1747	1263	1787	2264	2082	1791	1455	1748	1799	2272	1558
731	381.374	Glycylprolylhydroxyproline	5953	4302	5765	4826	5784	6071	4927	6970	6337	4321	4071	4553	5235	4693	6322	6793	3597	2020	4508	3460	17233	17228	18526	18020	5158	6691	5749	3331	5292	2234	2733	2519	3464	2469	3086	3329	3604	2477	3543	2568	3445	3524	2013	4091	3232	3600	4109
732	382.036	Myristoylglycine	12660	15770	13690	12009	15050	14449	14416	14125	9242	9643	9137	9256	8305	6453	9546	10994	7358	4861	6025	6492	5908	6465	5475	6202	12016	12557	12579	8292	5590	7259	5689	5555	6982	5196	4930	5713	4631	6627	5870	5845	6190	6388	5236	5339	6271	4420	6086
733	382.099	Luteolin	31504	35120	33648	32727	36857	38418	35523	40281	29899	26813	28865	27325	27339	30302	38494	35639	1869	1334	3369	2331	5506	6100	6001	6298	35240	34811	30415	25591	1661	1864	1528	2479	2675	2015	1768	1724	2706	1753	3801	2857	2301	2389	1646	1486	3038	2596	1713
734	382.15	3''-Methoxyfukiic acid	13684	16137	13533	14095	12414	13604	14684	14353	7657	9342	7991	6885	6466	6307	13888	11637	1774	2022	3406	2814	6865	4831	7685	7712	18006	15716	15716	10617	2340	2419	3578	2127	3835	2307	2613	2717	2525	2978	2987	3285	2925	3350	1832	2567	2470	2466	3202
735	382.171	Melilotocarpan B	11915	12332	13934	13918	9211	11601	10948	13178	7510	5473	6703	6095	6691	4989	7087	5974	1564	1814	2759	2147	4718	5946	5443	5097	11216	9850	12357	9620	2302	1703	2740	1956	3271	2621	2555	2070	1869	1713	4114	2433	2942	2853	1911	2117	2046	2422	3641
736	383.045	1''-Acetoxyeugenol acetate	32942	31577	36421	35943	30186	32686	35020	36448	19310	19630	16281	19860	16699	15175	23723	29284	3214	3175	3120	4024	8468	10539	10257	9751	33225	29622	29048	23041	4342	3094	3538	3718	3295	2579	3961	3641	3058	3022	4093	4931	2841	2294	3350	3435	4826	2854	3070
737	383.152	10-alpha-methoxy-9,10-dihydrolysergol	19868	20010	19896	19824	20054	20371	21344	22283	15849	15320	13623	14372	11952	14291	18323	15980	2435	2632	4068	5050	80330	80328	86055	86789	19574	17316	18790	14006	2672	2535	3696	3107	3280	4204	3088	3053	3842	2939	4496	5430	3845	3766	2884	4373	3083	4889	4125
738	383.316	Alpha-dihydroartemisinin	12789	14486	6076	5827	5263	5691	4541	5340	5913	4476	4849	4706	4805	5025	4029	5732	1763	1673	2900	2438	7490	7902	8191	9582	5681	5313	5230	4640	2704	1268	2158	1948	1956	2932	2226	2625	1542	2099	2361	4167	2292	1380	1957	2903	1213	2436	2607
739	383.353	Atenolol	4950	5390	3423	4007	4637	3847	5337	5785	5444	5739	4420	4132	4629	5106	3611	4321	765	1763	2872	2924	9073	8993	8655	8797	4820	5376	5049	4628	1646	2251	1326	1418	1273	2318	1725	1215	1640	864	2325	1422	1905	2142	1339	1680	1939	1308	1291
740	384.015	Hexadecanedioic acid	15995	16227	19592	20704	28879	31151	19707	19372	13934	17874	10878	15718	11270	11272	15356	15283	1427	1612	2250	1687	5064	4614	5735	4975	19884	21186	16725	15718	2657	875	1620	2145	1650	1654	1460	1191	1061	1076	1189	1462	2068	1111	1467	2613	1712	1220	1908
741	384.121	Vitamin A	14676	11993	13066	12200	13909	13037	14425	13146	10433	9510	9004	6211	7194	9131	6899	8210	2054	975	2623	2808	7688	5620	5273	5384	11887	14302	10767	9972	2612	2210	2538	2219	1982	3113	1604	2458	1425	1901	3208	3159	2144	2133	2271	2822	1836	1486	2679
742	385.142	Methyl 2E,4Z-hexadecadienoate	15853	15787	13360	14593	21270	19242	14327	13129	15806	16563	13171	10914	10386	11123	11397	11422	4515	4300	3870	4890	10849	13318	10460	10941	14952	15012	15330	11371	4715	4792	4506	6101	6436	5569	6082	5998	4579	5766	7828	7195	4523	6070	6490	6294	6431	5450	7494
743	385.258	Avocadene	9034	8995	7052	8461	6820	8107	7280	5797	5800	6038	6523	5511	6710	5621	5481	5735	3789	2446	4484	3632	13489	10009	11311	11115	5382	7299	5638	4145	3473	3589	5724	4633	5522	4535	4307	5273	5472	4400	6950	4823	6325	6111	6748	6153	7079	6984	8396
744	387.204	N-Ribosylhistidine	11805	15569	14357	16445	18443	17981	16085	14661	9723	11114	9163	9531	9421	9419	8483	7875	5598	3065	6857	9097	19537	17059	19395	19583	13643	10989	13372	11316	4838	4157	6483	5906	7345	5523	7101	5060	5789	7014	6791	5975	7575	5624	5204	4537	5636	5684	7067
745	388.075	Histidinyl-Methionine	12761	12831	15185	13281	16015	12890	12225	11715	9604	8388	7822	9246	8194	9232	10184	10912	1640	1554	1822	1415	3507	3815	4897	5430	11485	11016	12499	8630	1236	1433	1013	1836	1707	1948	1586	1922	1955	2838	1752	1622	893	1901	2724	2318	1202	2356	1402
746	389.268	Cyproheptadine	7100	8943	6963	10701	8857	9335	7768	7021	9447	8698	9161	7432	8194	6768	8575	10361	745	1642	1721	2066	22926	22809	21641	22918	8504	9110	9124	6237	2064	2063	1884	3095	1954	1753	2287	2270	1949	2115	2250	1969	2638	1769	2004	2181	2134	2186	2909
747	391.225	(S)-10,16-Dihydroxyhexadecanoic acid	8859	9909	8990	9467	12564	10924	11720	11022	8359	9315	4723	5175	5158	6421	8246	7826	1933	2115	2333	3077	27731	27662	27265	28762	9505	11410	8791	6945	2383	2121	1423	2445	2397	2027	3317	1741	1620	2750	3648	2283	3113	1761	2241	1839	2091	2677	2367
748	391.285	Ophthalmic acid	7482	8489	9256	9023	10026	13376	9679	9050	19848	15081	14485	15423	15942	11784	15794	12897	1267	1772	2695	1135	144330	140494	133083	130598	10420	12045	14601	6952	3233	1741	2734	1953	1901	2964	1925	2615	2254	2083	1666	1589	3079	1252	1777	1537	2093	1780	1660
749	393.156	Hawkinsin	10156	10059	13905	10150	11623	11889	12446	10396	7445	8857	5489	6563	5203	6237	7533	7629	2612	2909	3088	4658	34337	34861	40857	34988	9239	9660	9211	7109	3254	3613	4105	1957	3184	2454	4603	3853	2879	2634	4576	4570	2509	2724	2422	3396	3434	1886	3127
750	393.191	2-Hydroxychlorpropamide	17169	18553	18795	17790	27805	27481	46999	38520	7162	7813	5925	5278	6544	5363	6448	6510	2711	3063	4346	4743	27760	26510	26612	27146	23699	23442	21373	13588	3616	4328	3836	2236	3151	3978	3178	3141	3459	2367	5692	4754	3827	3953	4330	3279	4768	3025	3043
751	393.374	S-methylazathioprine	3645	4358	4254	5148	3735	5059	4619	4499	3682	3579	3776	4488	3309	2838	2811	3526	1334	1755	1632	1264	10356	10928	9768	8714	5098	3642	4880	3014	962	1324	1354	1302	918	869	1345	1152	1517	1692	1108	1169	1683	1293	1515	1005	823	1209	1131
752	395.171	Isoprothiolane	8882	9425	8134	8576	10629	9296	12908	12348	8316	6429	6203	6790	6252	5899	5717	6602	4428	3987	6240	5852	21025	22605	19821	22176	10095	8736	9749	7552	2945	3522	3224	4737	4248	4591	4674	5949	4094	4489	6348	6238	6245	4671	5768	4387	3471	4870	3654
753	395.188	(1,3-diphenylpropoxy)sulfonic acid	12259	12118	11909	12034	16413	13932	70109	73779	13439	12892	8622	6579	7292	6126	6295	6231	2198	1192	2922	2763	39720	33394	32764	32454	27495	27431	28997	22058	1916	1866	3129	2297	3290	2092	2321	3586	2873	2554	3333	4592	2989	3686	3461	3051	2093	3368	2820
754	395.206	[4-(4-methyl-3-oxopentyl)phenyl]oxidanesulfonic acid	8414	8726	9402	7911	11114	11128	16744	17632	5827	8803	6599	5666	5573	5639	5296	6692	4314	3517	5010	4360	21328	20059	18512	20119	12217	12258	10771	8114	5089	3620	4634	3812	5058	5188	5067	4713	6155	3889	5975	5717	4005	5015	4612	5925	5238	5904	4774
755	395.389	Edetic Acid	6188	4430	5062	5628	6751	6216	6392	6965	7841	6714	6914	6103	5600	5198	5934	5065	3001	3490	4526	3391	17729	21591	19685	20296	6898	5720	7949	6152	4448	3221	3884	2445	2905	2691	4054	3470	2494	2676	3473	1766	2937	3076	2892	4703	4312	3480	2534
756	397.187	11,12-Dimethoxydihydrokawain	8586	11201	10973	10748	10685	10748	14063	14058	8408	9193	7893	7009	6829	7847	8711	8462	5529	5635	8115	5905	29304	32015	35199	32055	8201	9187	10295	9417	4328	3599	7297	3980	5402	6243	5910	4990	5476	6167	9565	8354	6950	4845	5753	6887	6805	5729	7170
757	397.205	9-Acetoxyfukinanolide	7119	9361	10302	9033	8449	7876	9985	10581	7756	7570	7184	6425	5129	6874	7342	7846	1927	2711	3309	2642	123740	120662	131101	129244	8579	7769	9304	7361	3456	2155	3583	2028	2545	2501	2805	2502	3454	2632	3997	3500	4924	3385	1716	3569	2146	1821	3971
758	397.989	3b,17b-Dihydroxyetiocholane	44532	46986	44368	43046	35978	38014	47901	45603	22349	26185	24246	26229	19905	20815	33315	33357	1315	1329	1168	1028	18876	16934	19812	18321	38867	41303	36498	28182	1097	1788	1858	923	720	1029	1701	1381	1570	1339	2078	1501	1872	1180	1478	2553	1319	1879	1655
759	398.123	(R)-3-Hydroxy-hexadecanoic acid	12146	13495	14640	13667	13486	11717	15089	15264	8225	6852	7777	9052	6721	7133	10814	10086	1888	1747	3130	2182	4666	6618	7182	6591	13716	12640	12351	9857	2190	1681	1713	1900	1605	1316	2273	1964	2038	1743	2789	2677	2671	2751	2407	1624	2009	2102	2000
760	399.2	Anastrozole	8625	8809	9281	9036	9726	9661	6426	8309	8972	6512	7450	5464	7596	6961	6740	6806	5597	4815	7323	7621	20625	22811	22185	21108	8039	8046	7012	6071	4387	5083	4973	4897	5489	6007	5254	6095	5586	4781	8135	9147	7691	4519	4961	4705	7022	5563	7149
761	399.327	3,4,5-trihydroxy-6-[(3-methoxy-3-oxopropanoyl)oxy]oxane-2-carboxylic acid	5593	5129	5274	5591	7186	4792	6524	7272	9516	6756	8906	7813	5366	5434	6086	5248	1810	1545	1542	1368	8375	11166	7300	8915	5987	5688	5944	4310	1166	1454	1604	1715	1240	1139	1846	892	2045	1418	1698	968	983	1844	1005	2072	1403	1409	2074
762	401.078	(2-hydroxy-1,2-diphenylethoxy)sulfonic acid	16858	18677	18747	16211	18614	18160	20531	15523	9434	12657	8755	11779	11725	11708	9767	12287	3861	2419	3029	4518	9852	9485	8322	9285	15879	18545	16210	14631	2858	3335	2869	6377	2883	3222	2949	3959	3984	3350	3420	1969	2838	3833	2106	2769	2964	3567	1895
763	401.16	4-Hydroxy-5-(phenyl)-valeric acid-O-sulphate	9687	11782	9991	9304	9003	7691	14129	14250	5853	7859	5444	8328	5933	6719	6357	7540	5511	4592	6166	6007	9464	9561	8369	8680	10561	10661	12130	7545	7165	5440	8436	5282	5900	5872	6714	5442	5333	5246	6987	6724	6368	5492	7539	6258	8397	6254	7148
764	401.18	Sulfacytine	6652	7476	8498	8675	9204	8214	9783	10719	6054	6499	4960	6816	4787	6188	7894	6556	4932	3948	6122	6999	14560	14389	13611	13071	8153	9521	7609	6156	5876	5595	4995	5370	6398	6380	5490	5458	6765	4837	6103	7248	4516	5277	6298	3568	5329	5293	4701
765	401.197	7-Acetoxy-2-methylisoflavone	8897	9234	7345	7146	8164	7112	7025	8554	5427	7801	5372	6552	6474	4218	5056	5416	4877	3776	6838	5211	15647	11004	13527	15131	10394	7650	8645	5783	4511	4190	4215	3087	3860	3302	2969	4182	6138	4059	7633	6026	4627	3883	4742	4182	5194	4459	4868
766	401.342	Phloretin	3648	6270	4684	4592	5541	5161	5078	5186	10585	8390	7780	7496	5938	7239	6521	6398	1705	1375	2232	1481	9894	11186	11285	10002	4473	4479	4123	4686	1229	966	1758	1131	977	1195	1140	1038	711	1524	1630	2123	1388	954	1591	1811	1508	1273	1098
767	402.993	gamma-L-Glutamyl-L-methionine sulfoxide	22387	19870	22778	20064	34591	35960	24791	24188	19295	20850	16908	13651	13608	11134	15185	15067	8179	8406	8223	8387	7991	7423	10576	7731	22416	21253	23438	17838	6239	6949	7087	7967	6371	6333	7813	7228	6436	7627	7718	7227	8121	7472	7896	7346	7434	9214	7911
768	403.154	gamma-Glutamylphenylalanine	7913	10438	7606	7161	9768	7053	11175	8880	7937	6356	6060	6280	5134	5141	7212	4985	6023	2838	4019	4750	8035	9859	6473	7380	8911	9350	9847	7165	3082	3714	4045	4287	4816	3863	4196	3526	3753	3491	5966	3441	6206	3718	3692	6885	3809	3634	6591
769	405.171	Tocopheronic acid	728157	717937	487794	479374	347617	347239	283900	290211	296650	306710	298351	294059	238067	229726	115111	107879	664801	593027	639356	565396	227363	234319	225528	234819	634918	632065	606956	495536	535560	472027	578033	521790	595024	529245	601014	549506	616025	572560	566174	519031	627078	586141	628089	593634	635362	589203	635119
770	405.263	Koenimbine	14908	15971	11830	11621	11690	11325	12240	10146	9482	10424	8723	9147	8977	6748	7648	6311	9733	8763	9096	7715	14517	15119	17196	15416	14050	13155	14054	9279	8254	7160	9233	7951	9333	8449	9247	8691	10273	8927	9313	8410	10565	10156	11358	9407	12094	10648	11345
771	407.002	Lysyl-Glutamate	10744	11750	11161	11215	13472	13713	10904	12939	8021	9258	7751	8045	7587	7344	8638	9138	4312	2051	4686	5485	10655	6559	6782	10701	10202	11253	9459	7292	3081	3253	3913	4187	2657	2958	2835	3012	4232	2551	3420	6064	2984	3064	3279	3990	3109	2183	3340
772	407.28	Gingerol	5795	7534	6049	5278	6478	6217	6347	6779	7451	6985	5515	7486	4676	5346	7073	4877	2521	1610	1601	2131	23088	23798	22444	22262	5939	9330	7217	5034	2285	2247	2418	2398	2038	2523	2341	2085	1685	2336	2829	2292	2603	1956	2777	1587	2318	1754	3481
773	408.217	3-Hydroxytetradecanedioic acid	9856	9493	11170	12810	17192	15153	12462	13608	10247	10814	8058	8161	7910	5048	13374	14073	1051	1649	2099	2905	12460	11268	9597	11580	10274	9935	9691	7618	2568	1772	1184	3014	2646	1717	2466	2729	2770	1723	2484	2844	1767	2678	2539	2428	2960	2291	2082
774	409.185	13-OxoODE	9377	9566	10144	11145	13124	12189	16381	13174	8041	7457	6387	5966	6084	6823	8040	7081	2675	4162	6043	5488	15727	16897	16614	16160	12860	9785	10947	8676	3826	3828	4187	5432	4000	4195	5841	4315	4725	4571	5254	7273	3882	6926	5241	4222	6306	4306	4613
775	410.141	C19:2	18120	13814	20316	21078	26770	22981	19580	21328	17621	18257	12574	14203	10910	9717	21007	23430	1627	1344	2927	2716	6754	5592	7164	6147	17578	20334	15290	10474	1731	1684	1651	1278	2412	2363	2552	1436	1827	2254	2341	2508	2227	2503	2249	2523	2445	2487	2022
776	410.162	Mebendazole	19875	18976	27026	27942	34645	28255	28202	28105	24239	26463	20063	19020	12541	14007	30024	27076	1886	1103	2707	3239	11238	8933	11857	11679	20914	18768	23821	14077	2075	2439	2618	1737	2076	2173	2276	2146	2586	1542	1923	2165	2522	2326	2473	2226	2308	2850	2599
777	411.107	Dithianon	25427	23066	27549	28230	33521	39406	34969	31965	26247	23370	20114	20213	20655	19659	35386	32184	2878	1626	3953	3917	5941	7784	5764	5467	25419	24353	25690	17646	2087	2379	2350	2167	2381	3282	1611	2670	1659	2516	2216	3735	2116	2846	1794	2925	2070	3048	3509
778	411.183	Deoxynivalenol	17593	19283	21363	23395	26459	25176	26984	32418	21201	23394	14899	14862	13572	13452	23648	24034	1929	1737	3137	3850	20278	17298	18389	17865	22091	21455	22742	14226	3204	2282	1415	2444	2162	2665	1832	2434	3401	2594	3755	3295	3199	1629	2528	3551	2568	2651	3150
779	411.201	Triethyl citrate	27987	28221	39348	37809	41586	43967	42453	45054	36067	35408	24595	23055	22143	20324	41187	35761	3981	5620	6817	7501	18783	15689	13953	17552	37133	37341	35738	25981	6697	6620	5030	5883	5101	6486	5162	4566	6284	5678	7926	7384	5407	7496	6611	5627	6410	8164	7438
780	413.155	Ovalicin	13992	12649	15011	15763	16668	19306	49559	53117	17138	16125	9521	9282	8410	8883	10281	12774	1776	3157	4425	2999	15166	14673	13599	12843	24232	22511	21623	16139	2924	2469	2681	2563	2946	2280	3167	2747	2104	2480	4218	2221	3670	2253	2375	2988	2619	2497	2504
781	415.138	13S-hydroxyoctadecadienoic acid	10147	8691	9211	9513	10430	8634	11737	10348	7902	8030	7907	6576	6173	6511	6760	7728	5552	4223	4608	6055	12119	13014	12670	13162	9119	8236	8851	7019	4951	4292	4783	4508	3869	5308	4865	3945	4654	4074	5492	5373	5287	4471	5983	4124	5458	5824	4762
782	415.198	Nonadeca-10(Z)-enoic acid	8018	7922	8009	5632	9718	7776	10002	9793	7425	6837	7801	5588	6615	6033	6645	7453	3388	3716	6145	7344	20334	17598	21624	20414	7870	6419	7608	5200	5009	4446	5421	4828	2932	4754	6670	4534	5396	4517	6408	6214	6179	4587	5660	5198	5073	5570	4261
783	415.226	L-Menthone 1,2-glycerol ketal	10737	12240	12612	14529	14384	14700	12889	14332	10647	13469	10010	9286	9630	9566	12623	13141	6124	4535	8564	6889	18330	18663	21924	21708	9442	10007	11328	8819	5483	7237	4503	6289	7214	6720	6803	5932	7629	6402	7301	6821	5989	5850	8928	4721	6819	6654	4779
784	415.321	4-Carboxynevirapine	7075	10906	6239	6248	7563	7682	6866	7582	6168	5935	6097	7314	5039	5023	8260	5569	2431	1923	3167	2055	31487	35798	35738	32640	6896	8091	6511	5063	2119	2596	2553	2430	2408	1859	1704	2889	2733	2130	1540	2459	2345	2650	2530	2803	2355	2349	2279
785	415.357	6-(3-ethenylphenoxy)-3,4,5-trihydroxyoxane-2-carboxylic acid	4837	5871	5532	4788	5174	6361	4970	7305	4340	5204	4362	4238	3872	5275	4967	5544	1334	1345	1856	1420	54829	59808	54086	53569	4757	5217	6396	4577	1949	1266	951	1365	2068	1307	1406	1646	1440	1665	1761	1549	1362	1491	1151	1546	1202	1123	1799
786	417.176	Methionyl-Glutamate	7383	7021	8267	7894	10744	6759	12217	11975	7809	7077	6101	6137	6113	5551	6771	7385	4741	3873	5388	5145	8922	9956	9531	10177	9648	9504	7654	6749	4323	4609	5649	4118	4988	4043	4736	4305	3664	4342	5463	6090	4355	4517	4944	5074	3867	4085	4117
787	419.256	1-Methylguanosine	6985	8074	7103	8198	12302	14463	11844	12199	5608	6290	5607	4761	5441	4860	6144	5588	2925	1527	2303	2540	19959	19309	18569	16936	9741	10878	8109	7331	1818	2063	1856	2252	1254	1819	1877	1400	2172	2003	2544	2290	2692	2847	2800	1640	2420	1821	2525
788	421.077	Demethoxyegonol	9795	8620	9984	10351	18101	14535	11951	9274	8520	6883	7201	8542	6509	5793	7108	6971	2274	1908	2892	2879	6053	7706	7634	7569	10868	11051	9534	5178	1326	2350	1637	1739	2076	2124	3014	3585	1735	2154	2746	2716	1711	2629	2551	2182	3574	2376	2998
789	421.166	Benzoyl glucuronide (Benzoic acid)	22269	21212	15222	17066	16102	18942	16146	16939	12375	13459	11480	12933	10786	9132	11852	10142	5154	3139	11411	9169	72123	68505	70972	73105	21513	22518	22450	14553	3628	4815	6128	5956	5929	7174	5725	6234	4356	4916	17253	17391	8589	9605	9698	8511	9497	9771	11440
790	423.162	Toxin T2 tetrol	15119	13898	12052	10578	11844	13376	10115	11750	9654	9596	6669	7738	6236	5902	8192	8936	2386	2333	7306	6229	31180	28903	40126	41864	12787	16685	13612	10134	3424	4409	5026	5351	3620	4113	3413	5821	5375	3866	10436	12479	6032	6868	10685	7146	6173	9744	6382
791	423.201	Artemether	8196	9112	9097	9700	12369	10309	10875	12064	9014	8509	8061	8839	6260	6281	7719	6662	3605	4530	4773	5585	17921	17440	19994	17591	10684	10011	10891	6677	4321	4075	2723	3996	3979	4892	5569	4990	5133	3771	5555	5433	3465	4050	3541	3983	5595	4426	4273
792	423.217	3-Oxooctadecanoic acid	8091	10620	9369	10346	13606	9688	9444	9389	7783	7309	6098	6481	5109	6156	7138	6905	3241	2089	5106	3239	10410	12378	13485	11526	10992	10527	10247	9295	4384	2983	4040	3864	3662	5366	3851	4675	4069	3681	5758	3811	5084	4478	3959	4121	4183	3204	4231
793	425.08	C19:0	71280	70273	82136	72116	153699	161863	118908	119846	66335	65728	34143	33248	26768	26170	36809	39186	2026	1857	7923	9460	7252	6225	7747	7457	89610	93683	89325	84903	2921	3032	2361	2771	2186	2240	2492	2220	2938	2835	10805	13350	4188	3252	2788	3250	5092	4246	5605
794	425.181	Thiazinamium	12293	13323	13491	11183	12213	12377	12614	12534	9860	8220	6764	6786	7092	6041	6577	6877	7311	6899	10228	7797	19843	21275	22745	20366	11399	10303	13114	9462	5199	5945	7022	5569	7862	7124	5655	7576	8071	7117	10022	7542	7569	8367	5841	7857	7438	7264	6072
795	425.198	Olomoucine	9913	9344	11960	9101	12322	11256	12167	10640	9497	8646	9095	6881	8283	7442	12019	6940	3404	2304	3678	3312	19869	19921	17205	20533	10430	9054	11154	8267	2184	2651	2755	3493	2492	3016	3051	3003	2773	1959	4386	3296	4304	2760	3471	2600	2982	3664	3456
796	425.217	Sphingosine	8839	9947	8488	8105	10615	9079	9117	8885	7643	5767	6756	6390	5037	4249	5895	6715	4903	4520	4752	5827	12690	12514	11197	12780	7740	7339	7303	5253	4679	5047	4517	5103	5120	5235	4214	4020	5562	6428	7320	5450	3886	5709	4018	4766	5473	4070	5830
797	425.256	Tazobactam	6665	7289	7681	7547	6706	6422	9525	10555	5623	5575	5112	4262	4090	4195	5633	4882	2904	2978	3780	4743	10731	11108	10186	9890	5446	6333	6328	5064	2720	2733	3484	2713	2789	2125	3526	3828	3697	3454	4173	4534	4706	3346	4769	3542	3230	3392	4654
798	426.022	3,8-Dihydroxy-9-methoxycoumestan	25169	27234	23178	24569	92487	101212	51931	53063	24488	24584	13764	14147	10030	11378	16753	19701	955	2137	4049	4261	7187	5189	5760	6383	42672	48344	46376	35928	2044	2146	1500	1418	1972	1935	1715	1482	663	2933	5907	5680	3097	2722	1797	2547	3023	3681	2594
799	427.034	desmethylclomipramine	12422	14147	11725	13939	16563	17708	17609	15844	10218	9048	7692	8222	7383	6789	10092	9516	5592	8809	16606	15643	7215	8423	7634	11584	12213	11465	13067	8764	6585	7091	7854	6607	8054	6283	5667	4664	5984	5666	12217	15674	6259	5883	8349	6888	6502	5942	8347
800	427.126	All-trans-retinoic acid	22210	18050	19727	21803	24822	27373	25931	28079	11997	10546	10435	11491	9004	9745	13983	12694	2743	1936	3285	3520	20161	12717	18721	16050	21338	15201	20468	15212	1927	2533	3110	2379	2715	1738	3013	2163	2628	1946	3274	3217	2444	2388	1127	2363	2530	2545	2715
801	427.196	MG(0:0/14:1(9Z)/0:0)	9106	7273	8864	8100	10896	9177	9138	10020	8160	7105	7581	6132	6563	6682	6591	7069	4785	3654	6691	6956	15819	14616	17695	14871	9315	7451	8465	5460	5837	3524	4662	6007	4688	4394	7442	5650	6306	4705	8330	8571	4949	6309	5819	5018	4822	5090	4395
802	427.32	(R)-3-Hydroxy-Octadecanoic acid	5839	7380	6062	6234	18261	13726	9695	8907	5966	5637	5247	4415	3269	3822	5152	4718	1121	1189	1760	1888	9102	8087	9626	10188	10166	8429	8643	7333	792	1582	1307	1116	1790	1089	1281	1865	1903	1396	1996	1619	3155	1581	1916	1213	1887	1541	2120
803	428.075	Acetylglucosamine sulfate	10713	9936	11934	8993	10844	12327	10198	11463	6487	6287	6762	5222	5592	4515	7300	8243	1723	1608	2014	2102	4770	5468	5233	5450	10166	9497	9456	8108	971	960	2466	2112	1473	2110	1265	2497	1776	1989	1671	1966	3186	728	1905	1635	1352	1393	1896
804	429.228	2,6 Dimethylheptanoyl carnitine	11079	10281	11857	13501	15220	14704	14273	14963	7840	8092	6739	4854	4547	4633	5292	5783	2621	1912	2770	3741	12753	9424	9752	9418	9717	9411	10904	7365	2769	3011	3625	2653	2816	2804	3333	3354	2962	3258	4073	4003	2422	2945	2460	2694	3494	2621	3019
805	429.3	Pyrogallol-2-O-glucuronide	8810	6813	5447	6280	6372	6867	6958	7055	7382	4421	4347	4797	5538	3907	5362	5463	1867	2269	2078	1623	25143	26339	24597	27841	6343	6691	7459	5640	1386	2385	2271	1716	2707	876	1233	1318	2211	1974	3070	1730	1166	1772	2194	2026	2219	1583	2695
806	429.373	Hesperetin	33478	30681	31969	27862	36589	32349	36589	35820	33418	31053	34288	27496	24535	25971	33108	32493	964	1590	3193	1748	142909	139308	137530	144787	33495	27546	34140	23456	2025	1497	2064	793	1007	1496	1655	1081	1547	1017	3200	2187	2201	2119	1600	2280	1600	2371	1520
807	431.242	Garcinia lactone dibutyl ester	23781	25043	17869	19415	19643	20219	18806	19501	6181	6403	4699	5257	4568	5119	4859	4277	1803	2635	4223	2101	13937	13679	13711	14280	17061	16313	14203	11915	2734	2684	2943	3247	2319	3165	2059	3112	3025	2006	3657	2852	3275	3259	2465	2529	3292	3177	3560
808	431.316	6-Ketoestriol	6714	6267	5958	6313	6292	6590	5075	8564	6141	6702	5379	6411	4872	4092	5859	6399	2647	2342	2694	2354	37487	40550	41546	42011	5123	5858	6709	3483	2518	1580	2323	1898	5590	2706	2791	2914	3112	2823	2520	2852	2516	2284	2145	1189	1331	2538	2478
809	432.128	Arginyl-Glutamine	9944	8031	7870	9481	11246	10366	13073	11874	6872	5931	4988	5086	6061	3533	8630	6584	2597	1851	2792	2917	5589	5525	4701	4855	8332	7623	10756	6355	1767	2522	1398	2073	1898	2360	1305	2185	1814	1868	2668	2901	2327	2245	2285	2592	2949	1799	1843
810	432.203	Dobutamine	26556	28653	41114	41493	38705	37670	39105	35242	40899	40064	30415	24989	25008	25365	37415	33768	1878	1215	1884	3566	6820	5498	9546	6499	27352	30099	32788	24188	2614	2489	1805	2403	3353	2356	2710	3037	2423	2121	2713	3067	2353	2451	3020	3562	2268	2146	2182
811	433.205	Glycerol tributanoate	16217	18133	22780	24312	23083	25480	21515	19300	20716	21961	15867	17063	18308	15485	22796	20521	3144	3445	7095	6548	14125	13132	13694	15108	17216	17595	18132	13225	5180	6132	5261	4357	4337	6466	3237	6011	6446	5946	7395	8116	6687	6353	7597	7025	6704	4758	7480
812	433.331	xi-7-Hydroxyhexadecanedioic acid	8715	9458	5255	4949	6123	4797	7718	6386	6582	5856	7008	4824	3972	5105	6420	6047	1709	3008	3060	2066	17450	16726	19645	16570	5468	5657	5358	5624	2423	1665	2916	2244	694	1594	1928	1456	1299	1602	2670	2363	2558	1510	2414	1992	1579	2265	1571
813	435.251	Eicosapentaenoic acid	13421	14592	12476	13686	13694	11855	14397	16892	10952	10952	9756	12900	10104	8874	8553	9580	2674	1470	2811	2667	126491	124513	119065	127742	11882	12050	12932	10225	2740	3119	2369	3011	3132	2570	2317	2224	3536	1943	3012	3222	2385	3175	2249	2983	2551	2825	2390
814	435.347	Glutamylarginine	5400	4809	3848	6148	5443	3936	4765	4805	5639	5999	4382	4727	3940	3760	4985	5153	1839	1042	1770	1494	16184	16636	17872	15132	4202	6430	5543	3706	1916	1266	1367	1296	1758	1204	1346	1046	924	1848	1643	1627	1083	1650	1333	1474	2480	1534	1205
815	436.011	6-Ketoestriol	11671	9291	11075	9374	13160	12818	13585	13535	9791	8821	9526	9401	6401	8594	10540	12768	1108	1398	1523	1650	7710	8127	5646	6951	11844	10181	12787	7682	975	1160	1576	638	1190	961	1743	1167	1153	1460	2153	1994	1579	1583	1308	982	1112	557	775
816	436.282	N-Acetylaspartylglutamic acid	18485	18463	12745	12593	25753	25807	21452	21960	12404	12065	6340	6098	6612	6970	7621	8380	1579	1525	1635	1855	18965	19619	19114	18112	16819	17880	19889	13307	1165	1208	1991	1843	1743	1509	1066	1338	1585	1868	2058	2495	1419	1329	1488	2043	1179	1643	1641
817	437.326	9-Hydroxybenzo[a]pyrene-4,5-oxide	5632	4649	6539	5184	6690	5855	5145	6463	7284	6215	6225	6188	4608	5919	7218	5481	1987	1556	1586	2155	19798	18960	21386	23070	7384	5815	6819	5257	2245	1679	1975	1656	2475	2109	2090	2038	1076	1704	2552	2229	1560	2058	1897	1961	1614	1882	1647
818	440.11	Arachidonic acid	10087	8787	11648	10357	8270	9963	13192	12670	6775	6445	4821	6207	4704	5127	7874	9891	2063	1143	1366	2107	3873	4607	4168	4348	7739	10269	7185	6690	1463	2112	1571	2016	1059	1569	2270	2522	1602	1407	3447	1990	1163	1834	843	1635	1765	1397	1352
819	440.158	Cepharadione A	5767	7114	7868	6928	7492	7839	8088	9271	5487	6886	6002	4875	5198	4557	4844	7131	1800	2248	3109	3054	9362	9533	11320	10221	6258	7641	6447	5634	2826	2391	2829	2193	2430	1510	2563	1667	2752	2296	2210	3354	2967	2773	1759	2528	1855	2932	1838
820	441.154	Ascorbigen	6968	7269	7490	6483	6913	7527	7015	10010	6214	6572	6316	6701	5680	4395	6906	4506	1382	1725	2705	2752	18796	18601	22847	20011	8418	6621	8216	4862	3500	3248	1411	1790	3175	2036	2174	2198	2637	1783	2956	3589	1596	2609	2551	2988	1830	2476	3021
821	441.249	2-(3,4-Dihydroxybenzoyloxy)-4,6-dihydroxybenzoate	9649	8534	6586	6802	6500	6576	6184	7746	5490	5238	3136	5254	5456	4799	5103	5872	3518	3644	5381	6118	12960	11000	14656	12077	6518	7592	5615	5705	5074	4210	4513	4745	4158	3594	4845	4391	4426	4284	5540	5503	3977	5047	3821	5288	3429	3562	4925
822	441.358	4-Hydroxy-5-(dihydroxyphenyl)-valeric acid-O-sulphate	5784	4618	4456	5166	5108	5428	3710	3164	4674	4839	3974	2908	3123	3416	4596	4978	1069	1411	1518	1648	8322	6613	6972	5298	3796	5313	4499	3881	1079	778	2064	1759	1121	1140	999	1470	1433	1214	1464	1739	1618	1432	1278	2102	1372	1647	2223
823	443.029	{3-[(2E)-3-phenylprop-2-enoyl]phenyl}oxidanesulfonic acid	12669	11550	12699	11320	12731	15240	13384	14945	8474	9071	8960	7472	6377	6386	15229	12934	2183	1366	2882	2648	4470	6140	5084	4926	12392	13124	11526	7968	1486	1958	1962	3022	1753	2559	2497	2051	1607	1724	1981	2019	1888	1627	1610	2666	3039	1618	2604
824	443.14	Glutathionate(1-)	13392	11652	15504	12606	11382	12622	12429	12276	12165	11640	8570	10621	10983	12127	12850	11736	1305	1930	3503	2703	5893	6423	7172	6831	11426	12008	14468	10296	2213	3784	3387	2202	2711	2494	2599	2542	2765	2233	2037	3738	3488	1416	2879	3551	2157	1640	3292
825	443.192	8,11,14-Eicosatrienoic acid	5839	7238	6980	7500	7938	7833	8848	7314	5285	6241	6116	5572	5831	5764	7249	5434	3391	3260	5595	5108	10621	10972	9249	9148	7069	8566	7917	4391	3924	3582	3751	2960	4550	2874	5187	3971	4520	4093	5104	3655	3285	3783	3989	3949	4249	3863	3627
826	443.302	Glutathione	11869	11342	6831	6425	4119	6005	5888	5614	6325	5487	5149	3892	5156	5255	4724	5022	1690	1596	3167	2332	11995	13758	12659	12185	4592	5609	6187	3158	1724	1910	3187	1806	1759	2186	1969	1862	2538	1672	2449	2153	2079	2614	1984	1953	3583	2691	1985
827	445.053	Hallacridone	16063	20087	17663	16943	43843	47455	26494	26171	17379	17244	11364	10150	8072	7094	12236	10632	3046	2602	4090	3116	6696	7195	5679	7120	25595	23623	24092	20527	2457	2400	2611	2043	3107	3502	2521	2367	2016	2174	3823	3928	2138	3832	3072	1977	4378	2615	2704
828	445.223	Tenofovir	11644	9751	10943	9890	9761	9955	13775	8559	6453	5658	4844	5049	4546	6115	5282	3658	2988	1485	3676	3988	16520	15071	19510	15913	9425	8961	8422	5781	2538	2500	2851	2471	2736	3060	2497	2200	2851	2933	3953	2823	4170	3174	2604	3749	3505	3539	3451
829	445.235	D-Erythroascorbic acid 1''-a-D-glucoside	8703	7661	6482	7748	10034	7025	7210	7849	6827	5819	3793	4917	4327	5035	4978	4056	2991	1993	3232	3465	18205	19957	22094	19971	7780	6601	6718	5177	2779	2420	3221	2425	3080	4160	3827	1757	3057	2894	3450	3143	4034	3635	2707	4274	4022	2806	3879
830	447.31	Glutathionate(1-)	4397	6221	5868	4276	4695	6232	4462	5709	6223	5831	5236	5151	3862	5549	4404	3685	2514	2039	3408	2405	13547	12199	11101	11496	5976	4946	5084	5542	2132	1392	2394	3239	1701	1906	3039	2711	1986	3493	2930	3142	3087	2773	3205	1934	3254	1970	3242
831	448.306	4R,5R,6S-Trihydroxy-2-hydroxymethyl-2-cyclohexen-1-one 6-(2-hydroxy-6-methylbenzoate)	3203	4462	3012	4002	5341	3348	5154	4107	3315	3239	3592	2927	3650	2078	2565	3780	2028	2062	2466	1179	222793	217480	224310	222263	3757	5450	5716	3973	2016	2277	2540	1952	2500	2173	2798	2505	3140	1597	3079	2254	2979	2943	3425	2411	2641	1918	3244
832	449.328	Fluoxetine glucuronide	7305	5025	5207	5523	5996	6573	8218	6981	6384	7015	5251	4794	5375	3818	5421	7752	2271	2000	2654	2519	18988	18991	18421	21646	6230	6038	5118	3476	2322	1920	3017	2427	2340	2955	3442	2515	2608	2601	2509	3001	3208	3393	3454	3169	2874	2921	3257
833	451.154	1-[(5-Amino-5-carboxypentyl)amino]-1-deoxyfructose	7718	8004	7455	6732	6734	8185	16605	17368	5488	3837	4643	4940	4625	5334	5080	4611	11294	8063	12888	11663	27194	26008	28402	29914	7121	10062	8212	6371	13663	12877	12671	15931	12913	12009	16712	13639	14628	14161	14959	16738	13347	14090	15635	14473	13872	15685	15851
834	451.342	Methylgingerol	5594	5947	5448	4983	9501	8291	10010	11207	6151	5328	6167	4197	4921	4327	4781	4715	2106	2669	2868	2339	19255	18576	18511	20003	6922	6905	9102	4478	2902	1176	2187	2496	1883	1970	2541	1688	2509	2008	2359	2542	1893	2008	2531	2210	2337	2230	2403
835	451.452	6-Hydroxypentadecanedioic acid	4734	3280	3562	3512	3500	4560	4364	5308	4026	3835	2740	4074	3426	2859	3393	4940	1851	2383	2342	1742	16044	13643	15351	14140	2848	2623	3652	2902	1807	2462	1583	1572	1441	2737	1811	1732	1681	1181	1392	2544	1607	2054	2987	1991	1604	1913	1780
836	452.277	Eicosadienoic acid	23386	29719	23387	21079	33713	32918	37580	31418	19593	17206	14822	15926	15707	14101	17476	15137	2555	2100	2672	1756	102914	102360	105696	113174	25200	27399	27407	20163	2259	2386	2395	2155	1864	3160	3061	2351	2514	2307	2442	2378	1784	2116	2660	1807	3010	2648	3055
837	453.023	N-Acetylneuraminic acid	11406	12385	10940	12907	15244	17524	13089	15007	11534	9367	10105	10368	8689	9746	11271	9972	1833	2276	3368	3074	6278	7083	7320	9521	13954	12991	11312	10869	2486	2635	2079	2063	2381	2253	2184	1991	2725	2103	3546	3046	2054	2566	1769	2861	2438	2740	3873
838	453.049	De-O-methylsterigmatocystin	13585	11944	13684	15875	14909	15380	16815	15082	9650	9797	9074	8857	6648	6993	10404	12084	1624	1871	2958	1757	6681	7326	6300	7403	12932	13803	11893	9808	1361	1366	2212	1301	2363	1815	2158	2380	1550	2390	2317	1658	1914	2204	1623	2240	1563	1574	1677
839	453.199	6-[2-carboxy-2-(hydroxymethyl)-2-methylethoxy]-3,4,5-trihydroxyoxane-2-carboxylic acid	10370	12256	10903	10587	10220	12489	14092	14376	9259	7151	7951	9348	9648	7620	8890	8279	2374	3543	6122	3686	27252	30387	31106	28757	11034	12856	11231	9651	3050	2811	3916	4595	5447	3064	4198	3312	2699	2564	4720	6142	3863	3983	4818	3489	3249	3637	3414
840	453.321	gamma-Glutamyltyrosine	3637	3744	5621	5297	5048	4261	5272	3986	4206	5044	4972	4658	5485	3355	3497	4585	1947	1598	2343	1811	17990	16722	20903	19303	5195	5086	5320	2885	2915	1721	1388	1533	2181	1357	1104	2425	2199	1425	1789	1764	2557	2085	2290	2513	2652	2204	2361
841	455.124	N-Succinyl-L,L-2,6-diaminopimelate	12261	13256	12699	14098	11786	14257	11665	12815	9057	9228	8286	7146	7791	8025	9386	10157	2322	1807	3227	2708	26643	29294	27367	26347	11207	9620	10230	7656	2000	2743	2011	2635	2631	2888	2288	2212	1910	2123	2792	2668	2264	2966	2674	1990	2821	2850	1957
842	457.245	3-Hydroxy-6,8-dimethoxy-7(11)-eremophilen-12,8-olide	10025	11590	9041	9735	9346	9480	9992	10378	7847	7808	6646	6424	5622	8040	7887	7193	3073	4603	6821	3911	26156	26219	28072	28802	7108	7842	8633	6373	3229	2708	4549	4305	4326	4394	4950	3543	4904	2833	4997	5718	3761	5977	4442	3435	4356	4115	4398
843	459.348	1-Octen-3-yl glucoside	4518	4176	4466	4398	5490	5060	5380	4031	3889	4128	3196	4187	4224	4236	5440	4417	2512	2690	4414	4848	14716	14728	12182	13572	5691	3835	4830	3532	2079	1682	2002	2038	2595	1463	2512	1940	2167	2342	2699	2079	2946	3121	2136	1611	1661	2029	2671
844	460.328	12(13)Ep-9-KODE	4128	3458	4107	4547	4324	4010	4390	3576	4032	4552	3936	3815	3928	4194	4714	3324	2575	1746	13305	16118	6156	6972	6007	6374	5456	4385	5059	2884	1469	1520	1199	1496	2340	1049	1370	1063	1304	1577	1156	1055	1878	1154	1056	1854	2046	1822	2106
845	461.325	Glycerol 1-(5-hydroxydodecanoate)	5128	5794	7244	6841	6818	8342	8450	7241	8444	7730	7918	9062	7542	7528	8748	6696	1453	1327	5239	2801	26789	22611	28303	21799	6312	7231	7280	5150	1978	1426	1126	2028	1322	938	1272	1400	1127	1329	1526	2178	1357	2328	1061	1576	1822	1270	1008
846	461.362	C20:1	6037	5293	6966	5261	4757	6784	4745	6614	6964	6304	5911	5981	5490	4232	6466	5436	1207	952	1896	2052	14177	16059	16804	15801	5606	5691	6743	4330	1485	1432	1924	1945	1354	1478	1915	1502	2112	1768	2000	1756	1043	2072	1923	1564	946	1612	1790
847	462.096	N-(1-Deoxy-1-fructosyl)methionine	10223	10439	9798	10574	11012	11142	11302	10776	9634	9700	10863	9219	8953	10373	10891	10410	1686	1531	2277	2446	3934	4479	5474	5896	10783	8651	10134	7290	1964	1473	1586	2454	1251	1342	1961	1474	1639	1984	1340	1842	1420	2456	1307	1710	1981	1449	1928
848	462.177	1,7-Dimethylguanosine	6472	6678	6134	8093	6852	8598	7316	7184	4165	4641	5214	4513	4607	3307	5808	5151	2001	1550	4356	3436	15291	14889	15225	13045	5417	6358	6448	4861	1724	2063	2244	2463	1932	2307	1911	3138	2630	2388	2686	2559	2199	2330	3371	3476	1653	1814	3165
849	463.282	Caftaric acid	9696	14524	10383	10542	13192	11432	11988	12110	11213	8377	7471	7700	6174	7696	10778	8738	1813	1415	1992	1610	33652	35444	33928	37095	10536	9487	9559	7416	2149	2100	1385	1286	1805	2942	1967	1878	1843	3231	2775	2093	1504	2239	1821	2604	1668	2213	2339
850	463.341	6-(4-ethenyl-2-hydroxyphenoxy)-3,4,5-trihydroxyoxane-2-carboxylic acid	7731	7669	8265	7073	9559	8984	7178	6779	10626	11670	11828	11313	10415	8229	10878	12914	1296	1011	1809	1363	39415	42043	41694	37721	10216	8851	8973	8072	1419	1454	1383	1398	1115	793	1527	1182	1516	649	1614	1473	1502	1628	1471	1602	1110	1271	1591
851	465.142	Furoparadine	8566	6905	6780	8060	6067	7423	8931	8780	6285	6106	6435	5481	4421	5708	6197	6436	12168	13600	14453	14051	16717	13710	13018	14454	8486	9356	5670	5854	15845	10803	13327	11242	11904	12296	13824	11176	12883	12706	15000	12105	14810	13321	14663	14893	13998	11584	17036
852	465.303	(1,3-diphenylpropoxy)sulfonic acid	38273	32047	35107	34864	41220	38858	45943	42585	37611	37498	35182	33212	28381	27920	32582	33829	1861	1708	2097	1846	60075	56660	59672	57584	39037	35671	36349	24149	2137	1709	2481	1502	1725	2193	2053	2380	1728	3009	1646	2260	1637	2048	2848	2970	2882	2514	1921
853	466.145	Cabreuvin	7617	4573	5746	5727	5766	5901	7087	5309	5546	6506	4438	4456	3936	4955	4437	5640	6188	3886	4089	7051	9070	9114	8826	7316	6482	6644	4832	3701	3275	4674	5343	3866	5376	3665	4932	5021	4353	3415	3389	4289	5722	4778	4235	4374	4017	3636	4605
854	466.253	(S)-Angelicain	4953	4871	7077	5448	4484	5538	5381	6251	4244	4270	3980	3419	3487	3280	3524	4831	1905	1517	2604	2147	13847	11265	10788	12060	4923	5189	4001	4093	3471	1905	2510	1761	2671	1858	1658	1692	1745	2276	3095	3218	2672	2611	2973	3083	1994	3580	3117
855	466.293	Nivalenol	9017	10322	13871	11098	12254	13080	12663	12403	9643	12431	9618	9990	8207	7809	11282	12560	859	1662	1715	1356	31510	34711	35377	34381	11168	10461	12220	10572	1927	740	1306	2081	2062	1661	1680	1767	1962	1691	1600	2558	1785	1468	1818	2188	2167	1671	1984
856	467.264	4-(3-Methyl-1-butenyl)-3,3'',4'',5-tetrahydroxystilbene	5013	5126	5608	5329	5098	5664	5179	6526	4069	4922	4794	3949	3631	4302	3983	5069	2644	3693	4688	3621	32264	32387	28976	32818	4665	4196	5020	4778	3894	3606	4127	4209	3850	4699	4089	2011	4432	3534	4177	4291	3231	3548	3829	5354	4648	2398	4793
857	469.161	N-Undecylbenzenesulfonic acid	8484	8513	9465	9393	13064	10719	43293	37483	6010	7991	6355	5836	4017	5821	6651	7371	2345	2079	2761	2864	12419	11694	14323	10464	14548	16411	17390	11095	3059	2300	2474	3225	2686	1812	3292	2902	2116	3044	2687	3771	2999	3398	2977	3530	3139	2225	3043
858	469.231	13-L-Hydroperoxylinoleic acid	5063	3761	4329	5336	6625	4651	5752	6583	4916	6468	4536	4512	4403	3836	4790	4335	2002	3360	4276	4445	16003	19696	16020	18479	5570	6359	5432	3132	3087	2715	2192	2430	2643	2243	2967	3245	3239	2730	3437	4093	3630	2334	2324	3468	2898	2181	4320
859	469.354	3D,7D,11D-Phytanic acid	5014	5328	4923	4983	4324	4716	5033	4001	4398	3740	2551	2898	3402	3051	3967	3791	2188	1174	2137	2083	15404	12379	16727	14931	4581	4651	4705	3035	1950	1728	1213	1230	1414	1588	1394	1484	1379	1847	1505	2105	1161	1732	1743	1524	1679	2074	1254
860	471.2	FGAM	8689	7921	11938	12091	13312	13078	14868	16479	12522	9172	8577	7852	10543	8613	9782	11562	1809	1751	2653	4208	34380	32095	28632	27893	13208	14018	12287	7927	2759	2689	3286	2783	3093	2321	2300	2133	2102	2859	4946	5389	2595	3968	3232	2937	3895	4041	4031
861	471.346	S-methylazathioprine	9525	8017	9352	7444	9597	8686	11710	9257	13241	11656	9980	9390	10717	8967	12346	8595	1813	1217	1877	1821	33372	33345	32539	37777	10488	10518	10511	6908	2198	1494	875	1620	2231	1671	1320	1458	1580	1850	960	1981	1828	1924	2275	1630	2152	1706	1357
862	473.362	Tyramine glucuronide	17008	19181	17591	18590	28547	27077	23937	23611	21477	18587	19881	22561	18017	19527	18666	19772	1124	1346	2084	1905	64394	64893	63482	65999	25210	25011	23824	14049	2182	1841	1341	929	1716	1735	1105	1644	1302	1762	2097	1420	2062	1202	2136	1545	2118	2121	1863
863	476.277	Dictyoquinazol A	8909	8300	10724	8497	6328	7887	7847	8735	8813	9587	8491	7826	7511	8714	11074	9645	2075	1784	2183	2736	190392	176031	181395	180242	11679	11794	11328	7642	2481	2243	3185	2116	2172	2301	1881	1886	2614	1378	2798	2898	2105	1754	1852	1871	1647	2656	1552
864	477.161	Rhazidigenine Nb-oxide	6088	6387	5938	5720	7474	6961	6496	8045	5682	5094	4935	4427	5058	5606	6343	3998	2807	2971	1686	2469	21961	19432	21649	18838	6026	6716	5889	4713	1703	3041	1625	1962	2798	2172	1401	1690	2597	2749	3682	3660	2374	2562	2390	2520	1921	3415	1911
865	478.199	Octadecanedioic acid	6568	6032	5282	5767	5584	5789	7544	7896	4742	4936	4316	4876	3781	4308	5123	4710	2134	1611	3426	2404	38542	35661	33869	37116	5347	6128	6988	3630	4386	2435	2791	2590	3357	2102	1734	1906	2322	3170	3172	3695	2779	2611	2429	2150	2270	2181	2696
866	478.293	Isopulegone caffeate	34701	29245	30155	28420	33769	33856	35069	39047	31581	32396	26866	25040	25166	28686	32989	34246	1843	1835	2828	2164	190029	194902	194279	189104	31792	30970	29257	22038	2404	2770	1780	1296	1841	1521	2065	1653	2572	1914	2752	3176	1850	2533	3387	1459	2915	2282	1759
867	479.068	MG(0:0/15:0/0:0)	12259	9928	11683	12171	12939	9832	13393	11687	8696	8503	7086	7863	7364	7208	10278	7485	1765	1817	2130	2108	7956	7303	7083	5963	8597	11532	8932	7450	1702	1532	1563	1601	2092	2452	1882	1607	2108	2122	1560	1919	1710	1938	1438	1726	1550	2121	1475
868	479.118	Norsanguinarine	19857	20950	18543	19963	18597	17274	21125	20472	24071	20640	22111	24284	23192	25732	27649	25672	1828	2623	2125	2673	12950	14620	11149	11585	20812	22250	23164	16242	2008	3834	2375	2498	2344	3415	2856	2534	2382	3191	2880	2898	2683	3088	2387	2089	3448	1976	1868
869	480.166	Piplartine	6143	6332	5709	5830	6348	6095	7121	6567	5578	4565	4333	4598	4431	4806	4748	6242	5324	4364	6356	5934	14955	14832	13622	12670	6581	5256	6225	4291	6083	6554	5654	4678	4275	4794	6594	6104	6055	5699	6292	5896	6907	6186	8808	4857	4624	6202	6094
870	480.245	Duloxetine	9015	6308	9719	8210	9082	9389	8528	10166	7430	8740	5628	7044	6533	6652	9097	9299	2128	1278	2144	3278	24226	22220	24076	26209	7324	8340	9613	5877	1813	2238	2455	2359	2259	1486	2565	1696	2732	2037	2420	2740	2213	2697	3054	2370	3273	1661	2613
871	480.309	Nateglinide	125605	114702	109090	102447	88092	91211	130180	122503	93232	84984	77785	80960	65318	74228	93705	89732	3812	3108	9339	4877	2811016	2790890	2787770	2807457	105061	110323	108928	82691	17097	8511	8670	6428	8918	6897	4621	3088	7904	5591	10136	8976	6760	4138	5810	5602	5817	5319	4846
872	481.044	3-hydroxynonanoyl carnitine	15271	12094	14443	14964	13126	14035	12184	14179	9958	10879	10238	8979	11054	9103	10466	10773	3130	2767	2901	3157	14437	14729	14361	13634	12000	13888	11349	9672	2570	3545	2767	2055	3248	2267	3022	2609	2056	2558	2750	2896	3094	2546	2242	3366	2707	3055	3058
873	481.236	{[3-(6,7-dimethoxy-2H-1,3-benzodioxol-5-yl)prop-2-en-1-yl]oxy}sulfonic acid	11312	10115	10227	12288	11612	11095	11142	9718	11951	8736	8305	9741	8789	8722	8195	9920	3239	3011	2539	4834	44475	41171	41380	38668	8741	11144	11601	7113	3092	2634	3842	2403	3839	4017	2769	4146	3136	5723	3902	4401	4040	3341	4868	2557	4909	5648	6162
874	483.252	Tamarixetin	10631	8616	10134	10996	8103	7377	10768	10139	9296	9947	7917	7819	8297	7165	8209	7253	2501	1865	4759	3722	28354	27166	26696	28764	8074	9910	8079	7155	1983	3486	2733	4152	2768	3332	4866	4048	3734	3412	3738	4377	3714	4522	4249	2676	5698	4610	5062
875	483.295	L-Citronellol glucoside	11033	9592	10344	8841	20883	20497	17739	15522	10987	11999	6880	8366	6797	7849	6089	6621	2065	1764	3224	2983	21169	20438	23468	20125	13372	14838	16547	11552	3042	2746	3508	2349	2257	2681	2322	2708	3164	2700	3367	4106	3540	3458	4893	3105	2826	2470	4038
876	485.198	Nateglinide	19380	20018	19338	22086	20696	19672	20296	21971	21605	23055	20139	22161	22376	21732	24632	25391	1813	2173	6200	5346	10168	12014	10187	11046	19522	20518	19939	19492	4555	3050	3602	2728	3779	3614	2862	3279	4075	3600	5049	5070	3916	4333	3492	3996	4120	4650	4659
877	485.266	Xylene	7265	5664	6604	6836	9269	7521	9266	7136	7527	5754	6496	5301	4787	6607	5449	5348	1622	3294	3585	2737	15976	20034	21992	19025	6333	6839	5571	4657	3045	2644	1976	2229	2320	2396	1853	2454	3634	2294	2803	3299	3650	4102	2709	3087	3061	3253	2785
878	485.313	Beta-Citryl-L-glutamic acid	5245	7177	6354	5001	6684	7158	6399	4276	5833	5136	4209	5934	5062	3681	4574	4323	1176	1773	2533	1609	14189	13313	12240	12536	6666	5703	7610	5112	1834	1926	2000	2650	2301	1923	1982	2310	1863	2844	2456	3499	2154	2676	2655	2432	2328	2841	2787
879	487.099	dTMP	8932	8687	9929	7823	17599	15695	12328	12111	8748	9044	5769	6527	5842	6957	5949	7066	1695	1719	2741	2163	6476	7591	5783	7440	12484	10620	10605	7558	1590	2497	3094	2526	1403	1861	1966	2155	2089	1204	2515	2313	1606	1997	2617	2431	2128	2047	1687
880	489.031	(5,6-dihydroxy-7-methoxy-2,2-dimethyl-3,4-dihydro-2H-1-benzopyran-4-yl)oxidanesulfonic acid	11366	9490	12731	10187	11060	14448	16361	11345	10844	9360	7509	7592	5184	7038	7981	9301	1858	1713	2191	1616	11743	10957	10869	12193	11931	9804	10985	8023	1498	2000	1386	2516	2060	1843	1478	1840	1851	2824	2165	2011	2023	2014	2142	1148	1796	1540	1633
881	489.175	CMP	8179	8174	8184	9675	9128	6934	11317	10515	7016	7456	6350	6176	6023	5376	7143	7065	1864	1990	3407	2896	26113	25205	25094	26364	8242	8483	8058	5546	2650	2822	1906	1715	1881	2153	2743	2480	2189	1702	2294	3132	2987	2040	2815	1764	2304	1682	2894
882	491.137	7,7''-Dihydroxy-6,8''-bicoumarin	6781	4181	5348	6424	5788	6545	9965	9122	6132	5349	4016	3385	4689	3781	4619	4844	2432	4534	6010	7220	11434	8387	9955	8914	5678	5039	5988	4485	5914	3262	4390	3736	3580	3270	3780	2430	4071	3165	6318	5880	5344	4509	5982	6510	4573	5870	5417
883	491.192	UMP	7107	6082	5958	6013	5916	6444	6714	8913	6289	5062	5004	5649	5095	6877	5417	5256	2397	2060	4482	3303	36582	36183	37711	35984	7545	6868	7319	5700	2357	3241	3165	2036	2800	2287	2879	1987	2663	1251	2639	2783	3319	2226	2629	2605	1817	2608	2193
884	491.243	Galactosylhydroxylysine	6362	7273	6374	7377	7338	9245	6494	7842	5347	7012	5097	4950	5235	3962	6573	6912	1562	1775	3843	2656	15714	14643	16940	16256	7905	7847	6607	5557	2352	2208	2168	2945	1937	2886	2517	2394	3941	1678	3303	2926	3385	2540	3024	2964	2090	2636	2839
885	493.331	Valaciclovir	8303	7215	7369	9485	8726	8201	10087	8946	7965	5241	5889	5810	3766	4153	7954	5917	1214	1757	2162	1044	14907	12505	13639	11983	9032	7700	6894	5485	1301	1142	2374	869	941	915	1608	2173	1055	1643	1135	1863	1378	1003	1630	1587	1040	1750	1607
886	494.324	Lactapiperanol D	7381	6652	7614	7595	7738	6523	6970	8713	6132	7838	4564	5843	4061	3963	6087	6457	1305	1071	1880	1503	84072	85476	84107	83054	5467	7583	7844	5226	1496	1541	925	1593	1975	1709	1579	1198	1141	1529	1745	2236	2129	1913	1830	1706	1275	1367	1372
887	495.224	N-Glycolylneuraminic acid	6563	6462	6521	5900	6690	5561	7253	6503	6061	6205	5581	5133	4812	5998	4957	6099	2399	3653	4149	3291	24114	26239	25610	28110	5584	4975	6901	5958	2656	2644	4051	3998	3586	2918	3097	2842	2796	4002	4597	3106	3920	3239	3931	3606	3624	3815	3999
888	498.262	2-O-alpha-D-Galactopyranosyl-1-deoxynojirimycin	7402	5757	7996	6503	8125	7644	8108	8618	5728	6497	6272	4429	6313	4326	6004	6512	1734	1188	3109	2901	19556	19773	20886	20915	6612	8702	5932	6404	1796	2171	2058	1114	2043	2089	3145	1439	2274	2068	3077	2945	3698	2964	3097	2581	2974	2747	1978
889	498.288	DHAP(10:0)	8671	8801	9021	7609	14459	12944	20351	21033	4765	5020	5561	5202	7369	5992	5012	5171	1554	1594	2324	2215	27007	26181	25310	29587	10451	11137	12835	10068	2128	1581	2371	2183	2317	1899	1773	2512	2324	1331	3029	1890	1860	1806	2827	1837	2345	2367	2003
890	499.291	13,14-dihydroxy-9-oxo-8,17-dioxatetracyclo[8.7.0.0²,⁷.0¹¹,¹⁶]heptadeca-1(10),2(7),3,5,11(16),12,14-heptaen-5-yl acetate	7458	8291	7242	8731	11557	13052	12769	11866	6439	4962	5033	5135	6703	6183	4852	5446	1742	2186	3003	2831	26153	22691	23998	25461	9594	7531	7389	7980	1756	1928	2604	1843	3555	2951	4037	3229	3844	3403	5043	4240	3280	3618	3329	4431	4670	3834	4255
891	501.948	UMP	12675	14028	15826	11908	13771	13682	13142	14435	9127	10235	9849	7233	8511	9588	14754	12561	870	910	1060	1433	6344	6455	6840	6549	12291	12962	13816	12413	825	1130	722	772	1157	1136	948	1718	768	738	1326	1410	952	1330	1821	755	1567	1492	1334
892	503.16	2-Dodecylbenzenesulfonic acid	21663	24932	22500	24051	20273	21856	22639	26150	13362	16320	6863	8684	9019	8896	7036	10778	1249	2003	3095	3003	11037	9210	9999	9915	19435	18970	16665	16808	2233	2752	1953	1542	2177	1626	1963	2248	2202	2622	2289	3477	3571	3213	1996	3065	2604	3176	1986
893	504.309	Homophytanic acid	55571	54044	57901	59445	28606	27665	53166	50032	60338	63696	47926	54705	53942	54089	59960	64827	1827	1592	4001	3166	904616	876067	877822	867557	44711	48318	43682	34342	5848	5633	3486	2173	4250	2834	2484	1658	1707	2713	4587	3756	2699	2893	3157	2802	2314	2232	3322
894	505.094	Acetaminophen glucuronide	7854	7834	7374	7243	6825	8921	14325	19129	5662	6000	6345	5916	4130	4729	4972	5771	1481	2102	1937	3305	11993	11698	13289	10672	8258	10693	10125	8083	1421	1566	2038	1809	1785	2491	2310	1596	2417	2363	1868	2710	2416	2256	2266	3049	2296	2010	1914
895	506.973	2,3-Epoxyaflatoxin B1	11204	10679	13763	11994	10950	11107	13480	10940	8983	9018	7935	8177	6880	8988	8194	7906	1666	2535	2904	1975	8343	9633	8888	9310	10105	9334	7764	6638	2131	2528	2509	2041	2061	2192	2568	2671	2185	2653	2589	1720	2842	2794	1731	2131	3119	2301	2036
896	507.223	Zapotinin	4899	5440	6083	5299	6622	5007	6357	6981	5399	4637	5174	4190	5009	3936	4329	4441	2392	1863	2279	3657	25458	21966	22614	23162	5881	5199	4775	3873	2972	2573	1152	2157	3026	1753	1785	3083	2523	2232	3418	3022	2870	2755	3188	3607	3196	2550	2045
897	508.34	4R,5R,6S-Trihydroxy-2-hydroxymethyl-2-cyclohexen-1-one 6-(2-hydroxy-6-methylbenzoate)	28107	27832	31404	29550	25326	25220	36146	39454	29085	25690	25862	25334	19607	22151	29380	24616	2767	1526	3208	1868	754540	753355	753021	764345	27779	27958	32286	23045	4002	3721	3373	2598	3010	2411	2303	1121	2127	1737	2641	2529	2745	1487	1944	2938	2824	1786	2388
898	509.04	Cymorcin monoglucoside	15284	10680	15410	13301	11882	15372	13866	14210	9264	10029	10609	9908	8445	7116	14677	14590	1901	1329	1876	2366	6964	7907	7250	6675	11873	13156	11321	9303	2401	1798	1780	1392	1090	2140	1219	1276	1697	1066	2490	1620	2145	2507	1576	2187	1021	1312	2407
899	509.219	C22:6	5704	4871	5094	6393	5611	5968	6376	5698	4500	5822	4915	4082	4535	4654	4232	3922	2060	1371	3278	3341	13813	13864	12466	13135	6446	4649	5634	3693	2525	1947	3043	3310	2814	2759	2126	2491	2509	1707	3410	2580	2096	2655	2434	2327	2656	2929	2217
900	509.455	Hydroxyethylpromethazine	4104	3461	3410	3827	4762	4854	4956	4067	10302	9434	10782	9022	8042	7561	10059	8784	807	852	1491	1639	9217	11365	10592	11376	5878	5322	5757	5014	1436	1047	1053	729	1413	1950	1105	1206	718	1056	1721	1624	1305	2102	1612	934	931	1700	1899
901	512.27	Picrocrocin	5403	5228	5606	5874	7097	7787	10157	7479	5458	6659	5044	4104	5228	6458	4769	4676	2151	1322	2174	1647	26404	22323	25924	30398	8405	6477	6900	4879	1902	2636	2462	1784	2962	1731	1744	2264	1760	2628	2965	2256	2791	2058	2287	2290	2253	1477	1854
902	513.268	(S)-Reticuline	5720	8521	6860	7023	7020	7369	6519	8738	7237	6824	6668	4610	4841	5457	5682	5164	5428	4008	3939	5056	18876	18667	18031	16104	6782	6512	5702	4858	4006	4492	5151	5253	5850	5492	6374	5584	3825	3997	5804	6753	5540	5642	4513	5482	6164	6015	4838
903	514.283	Carnosol	11253	12547	11604	11376	17715	15984	30926	30216	7628	8324	8149	6318	14435	14076	7656	7961	1126	1020	2362	1741	18269	15170	16868	16873	20905	19374	16538	15024	2068	3494	1849	2383	2362	3078	2249	1837	1189	1501	4113	2590	2109	1884	3416	2760	2562	945	2553
904	515.193	3-Hydroxy-6,8-dimethoxy-7(11)-eremophilen-12,8-olide	6147	7424	6202	7186	6931	6757	7691	9468	9871	6577	6109	5045	6106	5944	6691	6696	1506	1245	2712	2260	36827	34967	42280	38453	6680	7763	7638	5622	1829	1361	1983	2403	2000	2255	1820	1716	1436	2754	3086	2742	2434	1726	1922	1674	2018	1728	2681
905	515.224	9,12,13-TriHOME	5188	5279	6051	4328	5226	4534	4537	5314	5242	4415	4049	3731	5130	4916	5048	5486	2055	1296	4453	2622	10503	11371	11099	11001	6709	4891	4677	3772	1608	1980	2719	1664	1881	2250	2549	1913	1575	1930	3131	2591	2074	2813	1781	2461	2512	2941	2814
906	515.245	R-95913	6709	5364	6021	5472	8085	6839	7267	7104	4628	6606	5995	5731	5673	5316	4881	4357	2420	2673	4075	4272	14259	12770	12778	13229	5618	8261	6807	5391	2419	1869	3078	2193	2520	3115	3585	1708	2450	2374	6262	3618	3306	2107	4195	3334	3045	2556	2446
907	517.155	N''-Hydroxyneosaxitoxin	6420	4193	4712	4715	5741	4080	6248	5071	4196	4609	4755	3951	3954	3941	4480	4024	3966	2369	4827	3887	5825	5300	5281	4802	4764	3765	4373	3809	2549	3980	3170	3552	3918	2833	3157	3325	3190	3019	4045	4236	3237	3548	3178	4926	5294	4197	3159
908	518.324	C22:4	5868	4347	6358	4872	6453	4191	5603	5473	4146	4345	4568	4491	4577	3624	4259	3757	668	2454	1438	1433	21340	17996	20732	19225	4544	6314	5699	3206	1720	1363	1031	1761	1403	1756	1728	1106	1540	2170	987	2744	1178	1651	1709	1423	2089	1163	1537
909	519.226	Glutamyltryptophan	5490	5468	5789	3802	5715	7374	6321	8456	5842	5864	6564	6912	5004	7171	5814	6167	1489	1324	2969	3402	19576	20716	16267	18868	6609	5771	5519	4680	2232	2556	2336	1962	2752	1946	1931	2281	1771	2518	2849	4609	1946	1320	2352	1879	2325	2547	2026
910	525.184	1-(sn-Glycero-3-phospho)-1D-myo-inositol	9580	10316	9778	8630	8420	8532	24155	22054	9575	9321	7100	7008	8740	8440	8805	8671	1773	1185	2525	2745	7274	6506	8727	6383	11816	12071	9582	8290	1142	2547	1707	2170	1836	2260	1386	2315	1363	3390	2698	3622	1669	2395	2444	1812	2829	1280	1397
911	525.278	Mukurozidiol	19680	20352	22534	22540	18512	15110	22782	22115	21262	18864	17492	19092	20115	16650	20265	22157	2255	2538	3885	3331	31730	33484	34912	35290	15933	20856	21936	12116	2502	3535	2544	2294	2831	2645	3047	2437	2690	2530	3290	3704	2595	2516	2627	2659	3876	2328	2308
912	527.252	Lipoyllysine	6580	6225	4659	5893	5844	5469	6207	7085	5275	5795	5454	6501	4988	5228	6290	4920	3001	2334	3586	4134	17566	17239	20046	18365	6555	6226	7207	5672	3786	1769	3289	3365	3316	3448	3531	2450	4311	2618	4451	4254	3142	2986	5779	4629	4133	4214	3316
913	537.96	Zanamivir	11440	12858	11614	9595	14307	13029	13928	12115	10130	8629	8372	6712	7253	7156	8893	9146	581	932	1654	1976	6243	7192	5699	6940	9755	9663	13868	8750	828	1504	2114	849	1230	1482	1126	1288	2110	1416	2326	1766	1222	1376	1136	1312	2248	1409	1577
914	539.249	3-(2-Methylpropanoyloxy)-8-(2-methylbutanoyloxy)-9,10-epoxy-p-mentha-1,3,5-triene	6478	7737	6766	8084	6606	7522	8475	7129	6989	5391	6108	5505	6110	7689	7307	6032	1916	1842	3539	4019	33886	29929	30220	29329	7562	6027	7664	6926	2093	3213	2468	2961	2732	3192	2983	1638	2283	3308	3685	4217	4937	3035	2654	3599	3274	3032	3104
915	541.135	15-Keto-13,14-dihydroprostaglandin A2	21294	18083	18550	19024	15115	17542	20738	18187	15234	13311	7398	10424	6540	8779	8146	9899	1845	2268	1861	1269	6074	7700	7344	8358	18790	16087	16507	10558	1971	2239	1863	1576	1360	1311	1804	2153	2651	1510	2043	3213	2220	2653	2495	1859	1356	2831	1691
916	541.209	Mahanimbinol	9068	6332	7483	7809	8364	7060	8574	8229	6386	6914	6036	5985	5408	6234	6453	5664	2231	781	1753	2069	26751	25456	27022	27412	6990	7842	7140	6312	1797	1551	1758	1543	1658	2329	2028	1581	2656	2995	2246	3952	3196	1840	1946	1952	2635	2694	1177
917	541.266	Docosatrienoic acid	7330	9867	8949	9934	12098	12533	9128	8633	7613	9253	6597	9359	5189	6058	8815	10669	2114	2031	4032	3557	35670	34702	32024	34871	7948	10974	10877	9054	3309	3579	2700	2915	3542	2532	3276	1753	2620	2751	2623	4075	4888	3631	3203	3189	3152	2926	4797
918	542.327	Aspartylglycosamine	9103	10265	9587	8003	6885	7581	10263	9347	8993	9196	7227	6343	8451	5133	9375	8204	1504	1615	2099	1983	18247	19784	18334	17846	8023	7994	9302	5088	1567	1213	1430	1502	2038	2396	1599	2613	1617	2077	2890	2585	2417	887	1916	1956	1639	1530	2736
919	543.152	S-(Hydroxymethyl)glutathione	7351	7974	8638	8155	11513	9724	19948	18259	8600	7585	5287	4726	6466	5780	7105	4754	2207	1926	3060	1911	4801	6469	6135	6137	10406	9991	9790	7580	1437	2344	2201	2637	1741	2555	1866	1573	2215	1800	2088	3584	1744	2099	1518	1922	1967	1890	1989
920	543.943	Benzyl glycinate 4-methylbenzenesulfonate salt	11233	11779	10959	11185	12260	12145	10756	11873	8345	9252	7599	10512	8275	8046	10357	11316	1470	1686	1633	1759	5785	6134	5991	6572	12182	11366	10067	6475	1261	2581	1190	1704	1590	2432	1918	1685	1181	1380	1693	1310	1481	1260	2660	938	1339	702	1957
921	550.245	Aspidospermatine	5973	5077	5530	4802	3819	6514	5696	5818	5607	4650	4155	3970	4362	3865	4543	3435	1088	1729	1945	3394	12466	13969	13577	12360	4620	5527	5331	5393	2079	1662	2103	2509	1983	1974	1412	2039	1852	2096	2969	2830	2133	1526	1977	1723	2213	2108	1955
922	552.994	Dodecyl gallate	10615	11930	13887	11945	12215	14404	13011	14675	8975	8113	10583	7424	6485	6066	9515	9134	1819	1964	2333	2167	5195	5093	6332	4988	11121	10671	9782	8216	914	1442	1711	1670	2154	2094	1349	1719	1681	2539	1923	2128	1770	1652	1583	1624	1608	1529	2242
923	558.063	Lisuride	23170	18071	22816	23966	71480	72400	34528	32094	19983	22255	7435	7595	5985	6184	7908	7436	1804	1705	1161	1351	5458	6923	6105	7637	39456	33187	32774	32315	1953	805	935	1302	730	1546	1406	1169	1286	1497	1869	2764	1668	1625	1944	1756	2068	1773	1414
924	561.163	14,15-DiHETrE	6820	7105	6297	7410	11385	12484	63411	62818	7258	6524	6178	6822	5228	4933	6618	6265	1563	2102	1324	2094	8722	8695	7605	7813	23431	20866	20532	14656	1842	1328	2624	1806	1303	1818	768	981	2138	1715	1874	1482	2061	2323	2054	1703	2711	1817	2138
925	563.068	Topiramate	10908	11613	9489	9176	18206	17475	14170	13718	9006	8035	6459	6319	5344	5774	6227	7738	1460	1488	1433	1859	4687	6105	5685	5900	11874	12185	9930	10483	1083	1561	2068	725	1104	1253	1175	1671	2287	1568	1780	1040	1305	1163	1215	1589	1972	1962	1280
926	564.534	Benzyl glycinate 4-methylbenzenesulfonate salt	8685	9066	6426	6152	27742	24620	16387	15398	4073	5612	3741	3964	3505	3987	3197	3202	1407	1025	1880	1122	4980	4572	4555	4268	17464	18037	13836	10754	951	1276	1375	906	727	1489	1617	1309	1106	1213	1950	1618	1612	1251	1263	1473	773	1077	1416
927	565.047	Grevilline B	32486	34341	36112	32892	124128	126931	60832	58777	35033	31484	11720	11522	9033	6769	12222	9004	1447	1345	1743	1583	6891	5113	6161	4193	62112	63241	59760	45863	1085	1324	1652	1308	1817	2221	1358	1043	1051	1550	3827	3494	1603	1730	1434	2409	1894	2443	2071
928	565.281	Sulforaphane-N-acetylcysteine	9022	8075	6250	6365	5152	8153	7260	7875	6442	8236	6684	6069	6419	6234	5168	6364	1069	2335	2339	1724	10737	13376	11095	12512	6954	7009	5917	5416	925	1900	1943	1432	2388	2239	1698	1721	1515	1059	2319	2512	3003	2024	2564	2877	1719	2395	950
929	566.323	Imidazoleacetic acid ribotide	7222	10513	10165	8932	9160	5494	7249	9063	8855	9283	8065	8113	6051	6355	7012	7828	2033	1451	1885	1872	10998	9210	10536	10544	7609	8388	8425	6455	1895	1230	1191	1404	1721	937	2403	1342	2089	1568	2377	2112	2459	1806	3100	1424	2318	1977	2033
930	567.273	Linocinnamarin	6722	7672	7543	6321	7745	7293	7873	7958	6954	7996	6403	6843	6153	5373	7333	5342	2406	1397	2963	3181	9874	11192	13155	12258	8740	7207	7281	6054	1905	2655	1714	1461	2293	2414	1733	2829	1939	2015	2462	4269	3161	2427	2277	2530	1853	2979	2435
931	568.344	14,19-Dihydroaspidospermatine	5237	5817	5212	5466	6607	5552	6152	5917	5494	4360	4086	5290	7227	4652	4610	6060	923	1230	1634	1539	8000	9083	8997	9047	6933	6721	6828	4238	1275	1775	1631	1254	1659	1567	1705	2433	1818	1726	2911	2487	2404	2057	1782	1824	2194	2496	2152
932	568.99	Plastoquinone 3	11154	11624	12053	11318	13521	14143	13488	14750	8665	8735	9188	7660	6831	7487	11329	13573	1950	2134	2693	2337	4849	4886	5350	5075	11762	12425	12545	9362	1931	1583	2742	1956	1902	2015	2000	2827	2754	2074	1877	2610	3032	2468	2142	1477	2086	1690	1410
933	571.288	14-oxo-DoHE(1-)	7819	9543	9659	7801	16759	13293	11668	10872	6583	7938	7529	6098	6717	5263	5481	6733	934	1183	2289	2292	15775	14582	12745	10772	10560	10767	9292	5560	1847	1905	2514	2563	2290	2744	2431	2292	1584	2067	2322	3544	3615	1955	3561	2832	1927	2547	3597
934	574.304	Glucocaffeic acid	10318	8555	7957	8262	9963	9055	8471	6689	7672	9003	6215	6899	8489	7334	7676	8168	1019	2380	1813	2364	18933	20081	18152	20313	9229	7999	7888	6277	1072	2245	1683	1299	1746	1955	1313	1517	1135	1531	2070	1549	1773	2550	2454	1684	1411	2237	1750
935	579.025	Lepidimoic acid	20303	19543	22193	20936	33711	30157	20790	18965	19307	23035	16496	15849	14409	15309	16728	16757	19317	20332	18695	20185	28712	31184	32170	34896	23505	19339	20743	20802	20926	19244	23154	22142	21951	19721	21006	20947	22698	21296	23616	16917	18267	18046	20196	19442	19221	19228	19963
936	579.164	Disaccharide	6777	7050	6944	6551	6592	8625	10119	11687	6928	6751	6496	7114	5068	5628	6334	6228	2089	2494	2195	1493	25822	28922	29821	31629	7787	7601	7882	5644	1803	1833	2237	1565	2506	945	2205	1389	1616	1226	2860	2411	2062	2191	1545	2211	2036	2255	2185
937	579.304	DIBOA-Glc	25817	24398	24048	22983	9037	9199	24876	26213	23804	21214	18272	16322	20111	20116	20549	21672	2287	1507	2736	2536	43419	44043	43341	42125	16562	18629	18818	12936	1598	1309	1652	2683	1993	2222	2094	2054	3623	2869	2706	3155	2641	3569	2151	2377	3442	2454	2453
938	580.257	Aflatoxin GM1	7151	8993	6547	7458	6384	8472	9305	9385	7540	9538	9057	7215	6296	8713	6210	7326	1659	2351	2471	2854	19293	16276	18391	18734	7191	8334	7917	6284	2152	1733	1986	2109	2564	2637	2836	2300	2729	2646	2571	2011	2460	2259	3146	3456	1608	3032	2330
939	581.18	Dehydrocyanaropicrin	6658	7369	7242	6243	8395	5797	11578	8755	5830	5976	5970	7087	6679	6669	6179	8608	1627	1595	2542	2214	18342	20646	20200	23408	6053	8336	7453	5867	1321	1116	2365	1080	1779	1251	2182	1319	1618	2390	2485	2851	1845	2401	1716	1257	1999	1712	1904
940	581.239	3,4,5-trihydroxy-6-{[(2E)-2-methyl-3-phenylprop-2-en-1-yl]oxy}oxane-2-carboxylic acid	10659	9132	8632	8534	10010	9688	15167	15254	8405	9135	8702	7723	8327	7488	7726	7783	1973	1779	2901	2287	17993	16527	20031	18080	10405	8757	10446	7822	1986	1506	2334	1806	1739	1820	1967	2227	1951	1936	3307	3431	1692	2014	2504	2420	2838	2232	1988
941	583.416	Dictyoquinazol C	5829	5574	5241	5065	4681	5201	5424	4962	6206	4030	4101	3708	4345	4083	4672	4042	1782	2748	2381	2133	37981	41682	38125	38251	4066	5630	4796	4176	2117	2156	3071	2115	2239	3160	1866	1890	3301	2000	3035	2232	2213	2975	1894	1757	3165	1864	2519
942	585.213	(-)-erythro-Anethole glycol 1-glucoside	5761	5900	6211	6135	5599	5522	7469	6710	6709	6302	5747	5656	5540	5865	4799	5218	2249	2098	1765	2524	19785	21311	22684	20889	6450	6321	6051	4912	1785	1141	1427	1934	2347	2695	2160	2192	2071	1621	2597	2504	1757	2015	2467	1858	1391	2421	1911
943	585.488	N-trans-Feruloyl-4-O-methyldopamine	3816	4491	4097	4798	7037	5390	7195	6710	5343	3823	4258	3542	4130	3511	4385	4614	1733	1352	2420	1836	18133	16431	17566	17399	5497	6807	3844	5540	2615	1890	1884	2330	1966	2870	2973	1833	1874	1650	2213	1149	2138	2153	2596	1990	2762	2316	1907
944	587.339	2-(4-Allyl-2-methoxyphenoxy)-1-(4-hydroxy-3-methoxyphenyl)-1-propanol	10386	10039	10172	9380	7544	7890	11674	6537	11660	10495	6650	9727	10150	10058	10060	10096	1509	1813	2011	2317	13867	13344	13004	13445	7529	8207	7365	7162	1815	1754	2161	1521	1501	2382	1908	2058	1848	2981	2460	1877	1679	2780	2855	2490	2761	2240	2502
945	589.12	Valaciclovir	5058	6692	6067	4893	7240	6971	6905	7373	3565	5287	4646	3290	4159	4663	4930	4527	1880	1161	1690	2141	14849	15678	14336	11816	4344	7054	6166	4400	1538	1501	1184	1751	1177	998	1431	1336	1423	1920	1362	1282	2060	1143	1707	959	1204	1336	651
946	591.135	11-Dehydrocorticosterone	5597	6675	6006	5078	6114	7584	8690	6271	4763	5967	5109	4825	4989	5343	4130	5961	1875	1088	1332	1228	20201	23004	19019	16983	5913	6176	6454	4147	1423	1583	936	1130	1861	1750	2479	1709	1500	1257	1640	2103	1281	732	1061	1104	2148	1434	1511
947	601.252	N-Didesmethyl-tamoxifen	7224	5802	9210	6251	8166	9819	8010	8377	8586	7598	5482	5589	5524	6184	7219	5916	2281	1253	2702	1814	9335	9222	9412	8401	7980	8098	8549	5021	1944	1113	2582	1431	1904	2648	1577	1832	2295	2119	2965	2222	2564	3538	2626	2269	2316	2227	2233
948	604.317	Isofenphos	25997	27789	25730	27824	9740	8771	26727	22726	19291	23103	18476	20520	20118	20699	22027	23759	1221	717	1917	2690	31783	35149	29277	28509	21647	22472	19718	15285	1521	1960	1801	1827	1587	1383	1724	1611	1608	1473	2577	2014	1862	1718	2261	2085	2430	1450	2427
949	607.168	Omeprazole	7204	7967	5614	6459	9337	8136	27520	26553	7585	5626	4258	4836	3699	4345	4462	5095	1745	1946	1216	2753	7824	6563	8521	7307	9333	12135	13806	8424	996	1069	1060	1027	833	1729	1153	1664	1927	1436	1982	1214	1921	1898	1106	2097	1426	1683	976
950	608.289	3-hydroxyundecanoyl carnitine	7593	5527	5361	8331	7723	8132	6940	7290	8005	5678	4918	7336	6136	6456	5821	6276	1158	1399	1535	1974	7873	10801	9046	8246	6666	5272	6435	4552	1323	1520	1084	2197	1850	1298	1360	1808	2446	2493	2218	1851	2284	1715	1731	2061	1937	2175	2859
951	611.196	AMP	6452	6152	5602	6340	10005	9744	13203	12930	5671	6972	5381	6009	4227	5472	5277	5340	1383	2079	2531	1862	6762	6724	7882	5719	8677	9471	8012	5050	1457	1428	1543	1120	1567	1246	1528	2087	1647	1161	2659	1824	1759	1698	1751	1841	1927	1758	1857
952	612.225	IMP	7548	4909	5927	5971	7647	6894	10982	6274	7394	6116	4728	5982	5415	4454	7204	4686	1632	1384	1620	1581	9581	9077	7473	10631	6543	6947	5879	4036	1188	1150	1502	913	1157	1116	2070	1894	1076	2363	1875	1970	2204	1541	1532	1855	1778	1414	1929
953	613.14	2-(2,5-dihydroxy-4-methoxyphenyl)-3,5,6,7-tetrahydroxy-4H-chromen-4-one	11375	10730	10781	12069	24824	27257	17600	18177	14154	12123	7144	5283	6851	5809	5686	6827	1352	1648	2280	1569	7016	9044	7692	8067	15148	14617	15136	12964	979	1654	1198	1464	1771	1526	1836	1739	1755	1468	2309	1175	2505	1587	1681	1999	2554	2143	1997
954	617.189	Gibberellin A110	6183	6064	6602	5344	7642	6235	16349	13483	6176	6411	4650	5042	4842	5255	4513	4017	1101	1772	1222	2366	7029	6305	8513	7556	8938	6157	6934	7606	1663	1081	1789	1538	1570	1318	1410	1836	1282	1517	2421	1876	2316	1383	2604	1709	1912	1431	2563
955	618.308	3-Feruloyl-1,5-quinolactone	9221	11259	9100	8656	8485	9101	10568	9496	8159	10671	8304	7145	7421	6516	10203	6412	1283	1486	1538	1721	33697	36008	32569	33192	11608	8511	10554	6551	1622	1745	2695	2313	1760	1550	2041	1567	1823	1692	3229	2517	2383	1899	2500	1937	2083	1800	2243
956	619.288	Moschamindole	18431	17839	19293	17952	16846	19465	23821	19127	12084	12037	8851	11310	10944	8201	14582	11332	1624	1861	3113	1212	46517	47505	46093	44570	15364	16437	16444	11538	2213	1512	1577	1215	1358	1512	1698	1504	1641	1742	3793	1676	1843	1866	1463	3465	1665	1387	1789
957	619.433	1-(2,4,6-trihydroxyphenyl)-3-(3,4,5-trimethoxyphenyl)propan-1-one	6603	5156	4728	5215	13884	10674	9404	8289	4602	5054	4520	3571	3150	3515	4439	3744	763	1402	1673	1229	5520	5108	5590	5965	8940	7820	5815	4035	968	1369	1159	2162	1187	894	1060	1321	890	1023	1220	1380	1555	1606	1458	986	1193	852	823
958	623.311	Calonectrin	9171	8643	9023	8102	6853	6766	9462	8146	8405	7110	7451	8415	6601	5776	7421	6533	1362	1825	2172	1518	21521	19073	20723	21824	7882	8152	7438	5428	2176	2036	1296	1332	1976	2327	2204	2302	1877	1740	3546	2793	2980	2627	2728	2207	2783	1790	2347
959	641.156	8-iso-15-keto-PGE2	5772	6677	7137	6342	6649	6648	8830	7693	3971	5660	5625	5040	5112	5156	4973	5381	1294	751	865	1604	18166	17402	15180	17483	6430	7420	7812	5250	1434	1491	1593	1977	892	1806	1538	1441	1477	1257	1726	1566	1651	981	975	1098	1830	962	1432
960	642.306	3,4-Dimethyl-5-pentyl-2-furanundecanoic acid	9937	9853	9927	10739	10667	8510	10216	10129	9506	10024	9446	9197	8503	9139	9051	10756	882	1037	3130	1874	30870	29961	27183	30292	9596	10326	10734	7501	1262	1237	1424	1337	1961	1715	1669	1845	1721	1914	2923	2948	2152	2420	2022	1619	1858	2253	1882
961	645.448	Phenylalanyl-Tryptophan	12286	10840	7943	8541	29884	31022	21293	23237	5252	6247	5606	4796	5169	3870	5134	4477	1412	1360	1223	1257	7355	7251	7500	6719	18554	15961	15393	11353	949	1086	1033	1108	1310	1085	1299	1308	787	1793	1481	1297	1052	1307	2063	1397	1639	1585	1484
962	653.138	Eremopetasin sulfoxide	8757	8091	8759	8822	22543	21191	14267	12654	8860	9676	5717	5063	5085	4360	5317	6332	1758	1376	1621	1255	7042	4807	5323	4706	13354	10283	9664	7141	1352	1188	961	1116	1615	1087	1741	1560	1332	1402	1041	1765	1396	1946	2279	867	1578	1221	1484
963	653.213	C23:1	6403	6093	6230	5940	8023	8071	13316	12821	8106	7824	7801	5940	6342	4827	6830	6513	1160	1495	1636	2261	8020	8150	8505	9934	8551	6425	6904	4342	1677	1979	2883	1706	1588	1366	2146	2061	1850	1427	1564	1741	1603	1286	1749	1175	2076	1132	2055
964	661.518	4-Hydroxybenzyl isothiocyanate 4''''-acetylrhamnoside	8800	7215	7397	6048	13102	15611	11970	12028	6163	5595	4711	5806	4197	4014	5319	4572	1218	1392	2780	1397	9265	8664	10417	9893	8747	9307	8695	6746	1522	1496	1267	1571	1713	1377	2432	1326	1017	1563	1968	1498	1585	1668	2293	1422	2690	2055	1047
965	661.594	Protopine	7232	7531	7397	7412	9490	6419	7688	7801	6639	7113	7867	7905	7159	8727	7097	5146	6801	7094	5046	4655	9710	11363	10201	10976	7981	6838	7910	8019	6505	6082	6032	6178	6175	7339	5780	6738	6561	4902	5949	6857	6658	6649	6742	6295	5243	6265	6910
966	662.1	Artocarpesin	11202	8914	10279	8788	23370	21498	12955	14892	8030	9428	4260	5621	4641	4808	5395	6044	1600	1710	1712	1183	3744	3906	3688	3285	12671	13086	12168	11409	1363	856	1412	1007	1242	1533	1682	1414	1313	1245	1754	1539	1649	1713	1442	1857	1239	1725	2017
967	686.475	Mukurozidiol	8474	8967	8794	6289	21879	21881	16496	21373	4641	5374	4416	4175	3141	5204	4764	4949	2356	2592	3160	2652	7623	10035	10144	10615	12475	14029	12184	8896	2631	3635	2981	3837	2803	3946	2865	3508	2805	2996	2558	3026	2841	2920	3291	2997	2714	2373	3467
968	689.222	C23:0	17062	14956	16570	14091	14946	16037	19687	17863	16014	16113	17784	13207	16782	16244	18525	19110	2559	2066	2952	3613	17814	16628	17600	15943	17332	15154	15463	12324	2017	2143	2080	1991	3020	2580	2730	2052	2164	1840	2428	2680	2398	2473	2691	2482	2475	1707	3020
969	699.495	3-Iodothyronamine	26438	27316	20945	21081	54881	53127	45025	42402	13873	19112	14849	15700	10155	19851	17521	15918	23751	17690	18368	18021	45966	43655	46192	42834	35423	34783	32835	24436	19291	21752	20494	21808	20853	18837	20886	19876	24289	22646	18884	18734	19541	20250	19504	18871	17567	20243	19694
970	704.524	Dopexamine	17046	14329	12898	13581	21317	20209	16395	19872	12839	13627	12962	11818	11382	14428	12416	11936	12461	11088	12152	13936	20567	18529	18922	18872	15883	19561	16684	15509	12404	12491	12220	12420	13147	12210	12271	13556	12340	12852	13234	11549	13540	14471	12959	12748	11380	11596	13359
971	711.322	Prostaglandin F1a	8571	8915	7851	7633	10122	9442	8737	9253	8396	7764	7983	5692	7484	5400	8428	7037	3165	2445	2489	3149	71870	71956	71319	70083	7783	7619	8467	5823	2899	2819	2083	2931	2389	3258	4111	3017	3161	3007	3031	3434	2425	3093	3726	3537	2441	3669	4237
972	719.305	Indomethacin	12523	14199	12002	9791	14781	11711	13362	14726	8853	11109	10339	9993	10276	8712	11759	9871	5403	4746	5994	6747	19816	19592	19495	19165	11681	12090	12525	9292	6256	5673	6043	5173	6785	5297	8683	4989	5863	6933	6692	4699	6296	7230	6769	5965	6826	5304	6195
973	720.496	Caffeic acid 3-O-glucuronide	23378	24404	20974	19782	36906	36227	36604	29390	19283	19358	17338	20233	18181	20001	19815	17163	24085	23840	21554	20355	43950	38753	41813	39299	27504	28815	30199	24938	24987	23914	20759	21416	21740	21395	22529	22913	23867	22164	22374	21351	21851	23038	21812	22490	21024	22196	24827
974	725.513	Cyclodopa glucoside	16476	16295	11847	10721	38872	32544	27756	27877	9798	10020	7702	7071	5488	6183	6723	6130	1732	2954	3398	4017	28251	26584	27940	25876	19296	16382	17146	14583	1756	1645	1716	1864	1840	1801	2228	2342	2112	1832	2837	3460	2289	1730	2419	2155	1959	2404	1883
975	726.51	Benzyl glycinate 4-methylbenzenesulfonate salt	10170	10352	8175	8894	17863	18958	15433	15787	8497	8556	5697	7087	4741	6112	6683	5913	2689	2459	3022	3153	38690	33274	30594	32208	12437	13676	14039	10795	2140	1529	2011	2024	2013	2563	2041	2135	2346	2387	2957	2098	2310	2401	1806	1832	2246	1894	1649
976	726.544	Niazimicin A	36625	32423	31167	29489	59786	55481	47752	44802	32194	35628	28384	28894	34330	33150	26053	28274	3009	2309	2767	3309	71558	74092	68022	66606	42432	41293	35056	28351	2532	2208	2241	1755	2826	2375	1930	1699	1977	2028	2123	2280	2722	3054	2837	1919	1833	2802	2239
977	731.607	Dihydrocaffeic acid 3-O-glucuronide	16944	17121	17286	20634	31093	29179	25827	23817	19805	20792	19724	18813	19591	17507	20768	22265	6536	5175	9631	8724	32020	32979	34339	32112	22546	24631	23308	17775	6663	7940	6877	6409	6545	6586	5733	8173	6494	6804	8723	8577	5577	5838	6537	5755	6268	5701	6173
978	732.483	Kinetensin 1-3	16172	15979	13470	10067	37589	37203	27006	29900	7933	9079	6528	9004	8670	7780	8022	6230	1562	2160	3037	1991	15603	14542	14901	14993	20850	24527	22155	13975	1571	2402	1712	1709	1839	2033	1845	1480	1506	1415	2721	2339	2588	1765	1686	1667	1959	1429	1591
979	734.477	C24:5	11717	10623	10681	10144	27684	28144	20614	18461	9050	10387	8558	9248	7182	9167	9233	10077	1859	1722	2155	1921	16923	15781	18564	13358	19529	17992	16033	11329	1717	1477	1517	1854	2139	1023	1860	1722	1700	1413	1882	1901	1700	1578	1693	2409	1413	1762	1306
980	740.521	Lepidine C	60156	59415	38076	38683	140818	131037	116984	102291	32109	32187	25341	23806	17391	19991	17476	19869	1435	1488	2878	1477	109827	108725	108306	110537	88283	80188	82017	54507	1658	1532	839	1309	1985	1694	1294	1708	1454	1232	3021	3187	1868	1440	1557	1611	1051	1279	1633
981	745.505	Quassinol	17658	15175	10858	11060	42580	37899	30302	30137	9322	8772	6870	5447	6786	5690	7272	6108	1661	916	2590	1691	18689	16691	19329	17741	22573	23250	20714	16595	1442	1267	1200	1281	1243	1251	1953	1293	1037	1563	1905	2552	1015	2062	1048	1356	1236	1499	1683
982	746.608	15-Deacetylneosolaniol	34058	26175	28438	30602	46933	46992	44189	44995	27017	26559	27819	30009	26916	27108	28264	29214	12635	13090	14174	17499	34368	28113	27260	28870	38738	37999	37628	29285	20330	19676	20315	25045	20064	22159	20410	19610	21411	21344	23848	28359	19200	21993	19282	21122	19066	19236	21473
983	749.608	De-O-methylsimmondsin	24493	23019	20569	21128	38220	38075	33332	30836	23634	22535	24025	20492	21045	23636	21869	20022	5109	5588	6885	8782	31777	33760	34080	33003	31037	24666	28248	20503	7296	4709	5949	5500	7260	6142	4418	5113	5622	5646	8344	8003	5815	6283	5414	4367	6742	6482	4134
984	756.211	2-(3,4-dihydroxy-5-methoxyphenyl)-3,5,7-trihydroxy-6-methoxy-4H-chromen-4-one	9682	6437	8330	8872	10817	11025	11456	13531	9493	10872	10418	7956	7373	8336	7380	8315	1746	1305	696	826	18409	18506	17005	17399	9421	10122	9561	7504	1688	719	855	1093	1211	732	1122	867	1358	1056	1181	1131	1015	629	1403	899	1348	1411	1131
985	756.555	Secoisolariciresinol	13402	15853	13669	13425	25930	23603	22495	19361	11282	10492	11394	11250	11382	11952	10536	8873	1345	1173	1228	1107	38862	41314	36896	42080	17976	17600	14678	11525	1547	835	1811	913	1581	796	755	968	647	1183	2044	2593	1116	951	1096	1524	1131	1012	1183
986	757.577	GMP	10063	9202	9803	9659	15659	16069	15549	12151	8932	8928	9656	10373	9527	10681	7984	8654	1955	940	1733	1012	14878	14708	14185	15028	12226	9930	11892	9376	1258	1375	1087	816	1565	1352	1646	3084	1043	1447	2319	2049	1066	1262	2330	1371	1878	1766	2263
987	758.497	12-Oxo-20-carboxy-leukotriene B4	19890	17167	15830	13969	43303	39796	31172	32061	12855	12263	10558	11050	12824	11596	11182	10451	1700	1077	1629	1188	24100	22927	24334	24044	24233	24436	25206	17932	753	1247	1561	1248	1807	1261	1174	1570	908	1048	2161	1922	1343	2044	1766	1284	1394	2008	1577
988	759.653	Trimethaphan	12984	15069	13407	10176	15738	14749	12527	12529	15235	15159	16513	12870	18476	15877	11612	13431	2476	1861	2362	2174	15371	13137	13944	14981	14351	13832	13581	8345	2926	2473	2009	1574	2872	1625	1348	1577	1621	2068	2364	2857	1575	1776	1697	1973	1918	1977	1635
989	772.527	Tetrahydropentoxyline	73949	67158	59838	52576	250689	247634	180652	165455	37189	34729	25929	21119	19418	19550	15394	17543	1012	2406	2684	2453	33697	33259	35857	35822	114689	113590	106646	81457	1588	803	802	1651	1379	1339	930	1364	1096	1755	5113	5534	2308	1753	2044	2487	2036	2456	1969
990	772.622	C24:1	38716	33289	33419	29216	55491	52446	47119	44315	27299	27535	27079	26462	27661	28618	25057	27377	16262	15455	18066	18882	22257	27113	26052	26758	42059	41080	40602	36011	15245	13697	12482	13777	14837	15486	14165	16949	12132	16172	18938	16894	14650	18249	14406	17176	15936	15407	14089
991	774.636	Cefaclor	25260	25849	22370	26084	33504	31587	32438	27646	32268	29952	31880	31633	34010	34085	32120	32539	2542	2629	7008	7518	17879	17974	18112	20433	29634	29474	28779	23626	3073	3348	2906	2432	2221	2700	2870	3006	2395	2507	6433	4701	3450	3073	4394	2760	3547	3077	4398
992	788.526	Tetraphyllin B sulfate	76375	72823	48547	50727	267149	245944	186320	176764	41414	30941	13024	15360	14816	15094	12304	13360	1427	1947	2401	3723	28363	20832	24598	24682	124495	124690	111834	78928	2337	1817	1502	1475	1782	2040	1953	2123	1569	1282	5684	5933	3788	2905	2715	2595	3171	2926	2973
993	789.732	N-Oleoyl GABA	17153	16525	19646	14872	25626	20951	20001	22663	14560	13617	13980	12487	14347	15992	15422	15712	1246	1758	1434	1442	12192	11007	11515	10289	17256	18491	17707	15256	1685	1598	1573	1637	1147	1310	1640	1854	1604	2000	2331	2168	1907	1494	1261	1687	1620	1403	1597
994	791.713	{[3,4,5-trihydroxy-6-(2,4,6-trihydroxyphenyl)oxan-2-yl]methoxy}sulfonic acid	18166	14825	20723	16554	23329	20166	23076	21886	16495	12995	15901	15763	14608	14939	17294	15928	1247	1218	1711	1375	13519	13436	13650	14128	22402	18859	18468	12934	1183	1071	1490	1143	1256	1760	950	1096	1321	786	1349	1148	1225	1556	901	1814	1405	1359	632
995	795.406	Dehydroepiandrosterone sulfate	10188	9417	9867	8269	23945	19319	17530	17008	7220	7643	5517	6143	4571	5962	6113	4167	1660	1608	1302	1816	13752	15585	17200	11693	11584	13862	12132	8529	1240	1346	1347	1006	1522	941	1299	1044	1693	1471	1024	1678	1270	1458	1648	1703	1482	1788	1585
996	797.469	19-Hydroxy-PGE2	12154	11391	9675	8733	24571	21992	15976	16566	8468	8334	7017	5162	5881	5473	6081	5395	1371	1533	1744	2739	19529	19166	20879	18261	18609	12938	14671	12168	1525	1856	2471	2407	1753	2597	1532	1238	1546	1950	2194	1562	1988	2923	2671	1392	1576	1648	1626
997	801.639	Octadecyl fumarate	12638	14205	16339	15431	23322	22783	19089	18590	15600	14394	16419	18122	13721	16993	14167	15596	1857	2288	3553	2664	37829	37882	40330	37832	17739	18470	16867	13603	1417	2233	1878	1741	2493	3284	1928	1311	2752	1931	1908	2694	2200	1777	1205	1611	1530	2178	1712
998	811.718	(E)-26,27-Dinorergosta-4,22-dien-3-one	14417	15304	13889	15305	15597	18514	14954	15381	13845	15859	11946	12631	11636	11824	11647	12196	1407	868	1501	1783	10919	9993	11891	10111	13036	16809	12216	9781	858	1334	1226	1059	1099	1523	1484	1536	1260	904	2261	1495	1505	1612	1239	1464	792	928	1092
999	812.654	C24:0	26408	25283	26892	25469	30043	30455	29299	27612	31797	29630	35467	31119	38075	34587	27446	25589	1545	2004	2311	2549	30259	29776	31804	28956	30269	32482	31795	21755	2443	2568	2578	2047	2129	2876	1796	1201	1477	1562	2618	3192	2698	1013	1431	3046	1686	2576	1652
1000	814.691	Cilostazol	17960	19174	19060	19199	21603	20485	20431	20024	23471	18984	21394	21192	18895	19645	20970	18472	2846	3100	3353	2931	21408	17952	17189	18736	20375	18974	20590	15124	2225	2460	2696	2693	2560	2384	3002	2758	3624	3059	4638	3408	3208	3631	2340	2777	2703	2429	3652
1001	815.711	N-Stearoyl GABA	16476	13630	17643	16456	19158	17799	17478	18947	14589	15018	16604	12401	13171	11495	12465	13579	2529	2384	1911	1930	13072	11329	13239	13584	16091	16432	13688	9518	1967	1758	1599	1560	2082	1944	2344	1730	1220	1454	2141	1531	1969	1922	1789	1932	2316	2526	1679
1002	817.766	Thioridazine	11691	12910	13391	10323	16572	15825	16158	13699	11672	11530	13515	9265	10437	11141	12705	11630	1964	1773	1400	1278	11400	10789	11650	10869	12836	12738	12996	9698	1153	1324	1030	1637	1063	1063	1579	1428	1779	1937	1665	840	1077	1280	1659	1451	1577	712	1729
1003	825.734	N-Desmethyleletriptan	17704	19307	15642	16057	25587	21404	20944	19950	13522	12820	15490	13130	14025	12928	14973	16527	1168	1238	1470	1350	11472	13854	12581	14003	19247	18417	21500	12989	1923	1502	971	1693	1382	1347	1427	1249	1617	834	1654	1705	1548	1490	1391	1527	2073	1493	1909
1004	830.5	Androsterone sulfate	20999	18628	16289	16799	38333	40887	34620	32876	12978	12538	8892	7628	9968	12872	7208	7760	1211	1148	1071	1087	17816	15569	17830	15306	26907	24263	24587	19028	777	1065	796	519	979	790	301	521	1049	1532	1014	1746	1676	990	1732	1551	1000	1363	1745
1005	831.593	4-(2-amino-3-hydroxyphenyl)-4-oxobutanoic acid O-glucoside	15763	13751	14012	13462	25862	25182	23801	22417	13239	12818	12884	12209	13297	13780	12074	12445	864	1395	1384	1642	36444	34282	31897	33190	18589	19237	18646	12717	1219	1622	1302	1710	1458	1187	1337	989	1408	1754	1949	2215	1756	1115	2091	2034	1634	1928	1593
1006	833.681	N-Acetyl-7-O-acetylneuraminic acid	19124	16146	17488	14774	19310	19214	18651	16763	13472	15738	14717	17149	14432	13296	16680	12330	1103	1110	1151	1086	7802	8627	9265	8163	14957	18689	17890	12002	811	1000	909	682	1417	831	749	568	1617	1081	1572	1280	882	1523	1575	1054	1061	1175	1517
1007	835.684	Blumenol C glucoside	15757	15712	15392	13995	21626	18358	17406	17908	14048	14858	12352	12415	14621	11847	13522	12895	1083	1166	922	1221	8633	7167	8430	10265	20250	16929	19076	11523	494	1077	1092	1051	1416	608	952	1165	2082	1118	1292	618	1141	1117	1120	969	973	1203	1439
1008	835.717	Deferasirox	17033	13736	13429	14813	19391	17248	16103	15604	12484	12072	11207	9583	10838	12027	12219	11331	1167	954	1078	1247	7232	7496	7706	7847	15368	14098	13315	11245	1368	1734	601	611	1187	1467	1083	1408	1138	1727	1456	1198	977	1406	786	925	1293	549	721
1009	837.638	N-Desmethylzopiclone	14710	13425	14383	14950	19103	19634	17244	15963	15838	14044	11569	13530	13035	10340	11993	12220	829	1352	1251	1380	15053	12835	12080	13159	14642	14777	16357	10516	1255	1151	1288	934	1461	1173	1661	1130	1271	1429	1107	1103	1519	1556	1303	1974	1226	1020	1162
1010	837.696	3b-Hydroxy-5-cholenoic acid	17818	16624	14804	13786	17790	20291	20384	16074	14839	13562	15986	12407	12530	14106	13997	13690	853	1240	1297	2022	8125	7458	7469	8845	17273	15634	18098	10024	1282	874	1629	1492	1160	1082	1147	1110	1467	1677	1373	1016	1867	1079	1659	1197	698	1431	1125
1011	838.712	MG(0:0/18:2(9Z,12Z)/0:0)	19530	16540	18773	16384	21081	23185	23267	18306	16037	18451	19885	18650	19241	18140	19430	16030	885	1134	862	1262	9455	9938	9721	9581	19632	19793	17987	14506	1688	1794	1645	857	1327	949	1319	1523	952	1161	881	1868	1514	1405	955	830	1590	688	843
1012	839.651	Carissanol	13996	15921	16520	16539	27623	24494	18500	23639	17485	14742	17859	15622	17121	18470	17489	18663	1105	1660	2927	2215	20177	19155	21806	23070	15906	18074	19912	11349	1684	1550	2210	1653	1973	1242	1935	1729	1731	1090	2117	3054	1863	1536	1492	1868	1263	1636	2457
1013	839.677	18-Oxocortisol	17533	17380	15020	13653	20635	23197	18386	21943	14433	14507	16755	15941	13025	15864	14996	16514	1275	1206	1374	2049	15675	14555	14993	14471	18637	18486	17155	12033	1092	991	1094	965	1266	823	776	1179	1013	1093	1848	1691	1013	981	1236	1222	1047	992	917
1014	839.712	Carinol	14987	15146	16685	15687	19318	19407	21283	18089	14598	13248	13439	13729	13220	12408	13207	14410	1789	1688	1568	1132	10673	11735	9610	11439	15928	17888	15503	9989	1980	1596	1855	1838	956	1065	1284	1065	1459	1133	1628	1201	1798	1165	1035	711	1360	1394	1743
1015	841.668	18-Hydroxycortisol	13159	15615	15159	14763	19191	19255	17876	15916	15631	14670	16977	15222	13066	13243	12643	13807	2014	1090	999	1880	12144	12574	13067	14259	15177	16660	14549	11834	1348	836	1219	1193	920	1411	1126	1409	1327	1156	1352	2382	816	1582	1455	1522	1346	2243	1480
1016	844.681	3,​4-​Dimethyl-​5-​pentyl-2-​furantridecanoic acid	19137	19702	19553	17866	18630	24638	23860	21604	20807	20147	24655	21900	22454	20455	22205	21474	1465	1031	1320	1010	18810	16261	15478	16242	21865	19459	19389	13657	895	824	1657	972	1446	862	1180	1236	1341	1232	1710	1257	1414	1087	1466	1025	821	999	1911
1017	845.667	MG(18:0/0:0/0:0)	18625	18067	19288	18517	24435	22829	24606	23841	16981	17167	16670	14843	15286	14543	18821	18006	971	960	928	793	13601	14159	14139	16383	20734	19125	20120	13173	1096	844	1341	976	979	1439	1044	1478	986	1433	1220	1263	892	688	797	873	1069	2305	1736
1018	846.654	Chondroitin	21081	22278	21876	18787	30146	31496	26603	24464	23134	22889	20895	20372	23952	23069	24774	25004	1403	1380	1121	1502	22761	19950	21699	20410	27404	25040	28161	15732	781	1325	1189	1272	1211	912	833	992	1049	1210	1742	1860	1098	1559	1412	1012	892	974	1195
1019	847.775	Sphingosine 1-phosphate	13950	15173	14577	10641	14610	17950	13483	16442	12145	10433	10680	11808	7742	9632	10805	11714	1400	1278	1655	1560	8719	8347	8274	7995	13945	13276	12274	11635	1386	1445	1470	1836	1388	1766	1250	1497	1526	1242	1132	1428	1226	1491	1018	1820	1057	1385	1642
1020	849.698	Pteroside B	15611	15410	15603	16842	20017	19397	18632	16749	14190	14488	14522	13621	13161	13236	13708	13771	1177	939	1459	1960	10047	11329	10169	11681	19249	15609	15242	13105	586	950	1169	815	1118	1090	1297	667	818	1175	1136	1778	1692	1225	1246	927	1083	1499	1023
1021	850.486	5''-Carboxy meloxicam	31659	29385	23985	22448	70408	64712	55291	55693	15971	18754	13000	14243	10525	11232	11087	13104	1016	1663	1268	1075	49122	46892	46723	45812	42854	42226	46035	31222	741	558	612	836	976	992	782	1196	1744	1328	1255	1471	607	940	958	1134	861	990	1634
1022	852.685	C25:0	25909	27715	23382	25556	24111	25307	26539	21737	24955	25455	22964	25677	20881	23930	19798	22148	919	1161	1830	885	11245	13048	10491	9835	23880	24791	22814	15005	1057	480	1387	1016	1238	1267	854	1306	737	1014	1459	1849	1464	1278	1282	968	1374	1207	842
1023	854.506	2-methoxy-4-[3,5,6-trihydroxy-7-(sulfinooxy)-3,4-dihydro-2H-1-benzopyran-2-yl]benzen-1-olate	30907	32011	25528	22385	75388	72544	61029	64869	16951	14384	13966	13602	10819	13797	12593	11213	810	1351	843	1205	25884	23435	28797	24691	51777	47772	42087	32490	855	1163	702	743	1183	1459	1426	1473	1173	1353	1262	1119	1622	847	798	1273	1132	1211	1250
1024	857.667	Succinyladenosine	17187	14787	13707	16516	21098	20511	18990	16182	14682	12575	14431	12128	11943	12121	11355	14020	1250	884	1410	695	9770	9371	9803	10894	17797	17207	17543	12785	1126	843	967	841	852	784	1522	849	641	1615	1251	1071	1393	1650	1317	1223	1238	1393	1581
1025	857.794	Niazimin A	11847	12083	12316	13935	19186	16033	13738	13392	10716	11424	10114	8232	10092	8078	11885	11513	2859	1322	1202	1375	6429	5342	5803	5353	13667	8652	13179	7967	1594	2544	1847	1832	1458	1611	2191	1906	2476	1849	1645	1887	1825	1731	1964	1314	2637	1857	1994
1026	858.602	Dihydrozeatin-7-N-dihydrozeatin	19022	19465	16513	18965	23565	23080	22910	25119	20548	18190	18925	17589	18366	18151	13647	13127	1884	1189	1556	1124	22725	23072	20191	21564	19505	21526	20543	14697	837	1049	1132	784	1042	959	1184	1273	787	1065	1983	1395	990	1496	727	1113	1478	780	713
1027	859.682	Thyrotropin releasing hormone	16057	16815	14591	12755	16992	15996	16171	17527	13529	13114	13639	11320	11643	13283	13587	13595	680	1056	1652	1540	8600	7774	8539	9160	16315	12249	16832	8852	856	1015	1776	1651	1286	1207	769	1183	1557	1216	1385	1445	1391	961	650	1166	960	1507	829
1028	860.611	{3-[3-(3,4-dihydroxyphenyl)-3-oxopropyl]-6-hydroxy-2-methoxyphenyl}oxidanesulfonic acid	21153	23355	21314	18926	21840	23432	24678	24235	20364	20877	20149	22792	24423	23836	14815	16323	1504	1075	2099	1963	15886	19869	19030	19768	22072	24022	22070	16663	1638	1415	1043	1571	1869	1394	1265	1244	925	995	1398	1446	1462	953	1756	901	1074	1139	1139
1029	863.714	3b,16a-Dihydroxyandrostenone sulfate	12666	13267	13890	15825	15318	18885	15554	15289	11924	11519	11962	11764	12213	13412	11160	12839	1111	996	1475	747	8186	6636	7374	6925	13597	16796	15441	7581	1215	1832	1724	988	840	867	1357	1342	1876	921	1449	1082	1125	1655	1537	1953	889	1157	893
1030	865.501	MG(0:0/20:1(11Z)/0:0)	12670	10882	9781	10508	23581	23256	16276	18582	8975	9465	6093	5681	6766	7813	6218	5977	1280	881	1105	928	11509	11053	11681	9337	15460	13607	12588	9279	1203	1017	814	687	542	881	1180	795	991	938	1337	1800	692	896	602	1218	1279	889	899
1031	867.47	Cerebronic acid	9789	11732	7237	10913	20674	21731	17698	16962	6681	8350	6426	6848	6972	7068	4858	5758	932	730	961	842	10293	10444	10393	10255	15595	17412	15665	9839	970	1520	1085	1120	952	717	1062	606	825	959	857	1766	773	1391	934	926	1630	1175	747
1032	870.696	(-)-Epigallocatechin sulfate	15424	14123	17736	16657	17286	17348	17432	16791	16178	19530	15561	18367	17158	15825	14425	15601	1091	940	1146	1909	8926	9668	8506	8218	15984	15680	14971	11336	1749	1310	1375	760	1477	1092	1040	1166	959	812	908	431	1475	1026	1341	800	1223	1668	1239
1033	873.7	Nilvadipine	15171	13122	13522	16277	15386	16015	15093	17310	12549	9839	10932	11670	12346	11025	10753	13360	769	971	1317	1259	5442	7889	8527	8295	12472	14974	12664	11876	949	798	1140	1600	1358	770	697	710	1258	984	1421	1147	1226	557	900	1899	1086	691	1399
1034	878.518	Mesoridazine	36802	42052	28557	30127	75586	73237	55390	60248	22339	21793	17814	19466	17263	17955	15123	14683	1464	607	1008	1365	40364	43979	43258	41388	51809	56888	48434	37227	1529	974	1061	705	1380	492	1132	1136	1062	928	1452	1209	1250	1048	714	925	1182	1032	1514
1035	880.174	Tetrahydropentoxyline	7332	9108	9117	6380	12571	11673	9661	9890	10575	8498	7640	5856	7972	5071	9179	5661	669	311	1366	1234	5838	5979	7273	4574	9864	11044	7520	6218	602	991	491	1005	1011	1722	313	862	1046	998	955	791	815	1221	1082	1117	534	1473	1354
1036	883.684	3,4,5-trihydroxy-6-{[5-(4-methoxyphenyl)-3-oxopentan-2-yl]oxy}oxane-2-carboxylic acid	13269	14711	13858	13036	21290	21987	18378	16758	12345	12207	11796	9672	13977	12761	12051	13655	1030	916	1529	1475	9042	9932	7594	7924	18212	16608	15808	11056	1916	692	1113	1208	1092	943	779	999	1308	891	1392	1768	1120	1328	969	1050	1398	654	1027
1037	884.711	Glycerol trihexanoate	15657	13435	15506	17443	18654	18267	17446	14068	12297	12549	12827	13192	14110	13020	12096	12554	1448	803	1119	1251	8396	6501	8099	6250	16216	14924	13875	9766	982	883	912	1101	712	938	1336	1382	853	1479	1315	1893	1476	1299	1274	1069	1253	1352	793
1038	887.444	5a,6a-Epoxy-7E-megastigmene-3a,9e-diol 3-glucoside	9772	9397	6694	8459	20172	19243	13515	12467	6979	5762	4713	3517	5243	5535	6074	4674	491	1068	1301	1425	7630	7523	7882	8128	11874	11943	12420	7603	1447	1048	938	1468	1306	1261	1078	1132	1181	803	976	1615	1514	1024	1116	1188	1260	1337	892
1039	893.76	3-Methylbutyl glucosinolate	12178	12947	12466	14418	18520	15314	14793	13330	12034	10820	12983	8925	10507	7094	9688	9757	1503	2354	1739	1477	5086	5256	5657	6047	12280	12784	11012	9981	1404	2224	1619	1733	1439	1635	988	1363	1263	1334	1996	1933	1351	950	1643	1456	2233	2030	1286
1040	893.796	Urolithin B 3-O-glucuronide	10336	10807	12303	13400	13496	15302	12197	12021	9550	9420	8428	9474	9404	7089	9501	11337	2513	1835	2537	1768	5354	5937	5431	4300	10560	12357	12272	7439	2374	2366	1938	2245	2312	2857	1942	2472	1796	2501	2429	2910	2421	2030	1950	2814	1773	2219	1224
1041	895.775	12-Ketodeoxycholic acid	10790	10392	11682	10913	15199	13365	12295	9651	9080	9246	9825	11438	8713	8479	10466	9625	1500	1348	1326	1551	5189	3820	4854	5856	10797	8920	10204	9798	1487	3045	1723	1784	2580	1752	2399	1553	2039	1771	1589	2362	1738	1603	1471	2498	1594	1671	1992
1042	897.52	CPA(16:0/0:0)	8402	8653	7382	7706	14862	13348	13256	12897	7971	7496	6934	6865	6820	8079	6885	6280	970	1045	1111	1301	10197	7431	9195	7765	10246	10612	9489	7582	568	1279	842	1239	977	1390	736	575	616	710	1329	949	712	1116	1325	1098	1212	1310	550
1043	898.409	3b,12a-Dihydroxy-5a-cholanoic acid	7033	8082	6290	6508	13316	13383	9961	9768	4907	4550	4196	4343	4775	5109	4200	5341	1191	792	1237	871	5768	5132	4801	6831	8418	8072	9395	7041	882	1145	595	907	1046	1129	702	1325	495	692	1331	1333	1814	1508	764	1223	961	1040	1034
1044	900.146	Gibberellin A39	7856	8639	7526	6816	8883	8812	7101	9432	6660	7508	6236	7847	6147	4981	5987	7130	1174	917	1218	1002	7847	7101	6865	8808	8895	8108	7555	5332	982	1338	667	734	465	583	1510	900	561	755	1367	851	863	652	859	1164	1035	700	795
1045	907.631	Pteroside Z	11560	11093	10545	10409	15586	12484	11853	12012	9779	11194	11821	12555	10049	13671	9462	11093	920	1123	1794	1576	7699	7191	6815	7482	10242	12493	11716	9622	1435	486	952	1964	1037	1142	1230	996	1616	829	1549	964	842	808	613	733	1537	1284	909
1046	909.791	C26:1	9906	9303	11373	8598	13797	13325	10615	10473	7946	9066	7541	7626	5726	7257	7910	8832	1188	1622	1920	1331	6192	4157	4471	5735	9827	8671	10501	8341	1556	2608	2251	2274	1027	1405	2188	1677	1599	2753	1492	1246	1814	1380	2148	1768	2069	2677	2432
1047	910.458	4,5-Dihydroniveusin A	16507	15035	10736	11399	33483	29370	28431	26941	9757	8597	6104	5931	7757	9571	6306	5913	833	869	729	1247	16171	11410	15771	13697	21494	20510	18537	14223	806	739	661	606	1015	974	715	1060	1362	656	1765	1137	1371	956	1283	725	594	582	985
1048	915.532	(3''x,5''a,9''x,10''b)-O-(3-Hydroxy-6-oxo-7-drimen-11-yl)umbelliferone	8356	8712	7822	7540	12882	10965	10753	9770	6140	8244	8166	5539	8644	8711	6351	6452	626	1050	1005	621	10200	12281	11527	10857	10208	10195	8936	6012	857	1605	1016	795	928	559	939	1017	994	536	839	1171	1642	870	1258	1050	1191	530	793
1049	917.476	18-Oxocortisol	10692	12694	9446	10450	22525	20411	23496	17205	6902	5975	4806	4478	7037	5933	4541	6000	651	866	1413	602	9839	8998	10938	10316	16619	14702	14613	10480	1460	1005	1072	1733	1281	1450	983	887	679	491	2284	1148	900	773	1148	877	1043	1276	1072
1050	917.667	Isopetasoside	12909	13553	14203	11472	12765	16547	13318	15535	11498	12529	12630	10585	8866	11925	10105	13042	943	1073	912	1805	6655	6292	4760	7869	13331	10298	13549	7864	1027	1106	1011	1044	1031	613	1453	1030	1055	1304	1272	1144	1158	859	1232	1428	690	1334	796
1051	920.636	Tsangane L 3-glucoside	15529	14058	14138	12516	17022	16097	20875	17167	16807	15734	17579	15689	17706	14627	11760	12128	943	899	1663	1212	6939	6721	7321	6885	17836	15704	14160	8996	854	756	1311	406	704	905	1327	473	1240	952	1536	1090	604	1230	889	1760	766	606	1572
1052	920.71	C26:0	15989	16065	12955	15378	17761	17769	17713	17720	15944	10438	13451	12814	11946	13906	11923	11899	1152	716	1614	953	6452	5597	5537	6120	15846	13516	17238	11287	993	1494	731	1204	631	892	1575	848	1398	939	1164	1026	738	1648	751	1417	1667	1486	1983
1053	923.712	3''-Hydroxy-T2-triol	12912	8657	10706	12293	12775	12508	11547	11597	9506	8760	9997	10985	7886	9542	10329	11021	1689	776	922	801	4586	5147	5566	5845	10083	11353	9424	7974	1193	559	1859	1398	1136	1380	909	2167	1491	1633	1450	1387	1399	979	1394	1403	918	1463	1092
1054	925.515	Sunitinib	11460	11503	9504	10904	23234	23922	18372	18385	8066	7464	6716	6673	6508	5471	5242	6346	753	605	740	1722	12582	10879	11382	14350	15737	13187	12243	11425	1199	1061	917	788	786	1047	1016	848	840	975	1804	1671	1098	824	878	1314	1331	1272	951
1055	925.625	Monoiodothyronine	11567	11628	11526	11013	15215	14787	14202	13673	10888	12278	9871	10880	11042	9525	8317	10764	594	502	1364	1560	9440	7446	7384	7389	12614	11743	12992	7997	1306	1009	1158	863	824	1839	813	890	781	1380	722	1510	1088	1355	679	464	945	602	1161
1056	927.745	Narcotoline	9251	10798	9521	8483	13121	13134	8955	12735	10895	7877	11018	7564	9296	5837	8471	9491	1964	2508	1678	1287	5178	5810	6391	6308	10933	9891	10280	7731	2040	1696	1090	1695	2135	1307	1943	1693	2224	2418	1755	1895	1601	1642	1091	1983	2308	1500	2167
1057	930.715	Cincassiol B	14853	10965	12342	12739	14071	15789	12634	11818	10699	9836	12369	10987	9409	11569	11477	11409	936	721	1332	1136	7897	9250	6993	7688	11421	9946	13006	9665	1486	873	1484	1566	1488	2022	1760	1336	1445	916	1420	1156	1422	1253	1870	1411	1539	824	664
1058	934.461	7-Ketocholesterol	14144	13275	13021	12713	22875	21601	19282	18287	11053	7672	8147	8343	8906	8633	7941	7705	3169	3738	3918	2772	121333	117436	117046	125262	17313	17290	17196	12713	3680	4657	3096	3420	3532	3823	3726	3491	3924	3663	3994	4354	2979	3417	4092	3021	4465	2818	3542
1059	937.823	4-Phosphopantothenoylcysteine	11503	8412	11566	8246	13046	9672	12417	10994	8579	11505	7619	8298	7339	9133	9639	9775	6959	7300	6670	6459	22229	21176	21515	20012	9781	11242	9754	7244	6273	7622	8042	8016	7939	8258	6062	5767	6261	6764	7502	8176	7154	6521	7555	7339	6591	7190	7724
1060	945.886	5-Hexenyl glucosinolate	7752	10069	11151	7233	10453	11731	8122	9883	7186	9353	6400	8108	7868	8918	9890	8928	7791	8865	8272	7092	22555	27269	22364	25639	8870	7845	9206	10571	8339	7952	7274	6164	8774	8822	7380	7412	7115	8494	7296	7070	7985	6411	7000	8341	8810	7948	7383
1061	947.52	Clusin	11084	11175	8093	9493	18550	17473	17736	16477	8870	9475	7390	7946	9207	7541	6837	7047	1587	1246	2052	1330	25325	25313	27367	26232	13307	12145	14632	9752	1380	1025	768	1136	1379	1660	1642	813	1889	1482	1785	1968	1408	1351	1297	1577	1309	683	1242
1062	949.678	Methyl 7-epi-12-hydroxyjasmonate glucoside	10833	12425	14145	14391	15820	15725	14390	14181	11837	8166	10433	10746	10383	9906	11793	10305	1304	667	1721	1627	228466	232650	225924	227827	13242	14408	13166	11388	1448	1242	1205	1180	1517	1770	1400	1921	1369	1869	1786	2123	1668	1753	1692	1067	2476	1250	1602
1063	951.744	Cortisone acetate	11309	9613	12213	12682	14310	13073	13562	11506	10329	9397	9046	7937	7741	9093	8717	9940	1039	1388	1870	2455	119850	115832	117473	117617	11078	11274	12986	8541	1342	2142	2237	2474	1460	2206	2621	2151	1501	2108	1918	1473	1967	2510	2284	1704	1994	2114	1514
1064	967.87	12-Oxo-20-trihydroxy-leukotriene B4	9101	12766	10748	12640	13237	14788	11181	11062	8989	7688	10566	11146	7094	9415	10767	8867	11361	11302	10591	11939	26344	24231	25375	23696	10412	11869	12646	11718	12164	12577	10901	11002	12216	12844	11519	12321	10731	12741	10313	11132	11571	12098	10204	11615	12372	11587	13549
1065	973.54	24-Hydroxycholesterol	9030	8881	10257	8259	12072	12212	11567	11082	9468	9306	10755	7606	10950	9819	5737	8257	1328	1176	924	1235	28348	32620	32877	33708	8596	9359	9768	6388	717	1309	1514	1132	766	1190	1038	725	1545	854	783	700	1069	1208	866	1266	810	1648	776
1066	990.521	UDP	10572	12436	10049	11183	16621	12074	14707	14015	15043	10762	12719	12606	12845	14798	8986	10068	1315	1006	961	1135	12820	14163	11447	13170	12139	12571	12443	8571	1542	1079	1140	717	1196	1544	1569	806	962	1218	963	863	1134	1208	1429	1385	930	1857	1255
1067	1002.52	Mammeigin	10457	10585	11198	9365	14060	14548	12704	13955	12397	11429	10944	13651	12604	15504	10217	8973	4036	4775	4431	3405	11204	11680	12575	13412	14051	13258	13172	10281	4552	3568	4277	4278	3784	3640	3150	4130	3833	4625	4764	3186	2879	2809	3774	3053	3466	3637	3873
1068	1016	Rubraflavone A	10098	10551	9246	8064	12036	10251	10595	9715	8135	8324	8210	7509	8503	8965	8588	7374	4314	4633	3939	4104	10755	11411	11782	11764	8123	8191	8528	6914	6270	5255	4393	3911	4280	5331	3928	4965	5064	5780	4834	3829	3943	4719	4617	4883	4537	3855	5668
1069	1017.44	Porson	6582	8262	6702	7119	10146	11363	9024	9143	5364	4951	5744	6351	5543	7175	6573	5558	1678	1322	1773	1426	9070	8588	9765	9761	8519	8175	7826	4960	1513	1084	1843	1845	1190	1242	1905	1179	1191	1488	1807	1755	1149	1678	1156	1217	1724	1011	973
		7-Ketodeoxycholic acid
		6-Hydroxy-5-[(4-sulfophenyl)azo]-2-naphthalenesulfonic acid
		Cholate
		Acidissiminol epoxide
		Pteroside A
		5a,6a-Epoxy-7E-megastigmene-3a,9e-diol 3-glucoside
		Meclizine
		N6-Carbamoyl-L-threonyladenosine
		7-Formyldehydrothalicsimidine
		Mollicellin C
		17-Hydroxypregnenolone sulfate
		5-(2,3-Dihydroxy-3-methylbutyl)-4-(3,4-epoxy-4-methylpentanoyl)-3,4-dihydroxy-2-isopentanoyl-2-cyclopenten-1-one
		Diltiazem
		8-Acetoxypinoresinol
		Ethyl 7-epi-12-hydroxyjasmonate glucoside
		1-Hexanol arabinosylglucoside
		CPA(18:2(9Z,12Z)/0:0)
		(9S,10S)-10-hydroxy-9-(phosphonooxy)octadecanoate
		24,25-Dihydroxyvitamin D
		Gamma-Tocopherol
		2-[4-(3-Hydroxypropyl)-2-methoxyphenoxy]-1,3-propanediol 1-glucoside
		CPA(18:0/0:0)
		Isomangiferin
		{4-[3-(5-hydroxy-2,2-dimethyl-2H-chromen-6-yl)prop-2-enoyl]phenyl}oxidanesulfonic acid
		Trehalose 6-phosphate
		Mulberrin
		N,N''-diacetylchitobiose
		Mammeigin
		Dihydrovaltrate
		Licoricidin
		PA(8:0/8:0)
		Cysteineglutathione disulfide
		11,13-Dihydrotaraxinic acid glucosyl ester
		3-(4-hydroxyphenyl)-1-[2,4,6-trihydroxy-3-(4-hydroxy-3-methylbut-2-en-1-yl)-5-(3-methylbut-2-en-1-yl)phenyl]propan-1-one
		(1R,3R,4R,5S,6S,8x)-1-Acetoxy-8-angeloyloxy-3,4-epoxy-5-hydroxy-7(14),10-bisaboladien-2-one
		Cinnzeylanine
		Prostaglandin PGE2 1-glyceryl ester
		ADP
		{4-[2,3-dioxo-3-(2,4,6-trihydroxy-3-methoxyphenyl)propyl]-2-methoxyphenyl}oxidanesulfonic acid
		6-[2-(carboxymethyl)-3,5-dihydroxy-4-(3-methylbut-2-en-1-yl)phenoxy]-3,4,5-trihydroxyoxane-2-carboxylic acid
		Taraxacolide 1-O-b-D-glucopyranoside
		Ercalcitriol
		Sulfamethoxazole N1-glucuronide
		Budesonide
		MG(24:6(6Z,9Z,12Z,15Z,18Z,21Z)/0:0/0:0)
		Alpha-Tocopherol
		Erinacine E
		24-Hydroxycalcitriol
		Tolmetin glucuronide
		Dextrorphan O-glucuronide
		4,5-Dihydro-drospirenone-3-sulfate
		Dextrorphan O-glucuronide
		3a,7a-Dihydroxycoprostanic acid
		LPA(0:0/18:1(9Z))
		5a-Cholestane-3a,7a,12a,25-tetrol
		Tomatidine
		{2,6-dihydroxy-4-[4-hydroxy-7-(hydroxymethyl)-11-oxo-2,8-dioxatricyclo[7.3.1.0⁵,¹³]trideca-1(12),3,5(13),6,9-pentaen-3-yl]phenoxy}dihydroxyoxo-λ⁶-sulfanylium
		PE(P-16:0e/0:0)
		27-Nor-5b-cholestane-3a,7a,12a,24,25-pentol
		Temelastine
		Mandelonitrile rutinoside
		Kuwanon A
		1-hydroxy-2-{9-[(3-methylbut-2-enoyl)oxy]-2-oxo-2H,8H,9H-furo[2,3-h]chromen-8-yl}propan-2-yl 3-methylbut-2-enoate
		Aminopterin
		Prostaglandin G2 2-glyceryl Ester
		DG(8:0/15:0/0:0)
		{4-[2,3-dioxo-3-(2,4,6-trihydroxy-3-methoxyphenyl)propyl]-2-hydroxy-6-methoxyphenyl}oxidanesulfonic acid
		Tamsulosin hydrochloride
		Cynaroside A
		Mitoxantrone
		Stearyl citrate
		CDP-ethanolamine
		Glycinoeclepin A
		Cinnzeylanine
		SR 49498
		Porrigenin A
		Deoxycholic acid glycine conjugate
		Coprocholic acid
		Sorbitan stearate
		Melleolide M
		5b-Cholestane-3a,7a,12a,23S,25-pentol
		C30:0
		LysoPE(0:0/16:0)
		Cefazolin
		{5-[(1E)-3-{[3-(3,4-dihydroxyphenyl)-1-methoxy-1-oxopropan-2-yl]oxy}-3-oxoprop-1-en-1-yl]-2-hydroxyphenyl}oxidanesulfonic acid
		Butyl (S)-3-hydroxybutyrate [arabinosyl-(1->6)-glucoside]
		27-Norcholestanehexol
		5-S-Glutathionyl-aminochrome reduced
		[6]-Gingerdiol 4''-O-beta-D-glucopyranoside
		10,11-Dihydro-12R-hydroxy-leukotriene E4
		13''-Carboxy-alpha-tocopherol
		Momordol
		Glucosylsphingosine
		Dolichosterone
		Momordol
		6-Deoxohomodolichosterone
		Pinotin A aglycone
		Dihydroisomorphine-3-glucuronide
		1-(11Z-eicosenoyl)-glycero-3-phosphate
		Trihydroxycoprostanoic acid
		DG(8:0/15:0/0:0)
		Agnuside
		Lucuminic acid
		Cholesterol sulfate
		Cepagenin
		N-Desmethylrosuvastatin
		Lucuminic acid
		Tetrahydrofolic acid
		Tobramycin
		Androsterone glucuronide
		LysoPC(14:0)
		3,17-Androstanediol glucuronide
		7-hydroxymethotrexate
		(R)-1-O-[b-D-Glucopyranosyl-(1->6)-b-D-glucopyranoside]-1,3-octanediol
		TG(8:0/8:0/8:0)
		Deacetylnomilin
		Maslinic acid
		Soyasapogenol A
		LysoPE(0:0/18:2(9Z,12Z))
		Gentiobiosyl 2-methyl-6-oxo-2E,4E-heptadienoate
		Nicardipine
		Eremopetasitenin C2
		LysoPE(0:0/18:1(11Z))
		[4,5-dihydroxy-2-(5-hydroxy-7-methoxy-4-oxo-2-phenyl-4H-chromen-8-yl)oxan-3-yl]oxidanesulfonic acid
		Cefepime
		Pranlukast
		Morphine-3-glucuronide
		N-Acetyl-leukotriene E4
		LysoPC(15:0)
		{2-[5,7-dihydroxy-2-(4-hydroxyphenyl)-4-oxo-4H-chromen-8-yl]-4,5-dihydroxyoxan-3-yl}oxidanesulfonic acid
		1-(4Z,7Z,10Z,13Z,16Z,19Z-docosahexaenoyl)-glycero-3-phosphate
		LPA(22:5(4Z,7Z,10Z,13Z,16Z)/0:0)
		Goshonoside F1
		Glucosylgalactosyl hydroxylysine
		PA(20:4(5Z,8Z,11Z,14Z)e/2:0)
		1-(11Z-eicosenoyl)-glycero-3-phosphate
		Hovenine A
		CDP-choline
		3-[3,4-dihydroxy-5-(3,4,5-trihydroxybenzoyloxy)benzoyloxy]-2,4,5-trihydroxybenzoic acid
		3,4,5-trihydroxy-6-({2-[6-(2-methylbut-3-en-2-yl)-7-oxo-2H,3H,7H-furo[3,2-g]chromen-2-yl]propan-2-yl}oxy)oxane-2-carboxylic acid
		Americanin B
		Isolariciresinol 9''-O-alpha-L-arabinofuranoside
		2-(2,4-dihydroxyphenyl)-3-(3,7-dimethylocta-2,6-dien-1-yl)-5,7-dihydroxy-6-(3-methylbut-2-en-1-yl)-3,4-dihydro-2H-1-benzopyran-4-one
		1-docosanoyl-glycero-3-phosphate
		LysoPC(16:0)
		Glaucarubin
		LysoPE(0:0/20:5(5Z,8Z,11Z,14Z,17Z))
		Tauroursodeoxycholic acid
		Mupirocin
		3''-phosphonato-5''-adenylyl Sulfate(4-)
		Triose
		LysoPE(0:0/20:2(11Z,14Z))
		Protohypericin
		Garciduol C
		Cyanidin 3-O-(6''''-malonyl-arabinoside)
		ITP
		Acetyl-T2 Toxin
		LysoPE(0:0/20:0)
		{5-[6-(3,4-dihydroxy-6-methyl-5-oxooxan-2-yl)-5,7-dihydroxy-4-oxo-4H-chromen-2-yl]-2-hydroxyphenyl}oxidanesulfonic acid
		Deuteroporphyrin IX
		Austalide F
		Propylene glycol mono- and diesters of fats and fatty acids
		Sulfolithocholylglycine
		Capsianoside V
		Taurocholic acid
		3,4,5-trihydroxy-6-{4-[1-hydroxy-3-(5-methoxy-2,2-dimethyl-2H-chromen-6-yl)propyl]phenoxy}oxane-2-carboxylic acid
		(7R*,8R*)-3-Methoxy-3'',4,7,9,9''-pentahydroxy-8,4''-oxyneolignan 4-xyloside
		Perindoprilat glucuronide
		Udenafil
		(6-{[3,4-dihydroxy-2,5-bis(hydroxymethyl)oxolan-2-yl]oxy}-3,4,5-trihydroxyoxan-2-yl)methyl (2E)-3-(4-hydroxy-3-methoxyphenyl)prop-2-enoate
		LysoPC(18:2(9Z,12Z))
		Myricanol 5-glucoside
		Stachyoside A
		Desmosine
		ent-6R,16bOH,17-Trihydroxy-7-oxo-6,7-seco-19,6-kauranolide 6-O-glucoside
		Thioguanosine 5''-triphosphate
		Tetrahydroaldosterone-3-glucuronide
		5,9,11-trihydroxyprosta-6E,14Z-dien-1-oate
		Resveratrol 4''-(6-galloylglucoside)
		Salviaflaside
		Italidipyrone
		Isolariciresinol 9-O-beta-D-glucoside
		Cortolone-3-glucuronide
		7,8-Dihydro-3b,6a-dihydroxy-alpha-ionol 9-[apiosyl-(1->6)-glucoside]
		LysoPC(20:4(5Z,8Z,11Z,14Z))
		Methyl 3,4-dicaffeoylquinate
		6-{3,5-dihydroxy-2-[3-(3,4,5-trimethoxyphenyl)propanoyl]phenoxy}-3,4,5-trihydroxyoxane-2-carboxylic acid
		3,3''-Bisanigorufone
		1-Phosphatidyl-1D-myo-inositol 3,4-bisphosphate
		Endoxifen O-glucuronide
		Petasinoside
		3-{3-[3,5-dihydroxy-4-(sulfooxy)benzoyloxy]-4,5-dihydroxybenzoyloxy}-4,5-dihydroxybenzoic acid
		ADP-ribose
		8-Hydroxyluteolin 4''-methyl ether 8-glucoside-3''-sulfate
		Molludistin 2''''-rhamnoside
		dTDP-hexose
		C18 Cer
		UDP-hexose
		Mesoporphyrin IX
		LysoPC(22:6(4Z,7Z,10Z,13Z,16Z,19Z))
		LysoPC(20:3(5Z,8Z,11Z))
		Leukotriene F4
		Janthitrem C
		3-{3-[3,5-dihydroxy-4-(sulfooxy)benzoyloxy]-4,5-dihydroxybenzoyloxy}-2,4,5-trihydroxybenzoic acid
		1-Palmitoylglycerophosphoinositol
		Mauritine A
		Uridine diphosphate glucuronic acid
		Albafuran C
		Hordatine B
		Ergotamine
		Streptomycin
		Kuwanon Y
		Biliverdin
		Cryptochrome
		2-{2,6-dihydroxy-4-[6-hydroxy-7-(3-methylbut-2-en-1-yl)-1-benzofuran-2-yl]-3-methoxyphenyl}-6-(2,4-dihydroxyphenyl)-4-methylcyclohex-3-ene-1-carboxylic acid
		Erythrinasinate A
		Hydratopyrrhoxanthinol
		(24E)-3alpha,15alpha-Diacetoxy-23-oxo-7,9(11),24-lanostatrien-26-oic acid
		6-{3-[6-(3,4-dihydroxy-6-methyl-5-oxooxan-2-yl)-5,7-dihydroxy-4-oxo-4H-chromen-2-yl]phenoxy}-3,4,5-trihydroxyoxane-2-carboxylic acid
		Apigenin 7-[rhamnosyl-(1->2)-galacturonide]
		Lymecycline
		Amphibine H
		Diosmin
		Tubocurarine
		Neohesperidin dihydrochalcone
		Neoacrimarine E
		Cytidine monophosphate N-acetylneuraminic acid
		3,4,5-trihydroxy-6-{2-[(3-methylbut-2-enoyl)oxy]-2-{9-[(3-methylbut-2-enoyl)oxy]-2-oxo-2H,8H,9H-furo[2,3-h]chromen-8-yl}propoxy}oxane-2-carboxylic acid
		C.I. Pigment Red 149
		10-Acetoxyoleuropein
		Glycylalanylprolylmethionylphenylalanylvalinamide
		1-Arachidonoylglycerophosphoinositol
		PA(8:0/22:0)
		Neferine
		6-({4,5-dihydroxy-2-[hydroxy({2,3,4-trihydroxy-6-oxo-3-[3,4,5-trihydroxy-6-(hydroxymethyl)oxan-2-yl]cyclohexa-1,4-dien-1-yl})methyl]oxan-3-yl}oxy)-3,4,5-trihydroxyoxane-2-carboxylic acid
		S-(11-OH-9-deoxy-delta9,12-PGD2)-glutathione
		Glycerol 1-(9Z-octadecenoate) 2-tetradecanoate 3-phosphate
		3-Methylellagic acid 2-(4-galactosylglucoside)
		Citbismine F
		PA(16:0e/18:0)
		Campesteryl linoleate
		Fenugreekine
		PE(14:0/18:2(9Z,12Z))
		6-{2-[5-(2,4-dihydroxyphenyl)-6-(5-hydroxy-2,2-dimethyl-2H-chromene-6-carbonyl)-3-methylcyclohex-2-en-1-yl]-3-hydroxyphenoxy}-3,4,5-trihydroxyoxane-2-carboxylic acid
		PA(18:0/18:2(9Z,12Z))
		PC(14:0/16:0)
		Convalloside
		Ritonavir
		PE(18:4(6Z,9Z,12Z,15Z)/P-18:1(11Z))
		PE(16:1(9Z)/P-18:1(11Z))
		PA(16:1(9Z)/22:2(13Z,16Z))
		PC(14:0/18:3(6Z,9Z,12Z))
		PE(18:1(11Z)/P-18:1(11Z))
		SM(d18:0/18:0)
		PS(14:0/18:1(9Z))
		PE(14:0/22:6(4Z,7Z,10Z,13Z,16Z,19Z))
		PC(15:0/16:0)
		PC(15:0/18:3(6Z,9Z,12Z))
		PG(16:0/18:2(9Z,12Z))
		PC(o-16:0/18:0)
		DG(22:6(4Z,7Z,10Z,13Z,16Z,19Z)/24:1(15Z)/0:0)
		Pelargonidin 3-sophoroside 5-glucoside
		PC(14:0/20:2(11Z,14Z))
		PA(16:0/24:1(15Z))
		PS(16:0/18:2(9Z,12Z))
		TG(15:0/14:1(9Z)/16:1(9Z))
		PE(22:6(4Z,7Z,10Z,13Z,16Z,19Z)/P-18:1(11Z))
		PE(O-18:1(1Z)/20:4(5Z,8Z,11Z,14Z))
		PC(18:0/P-18:0)
		PC(o-16:0/20:0)
		PE(18:1(11Z)/22:6(4Z,7Z,10Z,13Z,16Z,19Z))
		DG(24:0/24:1(15Z)/0:0)
		TG(14:0/15:0/18:0)
		Mocimycin
		Mabioside D
		PA(21:0/22:0)
		TG(14:0/18:4(6Z,9Z,12Z,15Z)/o-18:0)
		PE(24:0/P-18:1(11Z))
		SM(d18:1/24:0)
		TG(15:0/18:1(9Z)/16:1(9Z))
		TG(14:0/18:1(11Z)/o-18:0)
		TG(15:0/18:4(6Z,9Z,12Z,15Z)/o-18:0)
		PS(18:2(9Z,12Z)/22:6(4Z,7Z,10Z,13Z,16Z,19Z))
		PA(22:5(4Z,7Z,10Z,13Z,16Z)/24:1(15Z))
		6-methoxy-3-methyl-2-all-trans-decaprenyl-1,4-benzoquinol
		TG(14:0/15:0/22:6(4Z,7Z,10Z,13Z,16Z,19Z))
		TG(14:1(9Z)/20:5(5Z,8Z,11Z,14Z,17Z)/o-18:0)
		PA(22:2(13Z,16Z)/24:1(15Z))
		TG(14:0/15:0/22:5(4Z,7Z,10Z,13Z,16Z))
		TG(15:0/18:1(9Z)/16:1(9Z))
		Glucosylceramide (d18:1/26:0)
		PA(22:1(13Z)/24:1(15Z))
		Isofucosterol 3-O-[6-O-Octadecanoyl-b-D-glucopyranoside]
		TG(15:0/16:0/20:4(5Z,8Z,11Z,14Z))
		PA(22:0/24:1(15Z))
		PC(16:0/24:0)
		TG(14:0/18:3(6Z,9Z,12Z)/20:5(5Z,8Z,11Z,14Z,17Z))
		Campesterol 6''-(9Z-octadecenoyl)-glucoside
		3-methoxy-4-hydroxy-5-all-trans-decaprenylbenzoate
		Glycerol triheptadecanoate
		TG(16:1(9Z)/16:1(9Z)/20:4(5Z,8Z,11Z,14Z))
		PS(DiMe(11,3)/MonoMe(11,3))
		PC(24:1(15Z)/P-18:1(11Z))
		Azaspiracid 2
		TG(15:0/18:4(6Z,9Z,12Z,15Z)/20:5(5Z,8Z,11Z,14Z,17Z))
		Isofucosterol 3-O-[6-O-(9-Octadecenoyl)-b-D-glucopyranoside]
		TG(15:0/20:2n6/o-18:0)
		PC(20:1(11Z)/22:6(4Z,7Z,10Z,13Z,16Z,19Z))
		TG(15:0/18:3(6Z,9Z,12Z)/20:5(5Z,8Z,11Z,14Z,17Z))
		Isofucosterol 3-O-[6-O-Octadecanoyl-b-D-glucopyranoside]
		Galabiosylceramide (d18:1/16:0)
		TG(15:0/16:0/22:6(4Z,7Z,10Z,13Z,16Z,19Z))
		PG(22:6(4Z,7Z,10Z,13Z,16Z,19Z)/22:6(4Z,7Z,10Z,13Z,16Z,19Z))
		PG(22:6(4Z,7Z,10Z,13Z,16Z,19Z)/20:3(5Z,8Z,11Z))
		Lc3Cer
		PC(18:0/24:1(15Z))
		TG(18:3(9Z,12Z,15Z)/18:2(9Z,12Z)/18:3(9Z,12Z,15Z))
		PS(DiMe(11,3)/MonoMe(11,5))
		(S)-Hydroxyhexanoyl-CoA
		TG(15:0/18:4(6Z,9Z,12Z,15Z)/22:6(4Z,7Z,10Z,13Z,16Z,19Z))
		PE(22:0/24:1(15Z))
		Pectenotoxin 7
		TG(15:0/18:0/22:5(4Z,7Z,10Z,13Z,16Z))
		TG(16:0/22:5(4Z,7Z,10Z,13Z,16Z)/o-18:0)
		TG(15:0/18:0/22:4(7Z,10Z,13Z,16Z))
		Chondrillasterol 3-[glucosyl-(1->2)-glucosyl-(1->2)-glucoside]
		Lyciumin D
		4-Hydroxyphenylacetyl-CoA
		Glutaryl-CoA
		PC(DiMe(11,3)/MonoMe(13,5))
		TG(16:0/20:0/20:4(5Z,8Z,11Z,14Z))
		CDP-DG(a-13:0/i-16:0)
		Maduramicin
		Melongoside O
		PGP(18:2(9Z,12Z)/22:6(4Z,7Z,10Z,13Z,16Z,19Z))
		TG(18:4(6Z,9Z,12Z,15Z)/18:4(6Z,9Z,12Z,15Z)/22:6(4Z,7Z,10Z,13Z,16Z,19Z))
		PE(DiMe(13,5)/MonoMe(13,5))
		PS(20:1(11Z)/24:1(15Z))
		PC(22:4(7Z,10Z,13Z,16Z)/24:0)
		TG(18:3(9Z,12Z,15Z)/18:2(9Z,12Z)/22:6(4Z,7Z,10Z,13Z,16Z,19Z))
		Saponin D
		Undecaprenyl diphosphate
		TG(18:1(9Z)/20:4(5Z,8Z,11Z,14Z)/20:4(5Z,8Z,11Z,14Z))
		PS(22:0/24:0)
		CDP-DG(a-13:0/18:2(9Z,11Z))
		TG(18:0/20:0/20:4(5Z,8Z,11Z,14Z))
		TG(18:0/20:0/20:0)
		Notoginsenoside H
		PC(DiMe(11,5)/DiMe(13,5))
		TG(20:4(5Z,8Z,11Z,14Z)/18:1(9Z)/22:6(4Z,7Z,10Z,13Z,16Z,19Z))
		TG(20:1(11Z)/20:1(11Z)/20:1(11Z))
		CL(8:0/8:0/8:0/13:0)
		CDP-DG(18:2(9Z,11Z)/a-17:0)
		CDP-DG(18:1(11Z)/18:2(9Z,12Z))
		TG(22:0/24:0/o-18:0)
		Octreotide
[truncated: 1 more columns]

## Sheet: ions
ionIdx	ionMz	ionActive	ionAverageInt	ionQualTIC	Top annotation name	Top annotation ids	Top annotation formula	Top annotation ion	Top annotation score
1	57.0337	1	14230	0.577378	Acetone	C00207; C00479; C02001; C15508; CHEBI:15347; CHEBI:16605; CHEBI:17153; CHEBI:38685; HMDB0001659; HMDB0003366; HMDB0031558; HMDB0031652; HMDB01659; HMDB03366; HMDB31558; HMDB31652	C3H6O	-H(-)	100
2	59.0135	1	66303.1	0.74107	Acetatic acid	C00033; C00266; CHEBI:15366; CHEBI:17071; HMDB0000042; HMDB0003344; HMDB00042; HMDB02165; HMDB03344	C2H4O2	-H(-)	100
3	67.0182	1	4416.34	0.169539	Butynal	C00089; C06145; CHEBI:17992; CHEBI:28180; HMDB0006853; HMDB0013785; HMDB06853; HMDB06945; HMDB13785	C4H4O	-H(-)	100
4	69.0338	1	5050.08	0.357985	Butynol	CHEBI:48058; HMDB0034233; HMDB0061873; HMDB0061874; HMDB34233; HMDB61873; HMDB61874	C4H6O	-H(-)	100
5	70.0294	1	3080.94	0.524666	Acrylamide	C01659; CHEBI:28619; HMDB0004296; HMDB04296	C3H5NO	-H(-)	100
6	71.0132	1	90618.8	0.723929	Propenoic acid C3:1	C00511; C00546; C19440; CHEBI:17158; CHEBI:18308; CHEBI:566274; HMDB0001167; HMDB0006112; HMDB0031647; HMDB01167; HMDB06112; HMDB31647	C3H4O2	-H(-)	100
7	73.0289	1	32484.3	0.544735	C3:0 (Propionic acid)	C00163; C00424; C00937; C00969; C05235; C17530; CHEBI:17167; CHEBI:17871; CHEBI:18041; CHEBI:27957; CHEBI:30768; CHEBI:52342; HMDB0000237; HMDB0003052; HMDB0003453; HMDB0006458; HMDB0006961; HMDB00237; HMDB0031229; HMDB0031523; HMDB03052; HMDB03453; HMDB06458; HMDB06949; HMDB06961; HMDB31229; HMDB31523	C3H6O2	-H(-)	100
8	74.0242	1	76408.6	0.689222	Glycine	C00037; C06808; CHEBI:15428; CHEBI:27777; HMDB0000123; HMDB00123; HMDB0014691; HMDB0031239; HMDB14691; HMDB31239	C2H5NO2	-H(-)	100
9	74.9904	1	6354.66	0.628128	Thioacetic acid	C01857; CHEBI:16555; HMDB0031188; HMDB31188	C2H4OS	-H(-)	100
10	75.0084	1	37168.3	0.661844	Glycolate	C00160; CHEBI:17497; HMDB0000115; HMDB00115; HMDB0031608; HMDB03035; HMDB31608	C2H4O3	-H(-)	100
11	79.0298	1	6172.27	0.543299	Pyrimidine	C00396; C02018; CHEBI:16898; CHEBI:30953; HMDB0003361; HMDB0034176; HMDB03361; HMDB34176	C4H4N2	-H(-)	100
12	79.9573	1	654012	0.351668	Hydrogen sulfite	C11481; CHEBI:17137; HMDB0001033; HMDB01033; HMDB03008	HO3S	-H(-)	100
13	81.0348	1	7917.94	0.296722	2-Methylfuran	CHEBI:969439; HMDB0013749; HMDB0031597; HMDB13749; HMDB31597	C5H6O	-H(-)	100
14	81.0455	1	8322.04	0.285604	Fomepizole	C07837; CHEBI:5141; HMDB0015344; HMDB15344	C4H6N2	-H(-)	100
15	83.0129	1	15154.4	0.416229	Hydroxybutynal	C17601; CHEBI:38118; CHEBI:38120; HMDB0032330; HMDB0094691; HMDB32330; HMDB94691	C4H4O2	-H(-)	100
16	84.0452	1	10330.7	0.51239	Acetone cyanohydrin	C11118; CHEBI:15348; CHEBI:36592; HMDB0002039; HMDB0060427; HMDB02039; HMDB60427	C4H7NO	-H(-)	100
17	85.0289	1	100129	0.498119	Succinic aldehyde	C00741; C01770; C01771; C19309; C19443; CHEBI:16583; CHEBI:36253; CHEBI:41131; CHEBI:42639; CHEBI:46916; HMDB0000549; HMDB0002523; HMDB0003407; HMDB0010720; HMDB0031209; HMDB0033977; HMDB0034439; HMDB00549; HMDB02523; HMDB03407; HMDB10720; HMDB31209; HMDB33977; HMDB34439	C4H6O2	-H(-)	100
18	88.0402	1	375199	0.687103	Alanine	C00041; C00099; C00133; C00213; C01401; C01537; CHEBI:15570; CHEBI:15611; CHEBI:16449; CHEBI:16958; CHEBI:16977; CHEBI:17967; HMDB0000056; HMDB0000161; HMDB0000271; HMDB0001310; HMDB00056; HMDB00161; HMDB00271; HMDB0031219; HMDB0062251; HMDB01310; HMDB31219; HMDB62251	C3H7NO2	-H(-)	100
19	88.9881	1	3717.18	0.62648	Oxalic acid	C00209; CHEBI:16995; HMDB0002329; HMDB02329	C2H2O4	-H(-)	100
20	89.024	1	1.92513e+06	0.87309	Lactate	C00184; C00186; C00256; C01013; C02154; CHEBI:132098; CHEBI:16016; CHEBI:33404; CHEBI:341; CHEBI:36596; CHEBI:422; CHEBI:50849; CHEBI:5445; HMDB0000190; HMDB0000700; HMDB0001051; HMDB0001311; HMDB0001882; HMDB00171; HMDB00190; HMDB0029580; HMDB0031232; HMDB0041929; HMDB0062492; HMDB00700; HMDB01051; HMDB01311; HMDB0144295; HMDB01882; HMDB03328; HMDB29580; HMDB31232; HMDB41929; HMDB62492	C3H6O3	-H(-)	100
21	91.0218	1	4760.42	0.555093	Cibulins	CHEBI:63861; CHEBI:91018; HMDB0030299; HMDB0032425; HMDB30299; HMDB32425	C3H8OS	-H(-)	100
22	91.0553	1	4094.14	0.496129	Toluene	C01455; CHEBI:17578; HMDB0034168; HMDB34168	C7H8	-H(-)	100
23	92.0506	1	4493.68	0.466291	Aniline	C00292; C14447; CHEBI:17296; CHEBI:39922; CHEBI:50415; HMDB0003012; HMDB0061887; HMDB0061888; HMDB03012; HMDB61887; HMDB61888	C6H7N	-H(-)	100
24	93.0344	1	146862	0.82164	Phenol	C00146; CHEBI:15882; HMDB0000228; HMDB00228	C6H6O	-H(-)	100
25	93.0458	1	84217.7	0.700158	Methylpyrazine	HMDB0033112; HMDB33112	C5H6N2	-H(-)	100
26	93.0707	1	9250.18	0.898867	1-Methyl-1,3-cyclohexadiene	HMDB0031532; HMDB0032395; HMDB0061889; HMDB31532; HMDB32395; HMDB61889	C7H10	-H(-)	100
27	94.0299	1	19412.6	0.20447	Hydroxypyridine	C02502; CHEBI:16540; CHEBI:59978; HMDB0013751; HMDB0036057; HMDB13751; HMDB36057	C5H5NO	-H(-)	100
28	94.9805	1	114520	0.316284	Silicic acid	CHEBI:26675; HMDB0031436; HMDB31436	H4O4Si	-H(-)	25
29	95.0136	1	25295.8	0.66335	Furfural	C14279; CHEBI:28906; HMDB0032914; HMDB0060503; HMDB32914; HMDB60503	C5H4O2	-H(-)	100
30	97.0398	1	10252.9	0.0845978	4-Hydroxymethylpyrazole	HMDB0060768; HMDB60768	C4H6N2O	-H(-)	100
31	97.066	1	10588.5	0.461253	Cyclohexanone	C00414; C08497; C16310; CHEBI:17854; CHEBI:18554; CHEBI:20030; HMDB0003315; HMDB0030332; HMDB0031196; HMDB0031496; HMDB0031497; HMDB0031498; HMDB0031563; HMDB0031564; HMDB0033549; HMDB0033714; HMDB0035239; HMDB0040264; HMDB0040271; HMDB03315; HMDB30332; HMDB31196; HMDB31496; HMDB31497; HMDB31498; HMDB31563; HMDB31564; HMDB33549; HMDB33714; HMDB35239; HMDB40264; HMDB40271	C6H10O	-H(-)	100
32	98.0245	1	26125.8	0.29799	Succinimide	HMDB0030276; HMDB30276	C4H5NO2	-H(-)	100
33	99.0094	1	161510	0.160126	Succinic anhydride	C19524; CHEBI:36595; HMDB0032523; HMDB32523	C4H4O3	-H(-)	100
34	100.04	1	8149.55	0.411153	Homoserine lactone	C01234; C02926; CHEBI:17289; CHEBI:18053; CHEBI:38108; HMDB0029387; HMDB0029615; HMDB0036458; HMDB29387; HMDB29615; HMDB36458	C4H7NO2	-H(-)	100
35	100.076	1	4582.87	0.210464	Pentanamide	C12455; CHEBI:84287; HMDB0012815; HMDB0062600; HMDB12815; HMDB62600	C5H11NO	-H(-)	100
36	101.06	1	29097.8	0.362293	Pentanoic acid	C00803; C08262; C18319; CHEBI:1132558; CHEBI:137944; CHEBI:167460; CHEBI:17418; CHEBI:28484; CHEBI:32026; CHEBI:37070; CHEBI:38655; CHEBI:40116; CHEBI:45133; CHEBI:73689; CHEBI:88514; HMDB0000718; HMDB0000892; HMDB0002176; HMDB0030058; HMDB0031175; HMDB0031241; HMDB0031247; HMDB0031249; HMDB0031516; HMDB0032230; HMDB0032263; HMDB0033742; HMDB0033890; HMDB0034237; HMDB0039799; HMDB0040575; HMDB004…	C5H10O2	-H(-)	100
37	102.019	1	13352.2	-0.396358	Pyruvate oxime	CHEBI:17740; HMDB0002455; HMDB0011602; HMDB02455; HMDB11602	C3H5NO3	-H(-)	100
38	102.056	1	49540.1	0.400929	Aminobutanoic acid (ABA)	C00334; C01026; C01205; C02261; C02356; C03284; C03665; C05145; C11735; CHEBI:15620; CHEBI:16320; CHEBI:16865; CHEBI:17519; CHEBI:17724; CHEBI:27389; CHEBI:27971; CHEBI:28797; CHEBI:33094; CHEBI:35619; CHEBI:37081; HMDB0000092; HMDB0000112; HMDB0000452; HMDB0000650; HMDB0001906; HMDB0002166; HMDB0002299; HMDB0003911; HMDB00092; HMDB00112; HMDB0031329; HMDB0031654; HMDB0038394; HMDB0041945; HMDB00…	C4H9NO2	-H(-)	100
39	103.04	1	79255.1	0.274589	Hydroxybutanoic acid	C00989; C01089; C03197; C05984; C06001; CHEBI:1148; CHEBI:17066; CHEBI:17290; CHEBI:20067; CHEBI:30830; CHEBI:37373; CHEBI:50129; CHEBI:741468; HMDB0000008; HMDB0000011; HMDB0000023; HMDB0000336; HMDB0000357; HMDB0000442; HMDB0000710; HMDB0000729; HMDB00008; HMDB00011; HMDB00023; HMDB0031212; HMDB00336; HMDB00357; HMDB00435; HMDB00442; HMDB0059748; HMDB00710; HMDB00729; HMDB00758; HMDB0126088; HM…	C4H8O3	-H(-)	100
40	103.058	1	15102.1	0.0278481	1-Pentanethiol	HMDB0032457; HMDB0033902; HMDB0035418; HMDB0036180; HMDB0041010; HMDB32457; HMDB33902; HMDB35418; HMDB36180; HMDB41010	C5H12S	-H(-)	100
41	104.035	1	61756.5	0.746091	Serine	C00065; C00716; C00740; CHEBI:16523; CHEBI:17115; CHEBI:17822; HMDB0000187; HMDB0003406; HMDB00187; HMDB00589; HMDB0062263; HMDB03406; HMDB62263	C3H7NO3	-H(-)	100
42	105.019	1	11230.3	0.63817	D-Glyceric acid	C00258; CHEBI:32398; CHEBI:33508; CHEBI:74324; HMDB0000139; HMDB0006372; HMDB00139; HMDB0031818; HMDB06372; HMDB31818	C3H6O4	-H(-)	100
43	105.038	1	5566.84	0.544668	3-(Methylthio)-1-propanol	CHEBI:49019; HMDB0031716; HMDB0040185; HMDB0041475; HMDB31716; HMDB40185; HMDB41475	C4H10OS	-H(-)	100
44	107.036	1	7432.82	0.564314	2,2-Dihydroperoxypropane	HMDB0034260; HMDB34260	C3H8O4	-H(-)	100
45	107.05	1	60984.9	0.623285	Benzyl alcohol	C00556; C01403; C01467; C01468; C01542; CHEBI:16579; CHEBI:17231; CHEBI:17847; CHEBI:17987; CHEBI:28054; HMDB0001858; HMDB0002048; HMDB0002055; HMDB0003119; HMDB0033895; HMDB01858; HMDB02048; HMDB02055; HMDB03119; HMDB13762; HMDB33895	C7H8O	-H(-)	100
46	107.087	1	4152.61	0.530627	(Z)-1,3-Octadiene	CHEBI:88407; HMDB0061897; HMDB61897	C8H12	-H(-)	100
47	108.012	1	4531.12	0.50922	Hypotaurine	C00519; CHEBI:16668; HMDB0000965; HMDB00965	C2H7NO2S	-H(-)	100
48	108.045	1	16732.5	0.431114	Aminophenol	C02372; CHEBI:17602; CHEBI:59981; HMDB0001169; HMDB0035882; HMDB0040582; HMDB01169; HMDB35882; HMDB40582	C6H7NO	-H(-)	100
49	109.011	1	23122.4	0.117709	2-Vinylthiophene	CHEBI:48498; HMDB0029726; HMDB0033746; HMDB29726; HMDB33746	C6H6S	-H(-)	100
50	109.029	1	41603.3	0.677206	Catechol	C00090; C00530; C01751; C11115; CHEBI:17594; CHEBI:18135; CHEBI:27810; CHEBI:59983; HMDB0000957; HMDB0002434; HMDB0031180; HMDB0032037; HMDB0033002; HMDB0033127; HMDB00957; HMDB02434; HMDB31180; HMDB32037; HMDB33002; HMDB33127	C6H6O2	-H(-)	100
51	109.04	1	15695.8	0.480706	N-Acetylimidazole	C05130; CHEBI:27398; HMDB0003905; HMDB0033156; HMDB0060741; HMDB03905; HMDB06237; HMDB33156; HMDB60741	C5H6N2O	-H(-)	100
52	109.066	1	6996.27	0.37447	2,3,5-Trimethylfuran	HMDB0029721; HMDB0029728; HMDB0031541; HMDB0040277; HMDB0040278; HMDB0061891; HMDB29721; HMDB29728; HMDB31541; HMDB40277; HMDB40278; HMDB61891	C7H10O	-H(-)	100
53	110.025	1	15105.8	0.0690213	Pyrrole-2-carboxylic acid	C05942; CHEBI:36751; HMDB0004230; HMDB0038175; HMDB03094; HMDB04230; HMDB38175	C5H5NO2	-H(-)	100
54	110.062	1	3695.89	0.272177	N-Acetyl-2,3-dihydro-1H-pyrrole	CHEBI:67125; HMDB0031163; HMDB0031308; HMDB0037837; HMDB0037838; HMDB0037858; HMDB0037859; HMDB0037863; HMDB0039584; HMDB0040148; HMDB31163; HMDB31308; HMDB37837; HMDB37838; HMDB37858; HMDB37859; HMDB37863; HMDB39584; HMDB40148	C6H9NO	-H(-)	58
55	110.072	1	13946.5	0.551827	Histamine	C00388; CHEBI:18295; CHEBI:59170; HMDB0000870; HMDB0014417; HMDB0060263; HMDB00870; HMDB14417; HMDB60263	C5H9N3	-H(-)	100
56	110.984	1	7874.43	0.0344089	Methylphosphate	CHEBI:340824; HMDB0061711; HMDB61711	CH5O4P	-H(-)	54
57	111.008	1	254243	-0.146625	Furoic acid	C01546; CHEBI:30845; CHEBI:30846; HMDB0000444; HMDB0000617; HMDB0032994; HMDB0039437; HMDB00444; HMDB00617; HMDB32994; HMDB39437	C5H4O3	-H(-)	100
58	111.046	1	20351.5	0.325726	C6:2	C04221; C06105; CHEBI:10702; CHEBI:38358; CHEBI:41674; HMDB0001164; HMDB0029581; HMDB0031344; HMDB0031543; HMDB0031759; HMDB0032233; HMDB0033569; HMDB0034247; HMDB0039778; HMDB0040260; HMDB01164; HMDB29581; HMDB31344; HMDB31543; HMDB31759; HMDB32233; HMDB33569; HMDB34247; HMDB39778; HMDB40260	C6H8O2	-H(-)	100
59	112.041	1	10323.5	0.336198	Pyrroline carboxylic acid	C03564; C04322; CHEBI:1372; CHEBI:36761; HMDB0001301; HMDB0006875; HMDB01301; HMDB02240; HMDB06875	C5H7NO2	-H(-)	100
60	112.052	1	58992.9	0.60735	Creatinine	C00791; CHEBI:16737; HMDB0000562; HMDB00562	C4H7N3O	-H(-)	100
61	112.076	1	3386.76	0.523272	Caprolactam	C06593; CHEBI:28579; HMDB0031199; HMDB0031702; HMDB0037293; HMDB0062769; HMDB31199; HMDB31702; HMDB37293; HMDB62769	C6H11NO	-H(-)	100
62	113.025	1	123748	0.618659	2-Hydroxy-2,4-pentadienoic acid	CHEBI:28993; CHEBI:74456; HMDB0031859; HMDB0060461; HMDB31859; HMDB60461	C5H6O3	-H(-)	100
63	113.06	1	10390.2	0.318144	Delta-Hexanolactone	CHEBI:17915; CHEBI:422598; CHEBI:49284; CHEBI:589927; CHEBI:87334; CHEBI:87583; CHEBI:87721; HMDB0000453; HMDB0003843; HMDB0010719; HMDB0029487; HMDB0031158; HMDB0031491; HMDB0031492; HMDB0031501; HMDB0031559; HMDB0031560; HMDB0031561; HMDB0031562; HMDB0032490; HMDB0033568; HMDB0039581; HMDB0040328; HMDB00453; HMDB0060476; HMDB0061929; HMDB03843; HMDB10719; HMDB29487; HMDB31158; HMDB31491; HMDB31…	C6H10O2	-H(-)	100
64	113.073	1	5158.68	0.504319	Nitrosopiperidine	CHEBI:76341; HMDB0000323; HMDB00323; HMDB0061162; HMDB61162	C5H10N2O	-H(-)	100
65	113.097	1	4438.89	0.278739	Heptanone	C08380; C14390; CHEBI:50139; CHEBI:5672; CHEBI:87754; CHEBI:88822; HMDB0003671; HMDB0004814; HMDB0005841; HMDB0031405; HMDB0031429; HMDB0031475; HMDB0031482; HMDB0031538; HMDB0031549; HMDB0032405; HMDB0038052; HMDB0040191; HMDB0041320; HMDB0059693; HMDB0061896; HMDB03671; HMDB04814; HMDB05841; HMDB31405; HMDB31429; HMDB31475; HMDB31482; HMDB31538; HMDB31549; HMDB32405; HMDB38052; HMDB40191; HMDB4…	C7H14O	-H(-)	100
66	114.056	1	409276	0.627048	Proline	C00148; C00763; C18170; CHEBI:16313; CHEBI:17203; CHEBI:30322; HMDB0000162; HMDB0003411; HMDB0012880; HMDB00162; HMDB0030409; HMDB0034208; HMDB03411; HMDB12880; HMDB30409; HMDB34208	C5H9NO2	-H(-)	100
67	115.004	1	146231	0.686608	Fumarate	C00122; C01384; CHEBI:18012; CHEBI:18300; HMDB0000134; HMDB0000176; HMDB00134; HMDB00176	C4H4O4	-H(-)	100
68	115.04	1	46830.8	0.737837	Ketovaline	C00141; C03273; C06255; CHEBI:16530; CHEBI:33033; CHEBI:37079; CHEBI:39153; CHEBI:45630; HMDB0000019; HMDB0000310; HMDB0000720; HMDB0001865; HMDB00019; HMDB0003771; HMDB0012233; HMDB00310; HMDB0031643; HMDB0034466; HMDB00720; HMDB0128916; HMDB0128917; HMDB0128943; HMDB0129096; HMDB0129097; HMDB0129098; HMDB0132477; HMDB01865; HMDB03771; HMDB04260; HMDB12233; HMDB31643; HMDB34466	C5H8O3	-H(-)	100
69	115.077	1	23635.7	0.694716	Hexanoic acid	C01585; C12293; C12304; CHEBI:167422; CHEBI:30776; CHEBI:31328; CHEBI:31726; CHEBI:410868; CHEBI:50569; CHEBI:55381; CHEBI:74903; CHEBI:87572; HMDB0000535; HMDB0000689; HMDB0029762; HMDB0030027; HMDB0030056; HMDB0030059; HMDB0031207; HMDB0031221; HMDB0031246; HMDB0031248; HMDB0031325; HMDB0031511; HMDB0031580; HMDB0033774; HMDB0033889; HMDB0034163; HMDB0037266; HMDB0040279; HMDB0040327; HMDB00535…	C6H12O2	-H(-)	100
70	116.035	1	29835.9	0.689291	Aspartate semialdehyde	C00441; C03508; CHEBI:18051; CHEBI:40410; CHEBI:40673; HMDB0000532; HMDB0006454; HMDB0012249; HMDB00532; HMDB06454; HMDB12249	C4H7NO3	-H(-)	100
71	116.05	1	33265.7	0.622096	Indole	C00463; C16074; CHEBI:16881; CHEBI:25979; HMDB0000738; HMDB0034171; HMDB00738; HMDB34171	C8H7N	-H(-)	100
72	116.071	1	369710	0.646555	Valine; Betaine	C00183; C00431; C00719; C01799; C07457; CHEBI:134261; CHEBI:15887; CHEBI:16414; CHEBI:17750; CHEBI:2691; CHEBI:28804; CHEBI:55344; HMDB0000043; HMDB0000883; HMDB0001382; HMDB0002141; HMDB0003355; HMDB00043; HMDB0013716; HMDB0015550; HMDB00883; HMDB01382; HMDB02141; HMDB03355; HMDB13716; HMDB15550; HMDB34366	C5H11NO2	-H(-)	100
73	117.019	1	47052.5	0.53546	Succinate	C00042; C02170; CHEBI:15741; CHEBI:290972; CHEBI:30860; CHEBI:71176; HMDB0000202; HMDB0000254; HMDB0000349; HMDB0000940; HMDB00202; HMDB00254; HMDB0031204; HMDB00349; HMDB0039324; HMDB00940; HMDB0130020; HMDB02475; HMDB31204; HMDB39324	C4H6O4	-H(-)	100
74	117.056	1	50136.5	0.833361	5-Hydroxypentanoic acid	C02804; CHEBI:37051; CHEBI:37084; CHEBI:384411; CHEBI:45564; CHEBI:60631; CHEBI:60645; CHEBI:60647; CHEBI:68454; CHEBI:741550; CHEBI:78321; HMDB0000351; HMDB0000354; HMDB0000396; HMDB0000407; HMDB0000410; HMDB0000531; HMDB0000642; HMDB0000754; HMDB0001863; HMDB0001987; HMDB0002011; HMDB00351; HMDB00354; HMDB00396; HMDB00407; HMDB0040735; HMDB00410; HMDB0041603; HMDB00420; HMDB00531; HMDB0059844; …	C5H10O3	-H(-)	100
75	117.075	1	31726.6	0.477294	Diisopropyl sulfide	HMDB0029579; HMDB0031431; HMDB0039806; HMDB29579; HMDB31431; HMDB39806	C6H14S	-H(-)	100
76	118.029	1	6885.41	0.185876	1,2-Diacylglycerol-LD-PI-pool	CHEBI:53806; HMDB0062270; HMDB62270	C7H5NO	-H(-)	100
77	118.051	1	200152	0.46566	Threonine	C00188; C00263; C05519; CHEBI:15699; CHEBI:16080; CHEBI:16857; CHEBI:28718; HMDB0000167; HMDB0000719; HMDB0004041; HMDB00167; HMDB0061148; HMDB0061877; HMDB00719; HMDB04041; HMDB61148; HMDB61877	C4H9NO3	-H(-)	100
78	119.036	1	2.32457e+06	0.581481	Purine	C15587; CHEBI:17258; HMDB0001366; HMDB01366	C5H4N4	-H(-)	94
79	120.012	1	7972.04	0.402669	Cys	C00097; C00793; CHEBI:16375; CHEBI:17561; HMDB0000574; HMDB0003417; HMDB00574; HMDB03417	C3H7NO2S	-H(-)	100
80	120.997	1	6378.82	0.135376	3-Mercaptolactate	C05823; HMDB0002127; HMDB02127	C3H6O3S	-H(-)	100
81	121.029	1	138267	0.816348	Benzoate	C00180; C00633; C06202; CHEBI:16008; CHEBI:17597; CHEBI:30746; HMDB0001870; HMDB0011718; HMDB0032918; HMDB0034170; HMDB01870; HMDB11718; HMDB32918; HMDB34170	C7H6O2	-H(-)	100
82	121.041	1	13988.7	0.326158	Nicotinamide	C00153; CHEBI:17154; HMDB0001406; HMDB0031861; HMDB01406; HMDB31861	C6H6N2O	-H(-)	100
83	121.066	1	8496.45	0.420359	Phenylethyl alcohol	C05853; C06757; C07112; C13637; C14386; CHEBI:1895; CHEBI:39839; CHEBI:421375; CHEBI:49000; CHEBI:49584; CHEBI:669; HMDB0029306; HMDB0030540; HMDB0032074; HMDB0032076; HMDB0032148; HMDB0032150; HMDB0032151; HMDB0032619; HMDB0033944; HMDB0041609; HMDB0059873; HMDB29306; HMDB30540; HMDB32074; HMDB32076; HMDB32148; HMDB32150; HMDB32151; HMDB32619; HMDB33944; HMDB41609; HMDB59873	C8H10O	-H(-)	100
84	122.024	1	13964.1	0.214443	Nicotinate	C00253; C06813; C07446; C10164; CHEBI:15940; CHEBI:27798; CHEBI:28747; CHEBI:6032; HMDB0001488; HMDB0002243; HMDB0031713; HMDB0041950; HMDB0060665; HMDB01488; HMDB02243; HMDB31713; HMDB41950; HMDB60665	C6H5NO2	-H(-)	100
85	122.061	1	10125.7	0.24385	Anisidine	C19326; CHEBI:163384; CHEBI:59982; HMDB0029300; HMDB0032492; HMDB0032578; HMDB0036058; HMDB0040360; HMDB29300; HMDB32492; HMDB32578; HMDB36058; HMDB40360	C7H9NO	-H(-)	100
86	124.007	1	1.11569e+06	0.867605	Taurine	C00245; CHEBI:15891; HMDB0000251; HMDB00251	C2H7NO3S	-H(-)	100
87	124.089	1	11241.1	0.597111	1-Methylhistamine	C05127; CHEBI:114444; CHEBI:29009; HMDB0000898; HMDB0001861; HMDB0061685; HMDB00898; HMDB00976; HMDB01861; HMDB61685	C6H11N3	-H(-)	100
88	124.991	1	89304.3	0.846544	2-Hydroxyethanesulfonate	C05123; CHEBI:1157; HMDB0003903; HMDB0031233; HMDB03903; HMDB31233	C2H6O4S	-H(-)	100
89	125.025	1	66649.1	0.538581	Pyrogallic acid	C01108; C02183; C11101; C11918; CHEBI:142577; CHEBI:16164; CHEBI:16204; CHEBI:412516; HMDB0013674; HMDB0013675; HMDB0029750; HMDB0030776; HMDB0031256; HMDB0032651; HMDB0034355; HMDB0059735; HMDB0124831; HMDB13674; HMDB13675; HMDB29750; HMDB30776; HMDB31256; HMDB32651; HMDB34355; HMDB59735	C6H6O3	-H(-)	100
90	125.061	1	15145.2	0.403236	Toluene-cis-dihydrodiol	CHEBI:515741; CHEBI:52939; HMDB0029582; HMDB0031222; HMDB0031223; HMDB0032067; HMDB0032333; HMDB0033629; HMDB0034080; HMDB0034835; HMDB0037026; HMDB0037027; HMDB0040445; HMDB0041474; HMDB29582; HMDB31222; HMDB31223; HMDB32067; HMDB32333; HMDB33629; HMDB34080; HMDB34835; HMDB37026; HMDB37027; HMDB40445; HMDB41474	C7H10O2	-H(-)	100
91	126.906	1	48257	0.742148	I(-)	C05590; CHEBI:43451; HMDB0059634; HMDB59634	HI	-H(-)	25
92	127.005	1	14383.8	0.414061	5-Hydroxy-2-furoic acid	CHEBI:86395; HMDB0059784; HMDB59784	C5H4O4	-H(-)	100
93	127.04	1	18939.7	0.495719	Dihydro-4,4-dimethyl-2,3-furandione	CHEBI:76247; HMDB0031303; HMDB0031306; HMDB0031847; HMDB0033285; HMDB0033517; HMDB0038072; HMDB0040594; HMDB0040732; HMDB31303; HMDB31306; HMDB31847; HMDB33285; HMDB33517; HMDB38072; HMDB40594; HMDB40732	C6H8O3	-H(-)	100
94	128.009	1	3462.46	0.483206	Cyanuric acid	C06554; CHEBI:17696; HMDB0041861; HMDB41861	C3H3N3O3	-H(-)	60
95	128.035	1	373890	0.697452	Oxoproline	C01879; C02237; C04281; C04282; CHEBI:16010; CHEBI:16352; CHEBI:18183; CHEBI:27391; CHEBI:6151; HMDB0000267; HMDB0000805; HMDB0001369; HMDB0001843; HMDB0002234; HMDB00267; HMDB0060262; HMDB0061093; HMDB0062585; HMDB00805; HMDB01369; HMDB01843; HMDB02234; HMDB60262; HMDB61093; HMDB62585	C5H7NO3	-H(-)	100
96	128.984	1	5699.28	0.613948	2-Thiophenemethanethiol	HMDB0031853; HMDB0032939; HMDB0039787; HMDB0039788; HMDB31853; HMDB32939; HMDB39787; HMDB39788	C5H6S2	-H(-)	100
97	129.019	1	59709	0.417168	Itaconate	C00490; C01732; C02214; C02226; C02800; CHEBI:15670; CHEBI:16600; CHEBI:17204; CHEBI:17415; CHEBI:17626; CHEBI:30838; CHEBI:74524; HMDB0000620; HMDB0000634; HMDB0000749; HMDB0002092; HMDB0013233; HMDB0033809; HMDB0059743; HMDB0060365; HMDB0061185; HMDB00620; HMDB00634; HMDB00749; HMDB01657; HMDB02092; HMDB13233; HMDB33809; HMDB59743; HMDB60365; HMDB61185	C5H6O4	-H(-)	100
98	130.015	1	10608.4	-0.285482	2-Oxosuccinamate	C05840; CHEBI:16327; CHEBI:29995; CHEBI:50616; HMDB0001131; HMDB0060350; HMDB0062501; HMDB01131; HMDB60350; HMDB62501	C4H5NO4	-H(-)	100
99	130.051	1	105714	0.651873	5-Aminolevulinic acid	C00430; C01015; C01073; C01110; C01157; C01165; C03440; C04397; C05147; CHEBI:16231; CHEBI:16682; CHEBI:16889; CHEBI:17232; CHEBI:17549; CHEBI:18095; CHEBI:18240; CHEBI:20392; CHEBI:28397; CHEBI:40992; CHEBI:49268; CHEBI:87840; CHEBI:89836; HMDB0000725; HMDB0000766; HMDB0000783; HMDB0001149; HMDB0002104; HMDB0002113; HMDB0006055; HMDB0006272; HMDB0036576; HMDB0059659; HMDB0060460; HMDB0061880; HM…	C5H9NO3	-H(-)	100
100	130.062	1	35552	0.723256	Creatine	C00300; C03065; CHEBI:15968; CHEBI:16919; HMDB0000064; HMDB00064; HMDB0013222; HMDB13222	C4H9N3O2	-H(-)	100
101	130.087	1	841824	0.736646	(Iso)Leucine	C00123; C00407; C01570; C01933; C02378; C02486; C16434; C16439; CHEBI:15603; CHEBI:15604; CHEBI:16586; CHEBI:17191; CHEBI:18347; CHEBI:25017; CHEBI:28225; CHEBI:38264; CHEBI:43433; CHEBI:44212; CHEBI:67144; HMDB0000172; HMDB0000557; HMDB0000687; HMDB0001645; HMDB0001901; HMDB0003640; HMDB0013773; HMDB00172; HMDB0029168; HMDB0033923; HMDB0036382; HMDB00557; HMDB0060650; HMDB0061716; HMDB0062203; H…	C6H13NO2	-H(-)	100
102	131.036	1	30547.6	0.531208	Glutarate	C00489; C00900; C06010; C08645; CHEBI:111517; CHEBI:16444; CHEBI:17859; CHEBI:18409; CHEBI:29003; CHEBI:741548; CHEBI:75146; HMDB0000576; HMDB0000622; HMDB0000661; HMDB0001844; HMDB0002001; HMDB0006833; HMDB0006855; HMDB0029884; HMDB0033958; HMDB0040531; HMDB00576; HMDB0061879; HMDB00622; HMDB00661; HMDB01844; HMDB02001; HMDB06833; HMDB06855; HMDB29884; HMDB33958; HMDB40531; HMDB61879	C5H8O4	-H(-)	100
103	131.046	1	48498.1	0.652013	Asparagine	C00152; C01043; C01905; C02037; C02642; CHEBI:15737; CHEBI:17196; CHEBI:17201; CHEBI:18261; CHEBI:28159; HMDB0000026; HMDB0000168; HMDB00026; HMDB0011733; HMDB0012265; HMDB00168; HMDB0033780; HMDB11733; HMDB12265; HMDB33780	C4H8N2O3	-H(-)	100
104	131.071	1	32116	0.68785	D-2-Hydroxyisocaproate	C03264; C06103; C07834; CHEBI:131434; CHEBI:17869; CHEBI:27909; CHEBI:37035; CHEBI:44510; CHEBI:55534; CHEBI:59783; CHEBI:78842; CHEBI:86542; CHEBI:87685; HMDB0000317; HMDB0000409; HMDB0000525; HMDB0000624; HMDB0000665; HMDB0000746; HMDB0001624; HMDB0001975; HMDB0010718; HMDB0012843; HMDB0029166; HMDB00317; HMDB0032158; HMDB0032456; HMDB0033851; HMDB0040409; HMDB00409; HMDB0041844; HMDB00525; HMD…	C6H12O3	-H(-)	100
105	131.083	1	326969	0.468679	Ornithine	C00077; C00515; CHEBI:15729; CHEBI:16176; HMDB0000214; HMDB0003374; HMDB00214; HMDB00818; HMDB03374; HMDB04984	C5H12N2O2	-H(-)	100
106	132.03	1	17082.7	0.347063	Aspartate	C00049; C00402; C16433; C19911; CHEBI:17053; CHEBI:17364; CHEBI:22660; CHEBI:24786; HMDB0000191; HMDB0006483; HMDB0011753; HMDB00191; HMDB0062186; HMDB06483; HMDB11753; HMDB62186	C4H7NO4	-H(-)	100
107	132.066	1	10185.6	0.287323	Hydroxy-valine	HMDB0031658; HMDB0032356; HMDB0039499; HMDB31658; HMDB32356; HMDB39499	C5H11NO3	-H(-)	100
108	133.014	1	101814	0.286922	Malate; 3,3-Dimethyl-1,2-dithiolane	C00149; C00497; C00711; CHEBI:30796; CHEBI:30797; CHEBI:6650; HMDB0000156; HMDB0000744; HMDB00156; HMDB0031518; HMDB0032872; HMDB0038974; HMDB0039789; HMDB0039790; HMDB00744; HMDB31518; HMDB32872; HMDB38974; HMDB39789; HMDB39790	C4H6O5; C5H10S2	-H(-); -H(-)	100
109	133.051	1	26946.3	0.480183	Deoxyribose	C01801; C04272; C06257; CHEBI:15684; CHEBI:28816; HMDB0000421; HMDB0001292; HMDB0003224; HMDB0012141; HMDB0012485; HMDB0029576; HMDB00421; HMDB0127615; HMDB01292; HMDB03224; HMDB12141; HMDB12485; HMDB29576	C5H10O4	-H(-)	100
110	133.066	1	13541	0.254294	Indan-1-ol	C01710; C02394; C16930; CHEBI:16697; CHEBI:33226; CHEBI:33227; CHEBI:425902; CHEBI:50158; HMDB0029639; HMDB0029697; HMDB0029698; HMDB0030839; HMDB0031626; HMDB0032024; HMDB0032142; HMDB0032608; HMDB0032623; HMDB0033716; HMDB0034107; HMDB0034563; HMDB0036441; HMDB0059601; HMDB0059895; HMDB29639; HMDB29697; HMDB29698; HMDB30839; HMDB31626; HMDB32024; HMDB32142; HMDB32608; HMDB32623; HMDB33716; HMDB…	C9H10O	-H(-)	100
111	134.047	1	67569.1	0.358265	Adenine	C00147; CHEBI:16708; HMDB0000034; HMDB00034	C5H5N5	-H(-)	100
112	135.031	1	192873	0.715818	Threonate; 1-Pentanesulfenothioic acid; Hypoxanthine	C00262; C01620; CHEBI:15908; CHEBI:17368; CHEBI:37655; CHEBI:40279; CHEBI:49059; HMDB0000157; HMDB0000613; HMDB0000943; HMDB0014581; HMDB00157; HMDB0031160; HMDB0033053; HMDB0033054; HMDB00613; HMDB0062620; HMDB00943; HMDB14581; HMDB31160; HMDB33053; HMDB33054; HMDB62620	C4H8O5; C5H12S2; C5H4N4O	-H(-); -H(-); -H(-)	100
113	135.045	1	75819.6	0.773149	Phenyl acetate	C00548; C01454; C03765; C05613; C07086; C07211; C07215; C10761; CHEBI:10589; CHEBI:15621; CHEBI:30745; CHEBI:36632; CHEBI:36635; CHEBI:366673; CHEBI:72775; CHEBI:8082; HMDB0000209; HMDB0002340; HMDB0003767; HMDB00209; HMDB0029635; HMDB0029686; HMDB0031459; HMDB0032400; HMDB0032568; HMDB0032603; HMDB0033128; HMDB0033766; HMDB0033968; HMDB0038176; HMDB0040638; HMDB0040733; HMDB0041485; HMDB0062810;…	C8H8O2	-H(-)	100
114	137.024	1	398557	0.878854	4-Hydroxybenzoate	C00156; C00587; C00805; C05585; C10832; C16700; CHEBI:16914; CHEBI:28508; CHEBI:30763; CHEBI:30764; CHEBI:50198; CHEBI:50205; HMDB0000500; HMDB0001895; HMDB0002466; HMDB0004062; HMDB0032576; HMDB0032920; HMDB0033812; HMDB00500; HMDB0059965; HMDB0062484; HMDB01895; HMDB02466; HMDB04062; HMDB32576; HMDB32920; HMDB33812; HMDB59965; HMDB62484	C7H6O3	-H(-)	100
115	137.036	1	74887.5	0.73689	Urocanate	C00785; CHEBI:30817; CHEBI:30818; CHEBI:68572; HMDB0000301; HMDB0002730; HMDB00301; HMDB0031338; HMDB0034174; HMDB0061680; HMDB02280; HMDB02730; HMDB31338; HMDB34174; HMDB61680	C6H6N2O2	-H(-)	100
116	137.097	1	7130.63	0.681224	Isophorone	C08499; C14743; C16323; CHEBI:7610; HMDB0013824; HMDB0031152; HMDB0031195; HMDB0031261; HMDB0031685; HMDB0033434; HMDB0033857; HMDB0035229; HMDB0035929; HMDB0036069; HMDB0036091; HMDB0036092; HMDB0040338; HMDB13824; HMDB31084; HMDB31152; HMDB31195; HMDB31261; HMDB31685; HMDB33434; HMDB33857; HMDB35229; HMDB35929; HMDB36069; HMDB36091; HMDB36092; HMDB40338	C9H14O	-H(-)	100
117	138.02	1	29518.5	0.516695	4-Nitrophenol	C00870; C01020; C18620; CHEBI:16168; CHEBI:16836; CHEBI:178513; CHEBI:64342; HMDB0001232; HMDB0002658; HMDB0013188; HMDB0059710; HMDB01232; HMDB02658; HMDB13188; HMDB59710	C6H5NO3	-H(-)	100
118	138.039	1	8476.76	0.563373	2,4-Dimethyl-5-vinylthiazole	HMDB0037285; HMDB37285	C7H9NS	-H(-)	100
119	138.056	1	18693.7	0.564744	Gabaculine	HMDB0012153; HMDB0038174; HMDB0059856; HMDB12153; HMDB38174; HMDB59856	C7H9NO2	-H(-)	100
120	139.023	1	206627	-0.301224	2-Methoxybenzenethiol	HMDB0032571; HMDB0032922; HMDB0033130; HMDB0033159; HMDB0041281; HMDB0041502; HMDB32571; HMDB32922; HMDB33130; HMDB33159; HMDB41281; HMDB41502	C7H8OS	-H(-)	100
121	139.04	1	28949.2	-0.00438696	2,3,5-Trihydroxytoluene	HMDB0031735; HMDB0034246; HMDB0059862; HMDB0059880; HMDB0125014; HMDB0125538; HMDB0132905; HMDB0133970; HMDB0137137; HMDB0137138; HMDB31735; HMDB34246; HMDB59862; HMDB59880	C7H8O3	-H(-)	100
122	139.113	1	5232.11	0.4577	(3Z,6Z)-3,6-Nonadien-1-ol	CHEBI:84226; HMDB0030957; HMDB0030958; HMDB0031262; HMDB0031269; HMDB0031834; HMDB0032535; HMDB0033554; HMDB0033794; HMDB0034758; HMDB0034761; HMDB0034764; HMDB0034845; HMDB0035916; HMDB0035926; HMDB0035927; HMDB0037001; HMDB0037150; HMDB0037170; HMDB0038067; HMDB0038400; HMDB0039461; HMDB0059828; HMDB0062671; HMDB30957; HMDB30958; HMDB31262; HMDB31269; HMDB31834; HMDB32535; HMDB33554; HMDB33794;…	C9H16O	-H(-)	100
123	139.976	1	19776.2	0.505002	Carbamoyl phosphate	C00169; CHEBI:17672; HMDB0001096; HMDB01096	CH4NO5P	-H(-)	100
124	139.995	1	9282.52	0.481744	Methamidophos	C18667; CHEBI:38721; HMDB0031803; HMDB31803	C2H8NO2PS	-H(-)	100
125	140.011	1	35558.3	-0.0807335	5-Hydroxymethyl-2-furanoate; Ethanolamine phosphate	C00346; CHEBI:17553; CHEBI:36502; HMDB0000224; HMDB00224; HMDB0029188; HMDB0062704; HMDB12279; HMDB29188; HMDB60151; HMDB60152; HMDB62704	C2H8NO4P; C6H5O4	-H(-); -H(-)	100
126	140.072	1	4559.75	0.211481	Ethosuximide	C07505; C08287; C10128; CHEBI:226311; CHEBI:4887; HMDB0014731; HMDB0029427; HMDB0030352; HMDB14731; HMDB29427; HMDB30352	C7H11NO2	-H(-)	100
127	141.003	1	34923.2	0.159281	Thien-2-ylacetate	HMDB0029719; HMDB0037731; HMDB0037762; HMDB29719; HMDB37731; HMDB37762	C6H6O2S	-H(-)	100
128	141.019	1	31260.1	0.432957	2-Hydroxymuconate semialdehyde	C02480; C14516; CHEBI:16508; CHEBI:27036; CHEBI:34805; CHEBI:563718; HMDB0002349; HMDB0002432; HMDB0006331; HMDB0032923; HMDB0032988; HMDB0059762; HMDB0125218; HMDB0134002; HMDB02349; HMDB02432; HMDB06331; HMDB32923; HMDB32988; HMDB59762	C6H6O4	-H(-)	100
129	141.056	1	7987.2	0.329316	4-Oxocyclohexanecarboxylate	HMDB0033551; HMDB0033736; HMDB0034230; HMDB0041426; HMDB0041427; HMDB33551; HMDB33736; HMDB34230; HMDB41426; HMDB41427	C7H10O3	-H(-)	100
130	141.092	1	10281.9	0.530727	Cycloheptanecarboxylic acid	C12297; C16648; C16653; C16654; C19318; C19757; CHEBI:288752; CHEBI:37277; CHEBI:37316; CHEBI:410867; CHEBI:61316; CHEBI:86544; CHEBI:87299; CHEBI:87560; HMDB0000392; HMDB0001568; HMDB0013897; HMDB0013902; HMDB0013903; HMDB0013904; HMDB0029761; HMDB0031293; HMDB0031343; HMDB0031352; HMDB0031403; HMDB0032164; HMDB0032207; HMDB0032266; HMDB0032267; HMDB0032268; HMDB0032278; HMDB0032533; HMDB0035422…	C8H14O2	-H(-)	100
131	142.051	1	11435.2	0.582674	2-Hydroxymethylclavam	CHEBI:131804; CHEBI:415036; CHEBI:74435; CHEBI:87998; HMDB0000894; HMDB0014491; HMDB0032161; HMDB0061082; HMDB0061705; HMDB00894; HMDB06723; HMDB06724; HMDB14491; HMDB32161; HMDB61082; HMDB61705	C6H9NO3	-H(-)	100
132	142.067	1	14651.1	0.60797	6-Methylquinoline	C02227; CHEBI:132813; CHEBI:27878; HMDB0033115; HMDB0041802; HMDB0042004; HMDB33115; HMDB41802; HMDB42004	C10H9N	-H(-)	100
133	142.088	1	3971.31	0.378761	(E)-4-(Trimethylammonio)but-2-enoate	C10172; CHEBI:35280; HMDB0004827; HMDB0030410; HMDB0038949; HMDB04827; HMDB30410; HMDB38949	C7H13NO2	-H(-)	100
134	142.999	1	104281	0.548727	2-oxoglutarate(2-); 3-(Methylthio)methylthiophene	CHEBI:16810; HMDB0032429; HMDB0034901; HMDB0040259; HMDB0062781; HMDB32429; HMDB34901; HMDB40259; HMDB62781	C5H4O5; C6H8S2	-H(-); -H(-)	100
135	143.035	1	39078.4	0.643088	2,3-Dimethylmaleate	C00922; CHEBI:23812; CHEBI:35460; CHEBI:37245; CHEBI:49296; CHEBI:86952; HMDB0000393; HMDB0000522; HMDB0002266; HMDB0013311; HMDB0029171; HMDB0031257; HMDB0036232; HMDB00393; HMDB0040207; HMDB00522; HMDB02266; HMDB03520; HMDB13311; HMDB29171; HMDB31257; HMDB36232; HMDB40207	C6H8O4	-H(-)	100
136	143.108	1	92886.6	0.861514	Octanoic acid	C06423; C07185; CHEBI:28837; CHEBI:39867; CHEBI:744024; CHEBI:86055; CHEBI:87419; CHEBI:87429; CHEBI:87510; CHEBI:87683; CHEBI:88826; HMDB0000482; HMDB0001877; HMDB0029980; HMDB0030368; HMDB0031230; HMDB0031290; HMDB0031478; HMDB0031579; HMDB0031587; HMDB0031588; HMDB0031596; HMDB0031638; HMDB0031703; HMDB0032046; HMDB0032047; HMDB0032203; HMDB0032225; HMDB0032272; HMDB0032335; HMDB0032551; HMDB0…	C8H16O2	-H(-)	100
137	144.046	1	26979.9	0.576148	3-Methyleneoxindole	C08493; CHEBI:343043; HMDB0029737; HMDB29737	C9H7NO	-H(-)	100
138	144.067	1	20518.6	0.435862	4-Acetamidobutanoate	C01475; C02946; C03239; C03656; C04076; CHEBI:17027; CHEBI:17534; CHEBI:17645; CHEBI:17917; CHEBI:27713; CHEBI:70979; CHEBI:724125; CHEBI:74048; CHEBI:89963; HMDB0000730; HMDB0000808; HMDB0001263; HMDB0003681; HMDB0012131; HMDB0012151; HMDB0015127; HMDB0029425; HMDB0029426; HMDB0059595; HMDB0060265; HMDB0061156; HMDB00730; HMDB00808; HMDB0094698; HMDB01263; HMDB03681; HMDB06238; HMDB12131; HMDB12…	C6H11NO3	-H(-)	100
139	145.014	1	29094.9	0.666754	Oxoglutarate; Di-2-propenyl disulfide, 9CI	C00026; C08369; CHEBI:30915; CHEBI:4488; CHEBI:87810; HMDB0000208; HMDB0013701; HMDB00208; HMDB0033966; HMDB0041390; HMDB0041393; HMDB0062739; HMDB02812; HMDB13701; HMDB33966; HMDB41390; HMDB41393; HMDB62739	C5H6O5; C6H10S2	-H(-); -H(-)	100
140	145.062	1	758924	0.679155	Glutamine	C00064; C00819; C05100; CHEBI:1670; CHEBI:17061; CHEBI:18050; CHEBI:185249; HMDB0000641; HMDB0002031; HMDB0003423; HMDB0006899; HMDB0028687; HMDB00641; HMDB02031; HMDB03423; HMDB06899; HMDB28687	C5H10N2O3	-H(-)	100
141	145.098	1	1.67581e+06	0.332474	Lysine	C00047; C00739; C01142; C01186; CHEBI:15613; CHEBI:15616; CHEBI:16855; CHEBI:18019; HMDB0000182; HMDB0003405; HMDB0012114; HMDB0012115; HMDB00182; HMDB0142894; HMDB03405; HMDB12114; HMDB12115	C6H14N2O2	-H(-)	100
142	146.024	1	20844.8	0.171861	Indole-5,6-quinone	C05579; C11129; CHEBI:27406; CHEBI:27539; HMDB0006779; HMDB0030481; HMDB0061933; HMDB06779; HMDB30481; HMDB61933	C8H5NO2	-H(-)	100
143	146.046	1	134924	0.630856	Glutamate	C00025; C00217; C00979; C05938; C12269; CHEBI:15966; CHEBI:16015; CHEBI:17981; CHEBI:18237; CHEBI:27809; CHEBI:31882; CHEBI:45441; HMDB0000148; HMDB0002393; HMDB0002931; HMDB0003011; HMDB0003339; HMDB0006556; HMDB00148; HMDB0033550; HMDB0060475; HMDB0062183; HMDB02393; HMDB02931; HMDB03011; HMDB03339; HMDB06556; HMDB33550; HMDB60475; HMDB62183	C5H9NO4	-H(-)	100
144	146.06	1	34107.8	0.589567	Indole-3-carbinol	CHEBI:24814; HMDB0005785; HMDB0030204; HMDB0040009; HMDB0040011; HMDB05785; HMDB30204; HMDB40009; HMDB40011	C9H9NO	-H(-)	100
145	146.083	1	232601	0.740051	(2R,3R,4R)-2-Amino-4-hydroxy-3-methylpentanoic acid	C10144; CHEBI:435538; CHEBI:4969; HMDB0029449; HMDB0033453; HMDB0061157; HMDB0142963; HMDB29449; HMDB33453; HMDB61157	C6H13NO3	-H(-)	100
146	147.086	1	22942.1	0.836564	R-3-(Methylthio)-1-hexanol	HMDB0040153; HMDB40153	C7H16OS	-H(-)	100
147	148.044	1	67152.8	0.672227	Methionine	C00073; C01733; C07418; CHEBI:16643; CHEBI:16811; CHEBI:50868; HMDB0000696; HMDB0014997; HMDB0033951; HMDB00696; HMDB14997; HMDB33951	C5H11NO2S	-H(-)	100
148	149.027	1	41426.3	0.94013	(±)-2-Hydroxy-4-(methylthio)butanoic acid	HMDB0037115; HMDB37115	C5H10O3S	-H(-)	100
149	149.046	1	55716.2	0.836743	Pentose; Diisopropyl disulfide; 7-Methylhypoxanthine	C00121; C00181; C00259; C00309; C00310; C00312; C01488; C06115; C08353; C08373; CHEBI:15936; CHEBI:16880; CHEBI:16988; CHEBI:17140; CHEBI:17173; CHEBI:17399; CHEBI:17535; CHEBI:27476; CHEBI:27672; CHEBI:28272; CHEBI:45758; CHEBI:46983; CHEBI:53455; CHEBI:6178; CHEBI:73959; CHEBI:86350; CHEBI:89890; HMDB0000098; HMDB0000283; HMDB0000366; HMDB0000621; HMDB0000646; HMDB0000751; HMDB0001644; HMDB0003…	C5H10O5; C6H14S2; C6H6N4O	-H(-); -H(-); -H(-)	100
150	149.097	1	7089.06	0.673677	Thymol	C01767; C01951; C02576; C06576; C09840; C09868; C09884; C09908; C11383; C11939; C14200; C17062; CHEBI:15399; CHEBI:15400; CHEBI:15421; CHEBI:17304; CHEBI:27607; CHEBI:28996; CHEBI:3440; CHEBI:34444; CHEBI:37001; CHEBI:38265; CHEBI:50542; CHEBI:53169; HMDB0001878; HMDB0003647; HMDB0004487; HMDB0029652; HMDB0031570; HMDB0031613; HMDB0031817; HMDB0032063; HMDB0032213; HMDB0032626; HMDB0033544; HMDB0…	C10H14O	-H(-)	100
151	150.041	1	9553.83	0.644393	Guanine	C00242; CHEBI:16235; CHEBI:351476; CHEBI:62462; HMDB0000132; HMDB0000403; HMDB0000542; HMDB00132; HMDB00403; HMDB00542	C5H5N5O	-H(-)	100
152	150.056	1	22064.8	0.587156	Acetaminophen	C03005; C16571; C17756; CHEBI:1017870; CHEBI:16394; CHEBI:46195; CHEBI:55484; CHEBI:74684; HMDB0001859; HMDB0002210; HMDB0012219; HMDB0012992; HMDB0029703; HMDB0032609; HMDB0033903; HMDB0059846; HMDB0060680; HMDB0061919; HMDB01859; HMDB02210; HMDB12219; HMDB12992; HMDB29703; HMDB32609; HMDB33903; HMDB59846; HMDB60680; HMDB61919	C8H9NO2	-H(-)	100
153	150.093	1	5734.85	0.114061	N-Methylphenylethanolamine	C02442; C03711; C07911; CHEBI:16913; CHEBI:17458; HMDB0001387; HMDB0001942; HMDB0003633; HMDB0039658; HMDB0039659; HMDB0039663; HMDB0039674; HMDB0039835; HMDB0040037; HMDB0040039; HMDB0040044; HMDB0060765; HMDB01387; HMDB01942; HMDB03633; HMDB05002; HMDB39658; HMDB39659; HMDB39663; HMDB39674; HMDB39835; HMDB40037; HMDB40039; HMDB40044; HMDB60283; HMDB60284; HMDB60765	C9H13NO	-H(-)	100
154	151.026	1	18751.2	0.709207	Xanthine	C00385; C07599; CHEBI:17712; CHEBI:28315; HMDB0000292; HMDB0000786; HMDB0001182; HMDB00292; HMDB00786; HMDB01182	C5H4N4O2	-H(-)	100
155	151.04	1	36054.5	0.748605	p-Hydroxyphenylacetic acid	C00642; C00755; C01983; C01984; C02181; C02519; C03663; C04043; C05593; C05852; C10675; C10804; C12305; C13635; C14088; CHEBI:17445; CHEBI:17656; CHEBI:18101; CHEBI:18346; CHEBI:18414; CHEBI:20141; CHEBI:27978; CHEBI:28478; CHEBI:31128; CHEBI:31832; CHEBI:31835; CHEBI:32800; CHEBI:35164; CHEBI:40813; CHEBI:421840; CHEBI:491876; CHEBI:559127; CHEBI:574890; CHEBI:8075; CHEBI:85239; HMDB0000020; HMD…	C8H8O3	-H(-)	100
156	151.051	1	10078	0.465131	N1-Methyl-2-pyridone-5-carboxamide	C05842; C05843; CHEBI:27410; CHEBI:27838; HMDB0004193; HMDB0004194; HMDB04193; HMDB04194	C7H8N2O2	-H(-)	100
157	151.061	1	12797	0.519891	Ribitol	C00379; C00474; C00532; C01904; CHEBI:1305691; CHEBI:15963; CHEBI:18403; CHEBI:48310; CHEBI:893310; HMDB0000508; HMDB0000568; HMDB0001851; HMDB0002917; HMDB00199; HMDB0033730; HMDB00508; HMDB00568; HMDB01851; HMDB02917; HMDB33730	C5H12O5	-H(-)	100
158	151.076	1	12532.9	0.605384	2-Isopropyl-1,4-benzenediol	CHEBI:38547; HMDB0032132; HMDB0032599; HMDB0036169; HMDB0036227; HMDB0039801; HMDB0039956; HMDB0040175; HMDB0040216; HMDB0040449; HMDB0041326; HMDB0041804; HMDB0059853; HMDB0125537; HMDB32132; HMDB32599; HMDB36169; HMDB36227; HMDB39801; HMDB39956; HMDB40175; HMDB40216; HMDB40449; HMDB41326; HMDB41804; HMDB59853	C9H12O2	-H(-)	100
159	151.087	1	7698.5	0.630152	2-Methoxy-(3 or 5 or 6)-isopropylpyrazine	HMDB0032381; HMDB0040052; HMDB0040053; HMDB0040340; HMDB32381; HMDB40052; HMDB40053; HMDB40340	C8H12N2O	-H(-)	100
160	151.113	1	4002.21	0.600313	(-)-trans-Carveol	C00964; C01499; C02452; C02759; C07271; C09847; C09859; C09885; C09893; C09906; C11395; C11408; C11409; C11415; C11938; C11941; C18018; C20260; CHEBI:10782; CHEBI:15388; CHEBI:15389; CHEBI:15396; CHEBI:15420; CHEBI:16431; CHEBI:168; CHEBI:16980; CHEBI:227; CHEBI:23046; CHEBI:232; CHEBI:23733; CHEBI:26137; CHEBI:26381; CHEBI:29020; CHEBI:29060; CHEBI:35596; CHEBI:37046; CHEBI:41; CHEBI:48697; CHEB…	C10H16O	-H(-)	100
161	153.019	1	54636.1	0.603987	Gentisic acid	C00196; C00230; C00628; C16748; CHEBI:17189; CHEBI:18026; CHEBI:248101; CHEBI:258254; CHEBI:36062; CHEBI:545917; HMDB0000152; HMDB0000397; HMDB0001856; HMDB0013676; HMDB0013677; HMDB00152; HMDB0029666; HMDB0034299; HMDB00397; HMDB0125090; HMDB01856; HMDB13676; HMDB13677; HMDB29666; HMDB34299	C7H6O4	-H(-)	100
162	153.092	1	8298.18	0.460748	C9:2	CHEBI:58972; HMDB0031302; HMDB0032314; HMDB0032442; HMDB0035135; HMDB0036177; HMDB0036239; HMDB0037276; HMDB0038268; HMDB0038697; HMDB0040285; HMDB0060285; HMDB31302; HMDB32314; HMDB32442; HMDB35135; HMDB36177; HMDB36239; HMDB37276; HMDB38268; HMDB38697; HMDB40285; HMDB60285	C9H14O2	-H(-)	100
163	154.013	1	20764.8	0.416902	4-Nitrocatechol	C02235; CHEBI:16318; HMDB0002916; HMDB0006200; HMDB02916; HMDB06200	C6H5NO4	-H(-)	69
164	154.032	1	5228.37	0.386491	2-Benzoxazolol; 5-Acetyl-2,4-dimethylthiazole	HMDB0032931; HMDB0041484; HMDB32931; HMDB41484	C7H5NO2; C7H9NOS	.F(-); -H(-)	40
165	154.062	1	358958	0.60457	Histidine	C00135; CHEBI:15971; HMDB0000177; HMDB00177; HMDB0034267; HMDB03412; HMDB34267	C6H9N3O2	-H(-)	100
166	154.974	1	53220.6	-0.0298711	Phosphoglycolic acid	C00988; CHEBI:17150; HMDB0000816; HMDB00816; HMDB60148	C2H5O6P	-H(-)	100
167	154.985	1	51652.2	-0.291825	S-Propyl thiosulfate	HMDB0041066; HMDB41066	C3H8O3S2	-H(-)	100
168	154.998	1	20726.7	0.124392	2,5-Furandicarboxylic acid	CHEBI:84212; HMDB0004812; HMDB00578; HMDB04812	C6H4O5	-H(-)	100
169	155.035	1	12420.5	0.279049	Ascladiol	CHEBI:89910; HMDB0029610; HMDB0059731; HMDB0125064; HMDB0125077; HMDB0140890; HMDB0140891; HMDB29610; HMDB59731	C7H8O4	-H(-)	100
170	155.071	1	21721.2	0.547372	8-Hydroxy-5,6-octadienoic acid	HMDB0031101; HMDB0032232; HMDB31101; HMDB32232	C8H12O3	-H(-)	100
171	155.108	1	8337.91	0.461343	C9:1	CHEBI:206353; CHEBI:58968; CHEBI:87682; HMDB0004362; HMDB0031263; HMDB0031271; HMDB0031514; HMDB0031531; HMDB0032265; HMDB0032307; HMDB0032413; HMDB0032491; HMDB0033167; HMDB0034716; HMDB0035307; HMDB0036208; HMDB0036222; HMDB0037023; HMDB0037496; HMDB0037618; HMDB0037629; HMDB0038272; HMDB0038275; HMDB0039736; HMDB0039794; HMDB0040210; HMDB0059728; HMDB0059817; HMDB0059840; HMDB0059894; HMDB0060…	C9H16O2	-H(-)	100
172	156.032	1	5835.35	0.484522	2-Aminomuconic acid	C02220; CHEBI:15745; HMDB0001241; HMDB01241; HMDB02018	C6H7NO4	-H(-)	51
173	156.045	1	19364	0.656074	1-nitrosonaphthalene	C14788; HMDB0062189; HMDB62189	C10H7NO	-H(-)	100
174	156.067	1	8670.41	0.528836	3-Methylcrotonylglycine	C07411; CHEBI:21560; CHEBI:250989; CHEBI:68499; CHEBI:73018; HMDB0000459; HMDB0000959; HMDB0014755; HMDB00459; HMDB0094701; HMDB00959; HMDB14755; HMDB94701	C7H11NO3	-H(-)	100
175	157.013	1	19888	0.635447	Zymonic acid	C06035; CHEBI:1184; HMDB0031210; HMDB0037759; HMDB0060348; HMDB0137818; HMDB31210; HMDB37759; HMDB60348	C6H6O5	-H(-)	100
176	157.036	1	18266.1	0.839569	Allantoin	C01551; CHEBI:15676; HMDB0000462; HMDB00462	C4H6N4O3	-H(-)	100
177	157.05	1	12327	0.4225	Isopropylmaleate	C02631; CHEBI:17275; CHEBI:87897; HMDB0000635; HMDB0012241; HMDB0036380; HMDB0059815; HMDB00635; HMDB12241; HMDB36380; HMDB59815	C7H10O4	-H(-)	100
178	157.087	1	40542	0.651224	cis-4-Hydroxycyclohexylacetic acid	C02975; C16652; C16655; CHEBI:18119; CHEBI:44680; CHEBI:80638; CHEBI:84261; CHEBI:88508; CHEBI:89344; HMDB0000451; HMDB0000909; HMDB0010721; HMDB0013211; HMDB0030303; HMDB0031177; HMDB0031307; HMDB0036230; HMDB0036395; HMDB0038305; HMDB0040447; HMDB0041616; HMDB00451; HMDB0059938; HMDB0059939; HMDB0060683; HMDB0060685; HMDB0062788; HMDB00909; HMDB10721; HMDB13211; HMDB30303; HMDB31177; HMDB31307;…	C8H14O3	-H(-)	100
179	157.124	1	227377	0.87195	Oenanthic ether	C01601; CHEBI:29019; CHEBI:86618; CHEBI:87365; CHEBI:87422; CHEBI:87432; CHEBI:87496; CHEBI:87537; CHEBI:87549; HMDB0000798; HMDB0000847; HMDB0030331; HMDB0031291; HMDB0031480; HMDB0031557; HMDB0032042; HMDB0032309; HMDB0032406; HMDB0032454; HMDB0034162; HMDB0034165; HMDB0034606; HMDB0036234; HMDB0037143; HMDB0037164; HMDB0037288; HMDB0038040; HMDB0038603; HMDB0039216; HMDB0039219; HMDB0040221; H…	C9H18O2	-H(-)	100
180	158.06	1	26386.5	0.658234	Indoleacetaldehyde	C00637; C14789; CHEBI:18086; CHEBI:34871; HMDB0001190; HMDB0062503; HMDB01190; HMDB62503	C10H9NO	-H(-)	100
181	158.082	1	13852.1	0.645841	2-Methylbutyrylglycine	C02636; C03087; C08269; CHEBI:240943; CHEBI:57885; CHEBI:70830; CHEBI:70984; CHEBI:85534; HMDB0000339; HMDB0000678; HMDB0000927; HMDB0011757; HMDB0012154; HMDB0012175; HMDB0029230; HMDB0029409; HMDB0029412; HMDB0031345; HMDB00339; HMDB0036384; HMDB0038593; HMDB0038625; HMDB0061678; HMDB00678; HMDB00927; HMDB11757; HMDB12154; HMDB12175; HMDB29230; HMDB29409; HMDB29412; HMDB31345; HMDB36384; HMDB38…	C7H13NO3	-H(-)	100
182	159.012	1	5277.2	0.0536461	Thiacremonone	HMDB0035901; HMDB35901	C6H8O3S	-H(-)	100
183	159.031	1	30444.5	0.501272	Oxoadipate	C00322; C00846; CHEBI:15753; CHEBI:17325; CHEBI:37440; HMDB0000225; HMDB0000398; HMDB00225; HMDB0039447; HMDB00398; HMDB0059737; HMDB39447; HMDB59737	C6H8O5	-H(-)	100
184	159.044	1	10684	0.484711	6-Methylcoumarin	CHEBI:17435; CHEBI:563586; HMDB0032394; HMDB0036073; HMDB0041009; HMDB0060497; HMDB32394; HMDB36073; HMDB41009; HMDB60497	C10H8O2	-H(-)	100
185	159.103	1	25654.9	0.626818	Propylhydroxypentanoic acid	C16649; C16650; C16651; CHEBI:23997; CHEBI:37098; CHEBI:37099; CHEBI:78949; CHEBI:86543; CHEBI:87534; HMDB0000486; HMDB0000711; HMDB0001954; HMDB0002264; HMDB0010722; HMDB0013898; HMDB0013899; HMDB0013900; HMDB0031509; HMDB0032270; HMDB0032827; HMDB00486; HMDB0059825; HMDB0059867; HMDB0062596; HMDB00711; HMDB01954; HMDB02264; HMDB10722; HMDB13898; HMDB13899; HMDB13900; HMDB31509; HMDB32270; HMDB3…	C8H16O3	-H(-)	100
186	159.114	1	71314.3	0.317101	Methyl-Lys	C02728; CHEBI:17604; HMDB0002038; HMDB0006009; HMDB02038; HMDB06009	C7H16N2O2	-H(-)	100
187	160.027	1	5113.01	0.380682	Erucin	HMDB0033764; HMDB0038446; HMDB33764; HMDB38446	C6H11NS2	-H(-)	95
188	160.061	1	38381.4	0.613559	Aminoadipate	C00956; C01046; C03210; CHEBI:16440; CHEBI:37024; CHEBI:45826; CHEBI:7671; CHEBI:857; HMDB0000510; HMDB0029423; HMDB0033747; HMDB00510; HMDB0061715; HMDB0062557; HMDB0062660; HMDB0094716; HMDB29423; HMDB33747; HMDB61715; HMDB62557; HMDB62660; HMDB94716	C6H11NO4	-H(-)	100
189	161.024	1	11880.3	0.391895	Umbelliferone	C09315; CHEBI:27510; CHEBI:349245; HMDB0002149; HMDB0029865; HMDB0136738; HMDB0137904; HMDB0140948; HMDB0140949; HMDB02149; HMDB29865	C9H6O3	-H(-)	100
190	161.046	1	125893	0.626791	Hydroxyadipate; (-)-1-Methylpropyl 1-propenyl disulfide	C02360; C02488; C03761; C11592; CHEBI:16831; CHEBI:17023; CHEBI:30997; CHEBI:55541; CHEBI:59051; HMDB0000321; HMDB0000345; HMDB0000355; HMDB0000368; HMDB0000640; HMDB0029934; HMDB00321; HMDB0032873; HMDB0034426; HMDB00345; HMDB00355; HMDB00368; HMDB0041561; HMDB0059758; HMDB00640; HMDB29934; HMDB32873; HMDB34426; HMDB41561; HMDB59758	C6H10O5; C7H14S2	-H(-); -H(-)	100
191	162.056	1	9523.81	0.334899	3-Methyldioxyindole	C05834; C19567; CHEBI:28254; CHEBI:66879; HMDB0001424; HMDB0004186; HMDB0062406; HMDB01424; HMDB04186; HMDB62406	C9H9NO2	-H(-)	100
192	162.093	1	6479.47	0.128833	(R)-2-Methylimino-1-phenylpropan-1-ol	CHEBI:84270; HMDB0039661; HMDB0040015; HMDB0040022; HMDB0040023; HMDB0040024; HMDB0040025; HMDB0040026; HMDB0041927; HMDB0061786; HMDB39661; HMDB40015; HMDB40022; HMDB40023; HMDB40024; HMDB40025; HMDB40026; HMDB41927; HMDB61786	C10H13NO	-H(-)	100
193	163.003	1	17356.8	0.103278	Terephthalate	CHEBI:30043; HMDB0061917; HMDB61917	C8H4O4	-H(-)	100
194	163.04	1	35546.6	0.455986	Coumarate	C00166; C00811; C01772; C02763; C05838; C06738; C12621; CHEBI:16815; CHEBI:17450; CHEBI:18125; CHEBI:28873; CHEBI:30851; CHEBI:32357; CHEBI:32374; CHEBI:84256; HMDB0000205; HMDB0001713; HMDB0002035; HMDB0002641; HMDB0012225; HMDB00205; HMDB0030677; HMDB0041592; HMDB0062605; HMDB01237; HMDB0125104; HMDB0126545; HMDB0128076; HMDB0129375; HMDB0134028; HMDB0134029; HMDB0134030; HMDB0134031; HMDB01417…	C9H8O3	-H(-)	100
195	163.061	1	229350	0.52446	Deoxyhexose	C00507; C00861; C01018; C01019; C01721; C02095; C02781; C07326; CHEBI:16070; CHEBI:17617; CHEBI:17897; CHEBI:2181; CHEBI:27442; CHEBI:42548; CHEBI:42564; CHEBI:42589; CHEBI:48204; CHEBI:62346; HMDB0000174; HMDB0000849; HMDB0002712; HMDB0003081; HMDB0005876; HMDB0010207; HMDB0012327; HMDB00174; HMDB0029196; HMDB0033821; HMDB0059624; HMDB0059625; HMDB0060267; HMDB0062477; HMDB0062489; HMDB00849; HM…	C6H12O5	-H(-)	100
196	163.112	1	12064.3	0.550872	1-(1-Methoxy-1-methylethyl)-4-methylbenzene	C08490; CHEBI:88585; HMDB0029653; HMDB0031311; HMDB0031454; HMDB0031624; HMDB0031625; HMDB0031866; HMDB0032060; HMDB0035601; HMDB0035989; HMDB0036719; HMDB0036814; HMDB0036816; HMDB0037294; HMDB29653; HMDB31311; HMDB31454; HMDB31624; HMDB31625; HMDB31866; HMDB32060; HMDB35601; HMDB35989; HMDB36719; HMDB36814; HMDB36816; HMDB37294	C11H16O	-H(-)	100
197	164.022	1	11508.6	-0.0125853	8-Oxoguanine	C20155; CHEBI:44605; HMDB0041820; HMDB41820	C5H3N5O2	-H(-)	100
198	164.039	1	14050.6	0.527475	Met-oxide	CHEBI:49033; HMDB0002005; HMDB0037057; HMDB02005; HMDB37057	C5H11NO3S	-H(-)	100
199	164.072	1	385054	0.722623	Phenylalanine	C00079; C07527; C19565; C19578; CHEBI:110006; CHEBI:116735; CHEBI:17295; CHEBI:82572; HMDB0000159; HMDB0001007; HMDB0004992; HMDB0006044; HMDB00159; HMDB0033485; HMDB0033589; HMDB0034169; HMDB0059934; HMDB00612; HMDB0062402; HMDB0062407; HMDB01007; HMDB04992; HMDB06044; HMDB33485; HMDB33589; HMDB34169; HMDB59934; HMDB62402; HMDB62407	C9H11NO2	-H(-)	100
200	165.019	1	37768.1	0.170024	Phthalate	C01606; C06337; CHEBI:15702; CHEBI:29069; HMDB0002107; HMDB0002334; HMDB0002428; HMDB0032613; HMDB02107; HMDB02334; HMDB02428; HMDB32613	C8H6O4	-H(-)	100
201	165.041	1	112865	0.834693	Pentonic acid; S-Propyl 1-propanesulfinothioate; Methylxanthine	C00878; C01685; C05411; C16353; C16357; CHEBI:20912; CHEBI:21077; CHEBI:287361; CHEBI:336244; CHEBI:48092; CHEBI:48991; CHEBI:62207; CHEBI:6268; CHEBI:91021; HMDB0000539; HMDB0000867; HMDB0001886; HMDB0001991; HMDB0010738; HMDB0034394; HMDB00539; HMDB0059716; HMDB0059750; HMDB0060255; HMDB0060256; HMDB00867; HMDB01886; HMDB01991; HMDB10738; HMDB34394; HMDB59716; HMDB59750; HMDB60255; HMDB60256	C5H10O6; C6H14OS2; C6H6N4O2	-H(-); -H(-); -H(-)	100
202	165.056	1	42491.5	0.692427	3-(3-Hydroxyphenyl)propanoic acid	C01198; C01456; C01479; C01744; C02201; C03080; C05581; C05607; C11457; CHEBI:1427; CHEBI:16104; CHEBI:17098; CHEBI:25998; CHEBI:28111; CHEBI:30765; CHEBI:31575; CHEBI:32978; CHEBI:32980; CHEBI:48408; CHEBI:55501; CHEBI:8100; CHEBI:86903; HMDB0000375; HMDB0000563; HMDB0000748; HMDB0000779; HMDB0002072; HMDB0002199; HMDB0002229; HMDB0005175; HMDB0029665; HMDB0029817; HMDB0031132; HMDB0032030; HMDB…	C9H10O3	-H(-)	100
203	165.075	1	48646.8	0.727533	3-(4-Methyl-3-pentenyl)thiophene	HMDB0038183; HMDB38183	C10H14S	-H(-)	100
204	165.091	1	13963.4	0.639516	C10:3	C02088; C11924; CHEBI:36999; CHEBI:66729; CHEBI:78886; CHEBI:84225; CHEBI:9642; HMDB0004586; HMDB0029691; HMDB0031085; HMDB0032062; HMDB0032135; HMDB0032462; HMDB0032615; HMDB0034922; HMDB0035063; HMDB0035235; HMDB0035328; HMDB0036042; HMDB0036084; HMDB0036878; HMDB0036879; HMDB0037011; HMDB0037012; HMDB0037044; HMDB0039382; HMDB0040176; HMDB0041000; HMDB0041584; HMDB0062603; HMDB0127496; HMDB013…	C10H14O2	-H(-)	100
205	166.018	1	108893	0.798547	Homocysteinesulfinic acid; Thioguanine	CHEBI:136864; HMDB0006462; HMDB0014496; HMDB06462; HMDB14496	C4H9NO4S; C5H5N5S	-H(-); -H(-)	100
206	166.05	1	27724.9	0.647795	Pyridoxal	C00250; C06051; CHEBI:17310; CHEBI:17889; CHEBI:27440; HMDB0001545; HMDB0004290; HMDB0034887; HMDB0034889; HMDB0060374; HMDB01545; HMDB04290; HMDB34887; HMDB34889; HMDB60374	C8H9NO3	-H(-)	100
207	167.022	1	358415	0.805761	Urate	C00366; CHEBI:17775; HMDB0000289; HMDB00289	C5H4N4O3	-H(-)	100
208	167.144	1	5913.87	0.608355	10-Undecenal	CHEBI:132843; HMDB0031128; HMDB0032238; HMDB0033577; HMDB0035417; HMDB0037807; HMDB0040247; HMDB31128; HMDB32238; HMDB33577; HMDB35417; HMDB37807; HMDB40247	C11H20O	-H(-)	100
209	167.955	1	5495.58	0.0903809	Selenocysteine	C05688; CHEBI:16633; HMDB0003288; HMDB03288	C3H7NO2Se	-H(-)	10
210	168.044	1	78545.7	0.262612	Phosphodimethylethanolamine	HMDB0060244; HMDB60244	C4H12NO4P	-H(-)	100
211	168.078	1	24308.4	0.461804	Methyl-His	C01152; CHEBI:27596; CHEBI:50599; HMDB0000001; HMDB00001; HMDB0000479; HMDB00479; HMDB04935; HMDB06703; HMDB06704	C7H11N3O2	-H(-)	100
212	169.01	1	63440.1	-0.260755	Diethylthiophosphate	C06607; HMDB0001460; HMDB01460	C4H11O3PS	-H(-)	100
213	169.033	1	51192.6	0.119262	2,5-Dimethyl-3-furanthiol acetate	HMDB0032234; HMDB0037732; HMDB32234; HMDB37732	C8H10O2S	-H(-)	100
214	169.051	1	20152.5	0.481108	3,4-Dihydroxyphenylglycol	C05576; CHEBI:1387; CHEBI:89898; HMDB0000318; HMDB00318; HMDB0032966; HMDB0038760; HMDB0038761; HMDB0059756; HMDB0132906; HMDB0132907; HMDB0133971; HMDB0133972; HMDB0133982; HMDB05870; HMDB32966; HMDB38760; HMDB38761; HMDB59756	C8H10O4	-H(-)	100
215	169.066	1	19844.3	0.526696	Methyl beta-naphthyl ketone	C02499; C07733; CHEBI:17043; CHEBI:39258; CHEBI:52364; HMDB0032412; HMDB0032582; HMDB0034446; HMDB32412; HMDB32582; HMDB34446	C12H10O	-H(-)	100
216	169.087	1	17333.2	0.525944	1,4-Ipomeadiol	HMDB0030471; HMDB0038276; HMDB30471; HMDB38276	C9H14O3	-H(-)	100
217	169.1	1	7379.96	-0.0021871	Levetiracetam	C07841; CHEBI:352567; HMDB0015333; HMDB0033926; HMDB15333; HMDB33926	C8H14N2O2	-H(-)	41
218	169.123	1	11586.6	0.305619	C10:1	C16462; C18066; C18202; C20326; CHEBI:16271; CHEBI:32380; CHEBI:32381; CHEBI:50243; CHEBI:50467; CHEBI:87327; CHEBI:88534; CHEBI:88903; HMDB0004980; HMDB0010726; HMDB0012183; HMDB0029358; HMDB0029859; HMDB0030031; HMDB0031002; HMDB0031003; HMDB0031297; HMDB0031362; HMDB0031440; HMDB0031441; HMDB0032119; HMDB0032275; HMDB0032393; HMDB0032452; HMDB0033203; HMDB0033377; HMDB0034427; HMDB0034581; HMD…	C10H18O2	-H(-)	100
219	170.045	1	9449.1	0.34541	Tetrahydrodipicolinate	C03972; CHEBI:32976; HMDB0012289; HMDB12289	C7H9NO4	-H(-)	100
220	170.059	1	6868.33	0.378661	Metronidazole	C07203; CHEBI:6909; HMDB0015052; HMDB15052	C6H9N3O3	-H(-)	29
221	170.945	1	16115.1	0.743691	4-Bromophenol	C14453; C14841; CHEBI:34587; CHEBI:34589; CHEBI:47248; HMDB0032059; HMDB0060446; HMDB0060448; HMDB0062397; HMDB32059; HMDB60446; HMDB60448; HMDB62397	C6H5BrO	-H(-)	25
222	171.007	1	48872.8	0.411563	Glycerol 3-phosphate	C00093; C02979; CHEBI:15978; CHEBI:17270; HMDB0000126; HMDB0002520; HMDB00126; HMDB02520; HMDB02722	C3H9O6P	-H(-)	100
223	171.044	1	13976.3	0.649762	Menadione	C05377; C08446; CHEBI:28869; HMDB0001892; HMDB0033765; HMDB01892; HMDB33765	C11H8O2	-H(-)	92
224	171.078	1	18958.2	0.51116	Glycylproline	CHEBI:356329; CHEBI:356660; HMDB0000721; HMDB0011178; HMDB00721; HMDB11178	C7H12N2O3	-H(-)	100
225	171.103	1	51148.5	0.650555	Tetrahydrofurfuryl butyrate	CHEBI:78700; HMDB0036188; HMDB0036213; HMDB0036396; HMDB0040165; HMDB0040202; HMDB0040203; HMDB0059936; HMDB0059937; HMDB0060287; HMDB0094711; HMDB36188; HMDB36213; HMDB36396; HMDB40165; HMDB40202; HMDB40203; HMDB59936; HMDB59937; HMDB60287; HMDB94711	C9H16O3	-H(-)	100
226	171.139	1	228870	0.848826	Decanoic acid (FA10:0)	C01571; C12289; C12292; CHEBI:120941; CHEBI:30813; CHEBI:44499; CHEBI:48250; CHEBI:53459; CHEBI:606526; CHEBI:87332; CHEBI:87421; CHEBI:87495; CHEBI:88553; HMDB0000511; HMDB0029760; HMDB0030029; HMDB0031264; HMDB0031739; HMDB0032045; HMDB0032070; HMDB0032155; HMDB0032264; HMDB0032302; HMDB0032315; HMDB0033620; HMDB0034457; HMDB0034849; HMDB0035595; HMDB0035723; HMDB0036136; HMDB0036145; HMDB00362…	C10H20O2	-H(-)	100
227	171.175	1	8890.82	0.874861	1-Undecanol	CHEBI:133122; CHEBI:77930; HMDB0013113; HMDB0030942; HMDB0032239; HMDB13113; HMDB30942; HMDB32239	C11H24O	-H(-)	100
228	172.04	1	12207.7	0.580318	2-Quinolinecarboxylic acid	C06325; C14040; CHEBI:18386; CHEBI:34104; HMDB0000842; HMDB0062188; HMDB00842; HMDB62188	C10H7NO2	-H(-)	100
229	172.062	1	16480.7	0.129903	Acetyl-Glu-semialdehyde	C01250; CHEBI:16319; HMDB0006488; HMDB06488	C7H11NO4	-H(-)	100
230	172.099	1	16212.5	0.695466	Acetyl-Leu	C02710; CHEBI:17786; CHEBI:64390; CHEBI:84056; HMDB0000701; HMDB0000747; HMDB0002087; HMDB0011756; HMDB0061684; HMDB00701; HMDB00747; HMDB02087; HMDB11756; HMDB61684	C8H15NO3	-H(-)	100
231	172.9	1	6098.51	0.43539	Bis(methylthio) selenide	HMDB0030876; HMDB30876	C2H6S2Se	-H(-)	25
232	172.992	1	217407	0.949529	Phenol sulfate	C00850; CHEBI:27905; HMDB0060015; HMDB60015	C6H6O4S	-H(-)	100
233	173.009	1	61622.1	0.336414	Aconitate	C00417; C00425; C02341; CHEBI:17242; CHEBI:32805; CHEBI:32806; HMDB0000072; HMDB0000958; HMDB0001264; HMDB00072; HMDB00461; HMDB00958; HMDB01264	C6H6O6	-H(-)	100
234	173.082	1	55019.3	0.566871	Suberic acid	C08278; C14570; C16658; CHEBI:80644; CHEBI:89933; CHEBI:9300; HMDB0000893; HMDB0002023; HMDB0033838; HMDB0041606; HMDB0059727; HMDB0059757; HMDB0060684; HMDB00837; HMDB00893; HMDB02023; HMDB33838; HMDB41606; HMDB59727; HMDB59757; HMDB60684	C8H14O4	-H(-)	100
235	173.105	1	471762	0.419042	Arginine	C00062; C00792; CHEBI:15816; CHEBI:16467; HMDB0000517; HMDB0003416; HMDB00517; HMDB03416	C6H14N4O2	-H(-)	100
236	173.118	1	46499.8	0.578075	(±)-3-Hydroxynonanoic acid	HMDB0031513; HMDB0034040; HMDB31513; HMDB34040	C9H18O3	-H(-)	100
237	173.13	1	45970.2	0.33342	Ne,Ne dimethyllysine	C05545; HMDB0013287; HMDB13287	C8H18N2O2	-H(-)	100
238	173.141	1	19912	0.455169	Muscarine	C07473; CHEBI:327449; CHEBI:522933; HMDB0013223; HMDB0029936; HMDB13223; HMDB29936	C9H20NO2	-H(-)	100
239	173.155	1	14939.3	0.381983	(±)-Hydroxycitronellol	CHEBI:88828; HMDB0030083; HMDB0037639; HMDB0040267; HMDB0061936; HMDB30083; HMDB37639; HMDB40267; HMDB61936	C10H22O2	-H(-)	100
240	174.041	1	80034.7	0.668264	Acetyl-Asp	C01042; C01045; CHEBI:21547; CHEBI:28095; CHEBI:48309; HMDB0000812; HMDB0003470; HMDB0039163; HMDB0060273; HMDB00812; HMDB03470; HMDB39163; HMDB60273	C6H9NO5	-H(-)	100
241	174.077	1	20789.1	0.7336	Calystegin B2	C10851; CHEBI:64305; HMDB0002201; HMDB0034252; HMDB0036383; HMDB0038594; HMDB0094717; HMDB02201; HMDB34252; HMDB36383; HMDB38594; HMDB94717	C7H13NO4	-H(-)	100
242	174.088	1	21076	0.644538	Citrulline	C00327; CHEBI:16349; HMDB0000904; HMDB0003148; HMDB00904; HMDB03148	C6H13N3O3	-H(-)	100
243	175.025	1	2.76054e+06	0.708745	Hexuronic acid; Ascorbate	C00072; C02670; C19806; CHEBI:17208; CHEBI:18268; CHEBI:45969; HMDB0000044; HMDB00044; HMDB0006355; HMDB0031193; HMDB06355; HMDB14273; HMDB29945; HMDB31193	C6H8O6	-H(-)	100
244	176.035	1	85736.4	0.0232847	4-Acetyl-2(3H)-benzoxazolone	HMDB0040612; HMDB0134931; HMDB0134932; HMDB0134933; HMDB0134934; HMDB40612	C9H7NO3	-H(-)	100
245	177.019	1	30365.1	0.360526	7,8-Dihydroxycoumarin	C09001; C09263; CHEBI:490095; HMDB0030819; HMDB0032950; HMDB0032951; HMDB0130547; HMDB0136739; HMDB0136740; HMDB0141198; HMDB0141199; HMDB0141200; HMDB30819; HMDB32950; HMDB32951	C9H6O4	-H(-)	100
246	177.04	1	23588.1	0.435768	Glucono-lactone	C00198; C01040; C01216; C03383; C05394; CHEBI:15895; CHEBI:16217; CHEBI:17028; CHEBI:17587; CHEBI:27453; CHEBI:52417; HMDB0000150; HMDB0001353; HMDB0001385; HMDB0002541; HMDB0003466; HMDB00150; HMDB0029932; HMDB01353; HMDB01385; HMDB02541; HMDB03466; HMDB29932	C6H10O6	-H(-)	100
247	177.054	1	16261.9	0.709343	4-Methoxycinnamic acid	C14784; CHEBI:260249; CHEBI:34048; CHEBI:84260; HMDB0002040; HMDB0030903; HMDB0031055; HMDB0033248; HMDB0038712; HMDB0038965; HMDB0039471; HMDB0062273; HMDB0062729; HMDB0125103; HMDB0125518; HMDB0131168; HMDB0133457; HMDB0133611; HMDB0133612; HMDB0133613; HMDB0133614; HMDB0133615; HMDB0134055; HMDB0135647; HMDB0135649; HMDB0135650; HMDB0135651; HMDB0141076; HMDB0141077; HMDB0141078; HMDB0141782; …	C10H10O3	-H(-)	25
248	177.092	1	15968.5	0.66871	5-Phenylvaleric acid	C10454; C10478; C17663; CHEBI:40131; CHEBI:4918; CHEBI:50550; CHEBI:81257; CHEBI:87500; HMDB0002043; HMDB0031250; HMDB0031864; HMDB0033376; HMDB0033386; HMDB0033597; HMDB0035013; HMDB0036235; HMDB0036385; HMDB0037680; HMDB0037708; HMDB0038179; HMDB0040287; HMDB0040356; HMDB0040411; HMDB0040425; HMDB0040426; HMDB0040583; HMDB0040800; HMDB0041553; HMDB0126149; HMDB0126449; HMDB0132981; HMDB0133181;…	C11H14O2	-H(-)	100
249	178.032	1	9539.38	0.764099	1-(Isothiocyanatomethyl)-4-methoxybenzene	HMDB0032581; HMDB32581	C9H9NOS	-H(-)	100
250	178.052	1	24532.7	0.789218	Hippurate	C01586; C19569; CHEBI:18089; CHEBI:66951; CHEBI:838058; HMDB0000714; HMDB0000992; HMDB0012884; HMDB0032398; HMDB0032595; HMDB00714; HMDB00992; HMDB12884; HMDB32398; HMDB32595	C9H9NO3	-H(-)	100
251	178.088	1	28602.5	-0.169114	2(N)-Methyl-norsalsolinol	C07577; C09642; C18771; CHEBI:123715; CHEBI:1391; CHEBI:38571; CHEBI:767276; HMDB0001189; HMDB0005199; HMDB0029223; HMDB0029224; HMDB0030372; HMDB0031811; HMDB0033763; HMDB0039655; HMDB0040021; HMDB0041931; HMDB0042012; HMDB01189; HMDB05199; HMDB29223; HMDB29224; HMDB30372; HMDB31811; HMDB33763; HMDB39655; HMDB40021; HMDB41931; HMDB42012	C10H13NO2	-H(-)	100
252	179.056	1	597649	0.737652	Hexose	C00031; C00137; C00159; C00221; C00247; C00267; C00738; C00795; C00962; C00984; C01487; C01825; C02336; C06150; C06151; C06152; C06153; C10906; C15923; CHEBI:10295; CHEBI:10642; CHEBI:15903; CHEBI:17268; CHEBI:17925; CHEBI:22357; CHEBI:23311; CHEBI:23927; CHEBI:25492; CHEBI:27372; CHEBI:27374; CHEBI:27667; CHEBI:27987; CHEBI:28061; CHEBI:28645; CHEBI:37619; CHEBI:37675; CHEBI:37704; CHEBI:37741; …	C6H12O6	-H(-)	100
253	180.034	1	15650.5	0.548789	Acamprosate	CHEBI:51041; HMDB0014797; HMDB14797	C5H11NO4S	-H(-)	100
254	180.067	1	371871	0.599427	Tyrosine	C00082; C04368; C19579; CHEBI:16939; CHEBI:17895; CHEBI:278475; CHEBI:44303; HMDB0000158; HMDB0001119; HMDB0002184; HMDB0003831; HMDB0006050; HMDB00158; HMDB0059720; HMDB0060280; HMDB00647; HMDB01119; HMDB02184; HMDB03831; HMDB06050; HMDB59720; HMDB60280	C9H11NO3	-H(-)	100
255	180.965	1	8782.29	0.527463	Succimer	C07598; CHEBI:140459; HMDB0014706; HMDB14706	C4H6O4S2	-H(-)	42
256	181.015	1	42392.4	0.0796818	6-hydroxy-2H-1,3-benzodioxole-5-carboxylic acid	HMDB0129371; HMDB0137133	C8H6O5	-H(-)	100
257	181.037	1	13056.2	0.670887	3-Methyluric acid	C16355; C16359; CHEBI:149031; CHEBI:149558; CHEBI:149744; HMDB0001970; HMDB0001973; HMDB0003099; HMDB0011107; HMDB01970; HMDB01973; HMDB03099; HMDB11107	C6H6N4O3	-H(-)	100
258	181.992	1	12583.3	0.629883	Saccharin	C12283; CHEBI:32111; HMDB0029723; HMDB29723	C7H5NO3S	-H(-)	100
259	182.01	1	17133.6	0.286491	5-Nitrosalicylate	CHEBI:994; HMDB0062578; HMDB62578	C7H5NO5	-H(-)	100
260	182.046	1	24408.8	0.652239	4-Pyridoxate	C00847; CHEBI:17405; HMDB0000017; HMDB00017	C8H9NO4	-H(-)	100
261	182.97	1	5937.1	0.718711	3-Phosphonooxypyruvate	C03232; CHEBI:30933; HMDB0001024; HMDB01024; HMDB60175	C3H5O7P	-H(-)	100
262	183.015	1	10583.8	0.473888	5-Hydroxyisourate	C11821; CHEBI:18072; HMDB0030097; HMDB30097	C5H4N4O4	-H(-)	99
263	183.066	1	12383	0.476506	7-Methyl-2-hydroxy-6-oxoocta-2,4-dienoate; Choline-P	C00588; C05594; CHEBI:125412; CHEBI:18132; CHEBI:846276; CHEBI:89913; HMDB0001490; HMDB0001565; HMDB00284; HMDB0035056; HMDB0036072; HMDB0039650; HMDB0040603; HMDB0059730; HMDB0125593; HMDB0125597; HMDB0126618; HMDB0126619; HMDB0126620; HMDB0131233; HMDB01490; HMDB01565; HMDB02909; HMDB06775; HMDB35056; HMDB36072; HMDB39650; HMDB40603; HMDB59730	C5H15NO4P; C9H12O4	-H(-); -H(-)	100
264	183.103	1	13055.7	0.587002	5-exo-Hydroxy-1,2-campholide	HMDB0036117; HMDB0036998; HMDB0039052; HMDB0039710; HMDB0040883; HMDB36117; HMDB36998; HMDB39052; HMDB39710; HMDB40883	C10H16O3	-H(-)	100
265	183.14	1	13852.9	0.632684	Citronellyl formate	C12295; C13422; C13910; CHEBI:31676; CHEBI:35045; CHEBI:48944; HMDB0031062; HMDB0031063; HMDB0031087; HMDB0031272; HMDB0031406; HMDB0031691; HMDB0031843; HMDB0032308; HMDB0032320; HMDB0032396; HMDB0032404; HMDB0032453; HMDB0032461; HMDB0032489; HMDB0032534; HMDB0033371; HMDB0033724; HMDB0034428; HMDB0034429; HMDB0036140; HMDB0036784; HMDB0037106; HMDB0037185; HMDB0037225; HMDB0037309; HMDB0038273…	C11H20O2	-H(-)	100
266	184.002	1	6036.69	0.663637	Phosphoserine	C01005; CHEBI:15811; CHEBI:37712; HMDB0000272; HMDB0001721; HMDB00272; HMDB01721	C3H8NO6P	-H(-)	100
267	184.098	1	8565.75	0.715876	Pseudoecgonine	C10858; C12449; CHEBI:708641; HMDB0006348; HMDB0006548; HMDB0094728; HMDB0094729; HMDB0094730; HMDB0094731; HMDB06348; HMDB06548; HMDB94728; HMDB94729; HMDB94730; HMDB94731	C9H15NO3	-H(-)	100
268	185.045	1	14206.9	0.361808	Erinapyrone C	HMDB0041026; HMDB41026	C8H10O5	-H(-)	100
269	185.058	1	13138.2	0.461587	Pyroglutamylglycine	HMDB0061890; HMDB61890	C7H10N2O4	-H(-)	33
270	185.082	1	19361.1	0.58265	5-(2-Methylpropyl)tetrahydro-2-oxo-3-furancarboxylic acid	HMDB0030988; HMDB0030992; HMDB30988; HMDB30992	C9H14O4	-H(-)	100
271	185.119	1	19196.8	0.604346	3-Oxodecanoic acid	C17620; CHEBI:37157; HMDB0010724; HMDB0030367; HMDB0030369; HMDB0033010; HMDB0038692; HMDB0038978; HMDB0039533; HMDB0039582; HMDB0039587; HMDB0040204; HMDB0040205; HMDB0041376; HMDB0041545; HMDB10724; HMDB30367; HMDB30369; HMDB33010; HMDB38692; HMDB38978; HMDB39533; HMDB39582; HMDB39587; HMDB40204; HMDB40205; HMDB41376; HMDB41545	C10H18O3	-H(-)	100
272	185.155	1	34702.9	0.716389	Undecanoic acid	C17715; CHEBI:32368; CHEBI:63864; CHEBI:87374; CHEBI:87501; CHEBI:87511; CHEBI:87542; HMDB0000947; HMDB0002373; HMDB0032044; HMDB0032325; HMDB0032448; HMDB0033618; HMDB0033848; HMDB0034134; HMDB0034456; HMDB0034458; HMDB0034460; HMDB0036034; HMDB0036229; HMDB0038237; HMDB0038267; HMDB0039215; HMDB0040171; HMDB0040193; HMDB0040266; HMDB0041559; HMDB0059831; HMDB0059860; HMDB0062119; HMDB0094659; H…	C11H22O2	-H(-)	100
273	186.077	1	9486.63	0.76436	2-Keto-6-acetamidocaproate	C05548; HMDB0012150; HMDB12150	C8H13NO4	-H(-)	100
274	186.115	1	10026.3	0.547295	N-Heptanoylglycine	C01092; CHEBI:15830; CHEBI:74433; HMDB0013010; HMDB0037790; HMDB13010; HMDB37790	C9H17NO3	-H(-)	100
275	187.008	1	347449	0.725679	p-Cresol sulfate	CHEBI:82914; HMDB0011635; HMDB0034782; HMDB11635; HMDB34782	C7H8O4S	-H(-)	82
276	187.061	1	29317.4	0.682546	Tetrahydro-2,5-furan-diacetic acid	CHEBI:89885; HMDB0059767; HMDB59767	C8H12O5	-H(-)	100
277	188.003	1	30328.7	0.953279	Lanthionine ketimine	CHEBI:133186; HMDB0004823; HMDB0061116; HMDB04823; HMDB61116	C6H7NO4S	-H(-)	100
278	188.987	1	84933.4	0.913305	Pyrocatechol sulfate	CHEBI:68505; HMDB0059724; HMDB0061713; HMDB59724; HMDB61713	C6H6O5S	-H(-)	100
279	189.004	1	41295.2	0.93872	Oxalosuccinic acid	C05379; CHEBI:7815; HMDB0003974; HMDB03974	C6H6O7	-H(-)	100
280	189.042	1	98609.8	0.79191	5-(Methylthio)-2-[(methylthio)methyl]-2-pentenal	HMDB0037815; HMDB37815	C8H14OS2	-H(-)	100
281	189.056	1	19713.5	0.373227	7-Methoxy-6-methyl-2H-1-benzopyran-2-one	C17916; CHEBI:81379; HMDB0032991; HMDB0039359; HMDB0040326; HMDB0040731; HMDB0040938; HMDB0041122; HMDB0129361; HMDB32991; HMDB39359; HMDB40326; HMDB40731; HMDB40938; HMDB41122	C11H10O3	-H(-)	100
282	190.052	1	31168.3	0.58698	5-Hydroxyindoleacetic acid	C05635; C16596; CHEBI:133221; CHEBI:27823; CHEBI:80594; HMDB0000763; HMDB0035514; HMDB0060400; HMDB00763; HMDB35514; HMDB60400	C10H9NO3	-H(-)	81
283	190.072	1	14619.4	0.766792	Calystegine C1	HMDB0031346; HMDB31346	C7H13NO5	-H(-)	100
284	191.021	1	1.26357e+06	0.0892741	(Iso)Citrate	C00158; C00311; C00451; C04575; C04617; CHEBI:151; CHEBI:15622; CHEBI:160; CHEBI:30769; CHEBI:30887; CHEBI:85805; HMDB0000094; HMDB0000193; HMDB0001874; HMDB0005971; HMDB0006511; HMDB00094; HMDB00193; HMDB0033717; HMDB0041862; HMDB01874; HMDB05971; HMDB06511; HMDB33717; HMDB41862	C6H8O7	-H(-)	100
285	193.049	1	33620.1	0.341681	Temozolomide	CHEBI:153686; HMDB0014991; HMDB14991	C6H6N6O2	-H(-)	100
286	193.073	1	17886.5	0.336496	D-4-O-Methyl-myo-inositol; Caffeine	C03365; C03659; C03844; C06352; C06353; C07481; C08257; CHEBI:111; CHEBI:113524; CHEBI:126237; CHEBI:15975; CHEBI:18266; CHEBI:18427; CHEBI:27732; CHEBI:28548; CHEBI:28762; CHEBI:37209; HMDB0001847; HMDB0014962; HMDB0029915; HMDB0029916; HMDB0029965; HMDB0031437; HMDB0031449; HMDB0033816; HMDB0034219; HMDB0034221; HMDB0034222; HMDB0062564; HMDB01847; HMDB14962; HMDB29915; HMDB29916; HMDB29965; HM…	C7H14O6; C8H10N4O2	-H(-); -H(-)	100
[truncated: 783 more rows]

## Sheet: annotation
ionIdx	ionMz	ionActive	ionQualTIC	ionAverageInt	mz delta	formula	ion	score	label (bona fide)		HMDB ids	KEGG ids	other ids
[truncated: 1,425 more rows]
